# Supplementary material for: Iron limitation promotes metabolic cross-feeding between cheese ripening bacteria
Source: ISME J. 2026 Apr 24;20(1):wrag100. doi: 10.1093/ismejo/wrag100 (PMC13198182; doi:10.1093/ismejo/wrag100)
Supplement: Supplementary-Material_wrag100 [file supplementary-material_wrag100.zip]

Archive with 4 entries (4 files):
- Supplementary_Figure_S1_wrag100.pdf
- Supplementary_Table_S1_wrag100.xlsx
- Supplementary_Table_S2_wrag100.xlsx
- Supplementary_Table_S3_wrag100(1).xlsx
