# Supplementary material for: Iron limitation promotes metabolic cross-feeding between cheese ripening bacteria
Source: ISME J. 2026 Apr 24;20(1):wrag100. doi: 10.1093/ismejo/wrag100 (PMC13198182; doi:10.1093/ismejo/wrag100)
Supplement: Supplementary-Material_wrag100 [file supplementary-material_wrag100.zip › Supplementary_Table_S1_wrag100.xlsx]

## Sheet: H. alvei
GeneID	Accession	Product	Log2 fold change	Adjusted P value (≤0.05)	H. alvei in iron-limited monoculture			H. alvei in iron-limited coculture
BN1044_02029	A0A0K0HVM6	nitrogen regulatory protein P-II family	11.4288	4.07372e-52	13	13	43	62701	62308	68733
BN1044_00237	A0A1C6YVC1	penicillin-binding protein 2	8.7162	2.97193e-229	350	451	284	145853	180517	130476
BN1044_02030	A0A1C6Z081	ammonium transporter, Amt family	8.30076	6.27009e-137	186	155	165	58074	45336	56651
BN1044_01444	A0A0K0HU00	aspartate-ammonia ligase	7.73798	4.38574e-286	405	411	560	83842	108813	101457
BN1044_00238	A0A0K0HVL0	Protein of unknown function (DUF1480)	7.54791	3.53444e-41	16048	9482	5503	1030070	2088086	2689300
BN1044_04387	A0A1C6Z6Y6	anthranilate synthase, component I	7.31317	3.45234e-25	52	42	33	6524	6571	7218
BN1044_04330	A0A1C6Z7D4	hypothetical protein	7.28738	0.030396	0	0	0	15	0	43
BN1044_04107	A0A1C6Z6S6	malate synthase	7.27599	1.71087e-128	1625	1258	899	191436	189646	205415
BN1044_04106	A0A1C6Z692	isocitrate lyase	6.84562	3.39108e-69	1731	1217	778	126939	141003	160832
BN1044_01394	A0A0K0HRP3	Protein of unknown function (DUF1282)	6.76484	2.36143e-233	10060	10136	7973	957250	884880	1221434
BN1044_04580	A0A1C6Z7H8	hypothetical protein	6.2463	1.65534e-10	9	17	12	1059	975	912
BN1044_04388	A0A1C6Z713	anthranilate synthase component 2/anthranilate synthase/phosphoribosyltransferase	6.23642	5.74068e-33	15	36	26	1598	2254	2037
BN1044_01789	A0A1C6YZF7	glutamate/aspartate transport system substrate-binding protein	6.01991	6.36016e-137	805	771	426	44057	43917	42037
BN1044_03328	A0A1C6Z3W6	GABA permease	5.97872	7.75172e-27	377	471	390	25282	26379	26516
BN1044_02534	A0A1C6Z1L4	PhnB protein	5.77495	3.10945e-76	401	336	257	16086	16805	21618
BN1044_03327	A0A1C6Z3P0	4-aminobutyrate aminotransferase / (S)-3-amino-2-methylpropionate transaminase	5.69925	1.064e-60	824	1017	878	48083	43499	49735
BN1044_03326	A0A1C6Z4A2	succinate-semialdehyde dehydrogenase / glutarate-semialdehyde dehydrogenase	5.63445	4.88353e-203	820	805	643	32643	38889	41184
BN1044_00138	A0A1C6YV05	hypothetical protein	5.59173	0.0184906	0	0	0	18	32	1
BN1044_01883	A0A1C6Z026	histidine transport system substrate-binding protein	5.56682	4.60845e-93	281	253	144	13558	11096	7572
BN1044_03786	A0A1C6Z5A0	glutamine transport system substrate-binding protein	5.54059	4.22846e-170	1004	878	992	41144	48494	44194
BN1044_03324	A0A1C6Z4G6	protein CsiD	5.39141	2.70621e-73	501	437	544	20825	18687	22732
BN1044_01617	A0A1C6YZ83	Protein of unknown function (DUF3156)	5.37239	4.32008e-107	344	197	283	12414	10520	11279
BN1044_04359	A0A1C6Z709	MFS transporter, YNFM family, putative membrane transport protein	5.3011	3.56189e-87	307	191	177	8576	9972	8155
BN1044_04105	A0A1C6Z683	isocitrate dehydrogenase kinase/phosphatase	5.24975	1.67392e-39	215	243	198	9191	7763	8058
BN1044_03325	A0A1C6Z3R0	L-2-hydroxyglutarate oxidase	5.20153	2.71202e-105	856	1256	780	30902	33265	42261
BN1044_01790	A0A1C6YZQ1	hypothetical protein	4.98506	6.83134e-39	68	44	53	1535	1861	1891
BN1044_02832	A0A1C6Z2Y1	tryptophan-specific transport protein	4.96128	7.53507e-98	382	530	490	13577	13210	16908
BN1044_02942	A0A0K0HX33	universal stress protein B	4.81981	1.6435e-98	1080	911	723	24481	27030	25178
BN1044_02204	A0A1C6Z0P9	MFS transporter, MHS family, proline/betaine transporter	4.79894	3.63589e-96	536	557	550	15298	16094	14383
BN1044_04581	A0A0K0HTT1	Spore maturation protein SpmB	4.78857	6.38792e-17	67	70	63	2011	1430	2119
BN1044_02384	A0A1C6Z118	polar amino acid transport system substrate-binding protein	4.74909	2.05851e-07	13	26	53	914	789	786
BN1044_02373	A0A1C6Z193	hypothetical protein	4.73256	3.71443e-24	104	35	91	2346	1906	1902
BN1044_03526	A0A1C6Z4M9	L-glutamine synthetase	4.56043	4.08671e-70	5648	4990	5903	121648	143973	124697
BN1044_00510	A0A1C6YW01	hypothetical protein	4.54795	6.55928e-34	105	109	73	2693	2128	1941
BN1044_01992	A0A1C6Z0F1	glutamate synthase (NADPH) large subunit	4.46251	1.40333e-200	2433	3053	3295	58911	67506	67191
BN1044_00511	A0A0K0HNJ6	phosphate starvation-inducible protein PhoH	4.38211	2.08589e-58	225	235	115	4507	3595	3914
BN1044_03785	A0A0M2N2M8	L-glutamine ABC transporter membrane protein	4.31397	1.46994e-51	270	213	243	5234	4995	4234
BN1044_04582	A0A1C6Z7M5	beta-aspartyl-dipeptidase (metallo-type)	4.31103	6.32383e-08	135	216	172	3381	3378	3665
BN1044_01788	A0A0M2N9I5	L-glutamate ABC transporter membrane protein /L-aspartate ABC transporter membrane protein	4.28394	1.45943e-21	179	273	170	3971	3540	4619
BN1044_01884	A0A1C6YZV9	histidine transport system permease protein	4.26889	7.50176e-50	265	386	190	6336	4987	4910
BN1044_02986	A0A1C6Z399	branched-chain amino acid transport system substrate-binding protein	4.13583	9.12764e-48	661	751	701	11788	12804	12588
BN1044_02385	A0A0K0HWR4	polar amino acid transport system permease protein	4.10602	1.66712e-18	35	28	63	617	629	953
BN1044_01335	A0A1C6YYN6	quinolinate synthetase	4.09434	2.18701e-96	485	631	661	9882	10710	9779
BN1044_01991	A0A1C6YZZ1	glutamate synthase (NADPH/NADH) small chain	4.09053	2.6765e-56	1218	1269	1347	23582	21390	20351
BN1044_00060	A0A1C6YUT1	aspartate kinase	4.06111	9.61717e-58	917	744	630	12780	13464	12024
BN1044_01885	A0A1C6Z035	histidine transport system permease protein	4.05659	2.00138e-17	191	83	94	1675	1765	2726
BN1044_01886	A0A1C6YZW8	histidine transport system ATP-binding protein	4.0343	6.62514e-46	566	493	437	7643	7808	9080
BN1044_01590	A0A1C6YZ88	N-acetyl-gamma-glutamyl-phosphate reductase	4.00791	1.70977e-38	141	103	143	2164	2147	1945
BN1044_02564	A0A1C6Z1P5	alanine or glycine:cation symporter, AGCS family	3.98071	1.44915e-33	318	354	342	5812	5048	5164
BN1044_01805	A0A1C6YZN6	asparagine synthase (glutamine-hydrolysing)	3.97245	3.61345e-81	870	833	796	12004	13225	14025
BN1044_00809	A0A1C6YWT7	putative spermidine/putrescine transport system ATP-binding protein	3.95036	3.7055e-59	217	300	356	4287	4945	4285
BN1044_03784	A0A1C6Z5D0	glutamine transport system ATP-binding protein	3.94951	9.06971e-09	157	296	267	4054	3897	3196
BN1044_01336	A0A1C6YYE4	diamine aminotransferase apoenzyme	3.92774	1.8746e-76	4085	3107	2598	49891	49254	49862
BN1044_03329	A0A1C6Z451	GntR family transcriptional regulator, carbon starvation induced regulator	3.91859	3.45794e-19	76	124	123	1911	1311	1690
BN1044_00090	A0A1C6YUW8	hypothetical protein	3.91217	2.33416e-22	22	26	25	347	300	465
BN1044_00736	A0A1C6YWW4	phage shock protein A (PspA) family protein	3.83376	5.00965e-140	459	488	553	7029	6575	7810
BN1044_01591	A0A0K0HT65	N-acetylglutamate kinase	3.80939	4.15554e-53	130	232	254	3297	3011	2346
BN1044_03250	A0A1C6Z3Y2	hypothetical protein	3.79253	8.0104e-05	13	9	14	105	214	204
BN1044_04015	A0A1C6Z604	ornithine carbamoyltransferase	3.75793	6.23431e-29	237	221	313	3076	4022	3352
BN1044_00807	A0A0M2NA61	putative spermidine/putrescine transport system substrate-binding protein	3.74135	8.31119e-22	252	388	368	3924	4807	4775
BN1044_00808	A0A1C6YWX4	hypothetical protein	3.74005	1.17901e-15	40	32	40	367	638	505
BN1044_00737	A0A0K0HTL7	phage shock protein B	3.73326	1.06959e-58	115	104	66	1328	1292	1189
BN1044_04536	A0A1C6Z7B2	hypothetical protein	3.69385	1.7645e-23	68	97	82	903	1277	1029
BN1044_00089	A0A1C6YUV1	hypothetical protein	3.63667	4.57668e-21	58	57	54	430	941	744
BN1044_02752	A0A1C6Z2P6	manganese transport protein	3.60487	1.90591e-70	417	609	448	6290	5725	5929
BN1044_01079	A0A1C6YXL6	cadaverine:lysine antiporter	3.5633	1.72461e-56	3035	2333	2470	29810	31256	31616
BN1044_00738	A0A0K0HUT7	phage shock protein C (PspC) family protein	3.54601	1.51667e-68	191	184	184	2373	2189	1977
BN1044_00093	A0A0K0HVG4	phage shock protein G	3.53744	2.67481e-45	307	327	284	3417	3610	3652
BN1044_04404	A0A1C6Z6Y1	voltage-gated potassium channel	3.53245	1.58816e-39	288	299	261	3213	3112	3503
BN1044_02943	A0A1C6Z394	neurotransmitter:Na+ symporter, NSS family	3.52765	1.95095e-22	283	330	377	3450	3911	4084
BN1044_02243	A0A1C6Z1A4	Phage-related protein	3.5262	4.19912e-60	195	239	144	2146	2414	2119
BN1044_00811	A0A1C6YX28	putative spermidine/putrescine transport system permease protein	3.46784	3.26139e-38	202	179	225	2352	2307	2071
BN1044_04225	A0A1C6Z6P1	YaiA protein	3.46225	1.61796e-05	717	1290	772	11939	7815	10894
BN1044_02906	A0A1C6Z2H4	putrescine transport system substrate-binding protein	3.42671	1.70439e-15	491	377	336	4793	3885	4282
BN1044_03676	A0A1C6Z4Y6	Protein of unknown function (DUF3828)	3.4052	2.52694e-24	98	83	84	1015	987	808
BN1044_04555	A0A1C6Z7F7	formate hydrogenlyase transcriptional activator	3.40109	0.000266571	21	21	15	225	230	173
BN1044_02374	A0A1C6Z112	Head domain of trimeric autotransporter adhesin	3.38356	1.69205e-27	241	352	333	3135	3787	2758
BN1044_04367	A0A1C6Z6W7	Uncharacterized conserved protein, DUF1778 family	3.3802	8.18992e-35	385	303	342	3589	3723	3429
BN1044_00676	A0A1C6YWL0	hypothetical protein	3.32782	1.0108e-14	172	185	120	1661	1649	1497
BN1044_03853	A0A1C6Z586	LysR family transcriptional regulator, transcriptional activator for leuABCD operon	3.29702	0.00549234	8	21	2	133	101	83
BN1044_02207	A0A0K0HN43	biofilm regulator BssS	3.29096	2.81864e-83	878	986	691	8380	7953	8684
BN1044_04368	A0A1C6Z6Z4	Acetyltransferase (GNAT) domain-containing protein	3.272	8.31942e-36	156	158	91	1494	1138	1288
BN1044_01027	A0A1C6YXH4	Protein of unknown function (DUF1471)	3.26643	1.33802e-41	680	474	400	4197	4868	5909
BN1044_02647	A0A1C6Z2G2	Ig-like domain (group 3)	3.26329	3.70751e-99	10912	11711	9434	96185	106131	105494
BN1044_01654	A0A1C6YZ35	RelE toxin of RelE / RelB toxin-antitoxin system	3.25769	2.81446e-23	166	145	225	1923	1860	1357
BN1044_00680	A0A0K0HUK0	putative serine protein kinase, PrkA	3.25631	1.65547e-72	5333	5272	3977	44716	46063	48576
BN1044_01786	A0A0K0HS27	L-glutamate ABC transporter ATP-binding protein /L-aspartate ABC transporter ATP-binding protein	3.24878	6.1121e-16	295	411	348	3615	3228	3181
BN1044_02992	A0A1C6Z2Q9	hypothetical protein	3.22701	4.91203e-17	117	128	50	1079	978	722
BN1044_02242	A0A1C6Z147	Predicted DNA-binding protein, contains XRE-type HTH domain	3.22591	8.53405e-64	234	231	148	1881	2060	1812
BN1044_00679	A0A1C6YWK7	hypothetical protein	3.22456	3.08393e-37	1427	1233	886	10276	11313	11567
BN1044_03166	A0A1C6Z3V3	carbonic anhydrase	3.16868	4.24776e-07	16	35	26	204	299	209
BN1044_01670	A0A1C6YZG6	aspartate-alanine antiporter	3.15882	6.64653e-06	45	58	63	533	405	558
BN1044_02386	A0A1C6Z1R7	polar amino acid transport system ATP-binding protein	3.1309	1.84316e-18	141	146	109	882	1299	1306
BN1044_02699	A0A1C6Z2K0	arginine transport system substrate-binding protein	3.12116	3.23451e-16	112	130	115	1238	1053	826
BN1044_01996	A0A1C6Z064	reactive intermediate/imine deaminase	3.11112	6.30359e-19	89	96	101	696	1036	752
BN1044_01653	A0A1C6YZ85	putative transcriptional regulator	3.10906	1.94628e-28	87	66	108	764	721	775
BN1044_01787	A0A1C6YZU2	L-glutamate ABC transporter membrane protein /L-aspartate ABC transporter membrane protein	3.10423	3.42884e-31	308	418	364	3257	3124	3007
BN1044_04583	A0A1C6Z828	DNA-binding transcriptional regulator, LysR family	3.09975	1.41656e-16	155	268	215	1584	1817	2078
BN1044_02409	A0A1C6Z1A2	succinate-semialdehyde dehydrogenase / glutarate-semialdehyde dehydrogenase	3.09271	3.4183e-71	13494	12658	9743	103082	107955	95194
BN1044_03165	A0A1C6Z3D3	LysR family transcriptional regulator, cyn operon transcriptional activator	3.07027	5.45779e-25	252	124	115	1322	1317	1498
BN1044_04096	A0A0K0HTC9	secondary thiamine-phosphate synthase enzyme	3.06514	2.14564e-59	1320	1674	1505	13982	12872	10804
BN1044_02099	A0A1C6Z0S9	MFS transporter, NNP family, nitrate/nitrite transporter	3.05696	0.000149079	120	99	95	1000	769	857
BN1044_04095	A0A1C6Z673	Predicted DNA-binding protein, MmcQ/YjbR family	3.05304	9.82183e-28	249	281	263	2412	2029	2159
BN1044_04270	A0A1C6Z780	outer membrane protein N	3.05256	1.10304e-22	67	56	66	347	681	551
BN1044_02346	A0A1C6Z1M7	RelE toxin of RelE / RelB toxin-antitoxin system	3.05161	3.53444e-41	203	287	272	2166	1811	2348
BN1044_00806	A0A1C6YWW7	aminobutyraldehyde dehydrogenase	3.04591	3.74847e-13	206	210	233	1886	1649	1832
BN1044_03147	A0A1C6Z385	L-arabinose ABC transporter membrane protein	3.04574	1.62172e-21	223	306	186	1747	2374	1794
BN1044_03536	A0A1C6Z4N7	hypothetical protein	3.03271	0.0170225	16	10	2	47	101	99
BN1044_02741	A0A1C6Z2M6	fimbrial protein FimY	3.02921	0.0129234	4	9	5	61	55	47
BN1044_02003	A0A1C6Z0L8	2-dehydropantoate 2-reductase	3.02217	1.17159e-62	848	953	827	6950	7389	7025
BN1044_00867	A0A1C6YXH5	Bacteriophage CII protein	3.01837	1.7063e-11	216	490	784	3877	4442	3772
BN1044_02803	A0A1C6Z2B7	Phage-related protein	3.00485	5.17985e-25	527	474	649	3792	4850	4610
BN1044_00087	A0A0K0HVG1	Uncharacterized conserved protein YjbJ, UPF0337 family	2.99444	6.01395e-34	107859	84091	80141	779525	738370	650481
BN1044_01369	A0A1C6YYM8	hypothetical protein	2.99177	2.49726e-20	90	96	121	787	786	878
BN1044_01115	A0A1C6YXQ1	lactaldehyde reductase	2.98766	2.18806e-36	604	537	596	5011	4945	3831
BN1044_01412	A0A1C6YYK1	sulfate transport system permease protein	2.98453	2.22374e-11	221	286	313	2223	2308	1970
BN1044_01202	A0A1C6YXZ7	ring-1,2-phenylacetyl-CoA epoxidase subunit PaaE	2.98334	0.000338964	17	45	14	244	149	218
BN1044_01080	A0A1C6YXM8	lysine decarboxylase	2.97879	2.72817e-114	7579	6912	6132	53281	52735	56571
BN1044_03330	A0A1C6Z453	hypothetical protein	2.96813	0.00103887	10	13	9	106	50	106
BN1044_01748	A0A1C6YZX0	MFS transporter, SHS family, lactate transporter	2.96209	1.65534e-10	187	192	160	1416	1090	1701
BN1044_03795	A0A1C6Z4Z6	Predicted arabinose efflux permease, MFS family	2.95587	2.35713e-51	325	349	381	2728	2814	2656
BN1044_04122	A0A1C6Z668	zinc transporter, ZIP family	2.95416	4.23441e-33	394	643	486	3476	4112	4218
BN1044_02186	A0A1C6Z0M0	translation initiation factor 1	2.95248	1.88062e-22	235	275	306	1761	2361	2206
BN1044_00739	A0A0K0HUE2	phage shock protein D	2.92611	1.13028e-12	137	140	69	1026	847	763
BN1044_02408	A0A1C6Z1N1	ribosome-associated protein	2.92155	1.0394e-46	1279	1056	1291	10967	8179	8340
BN1044_01205	A0A1C6YXW4	3-hydroxybutyryl-CoA dehydrogenase	2.90155	5.05248e-05	26	28	40	245	215	255
BN1044_02804	A0A1C6Z2U0	Predicted DNA-binding protein, contains XRE-type HTH domain	2.89185	3.71778e-34	172	153	180	1421	1285	1055
BN1044_02988	A0A1C6Z2Q6	branched-chain amino acid transport system permease protein	2.88496	8.34563e-22	313	346	271	2301	2355	2229
BN1044_04405	A0A1C6Z745	aconitate hydratase	2.87709	1.36402e-67	8140	6798	5528	46824	50165	53379
BN1044_04319	A0A1C6Z6X0	hypothetical protein	2.86897	3.08619e-23	571	789	508	4437	4306	4909
BN1044_00932	A0A1C6YX74	flagellar assembly protein FliH	2.86815	1.10181e-18	348	338	341	2396	2679	2426
BN1044_03249	A0A1C6Z3X4	hypothetical protein	2.85871	1.58798e-11	13	39	27	182	185	208
BN1044_02715	A0A1C6Z2B6	NADH oxidoreductase Hcr	2.84344	0.000197103	231	237	185	1310	1979	1411
BN1044_03811	A0A1C6Z5F2	putative frv operon regulatory protein	2.82779	3.92615e-07	67	67	51	351	283	689
BN1044_03002	A0A1C6Z2R8	motility quorum-sensing regulator / GCU-specific mRNA interferase toxin	2.82374	2.90143e-24	1199	2175	1689	14328	10675	10851
BN1044_01592	A0A1C6YZ96	argininosuccinate synthase	2.82031	1.44705e-36	643	700	682	4776	4973	4564
BN1044_04235	A0A1C6Z6Q0	type 1 fimbriae regulatory protein FimB	2.80849	3.78437e-17	69	64	98	559	693	369
BN1044_02002	A0A1C6Z0G3	4-methyl-5(b-hydroxyethyl)-thiazole monophosphate biosynthesis	2.80566	3.08881e-39	420	365	368	2368	3184	2525
BN1044_00675	A0A1C6YWK4	Uncharacterized conserved protein YceK	2.79157	1.89523e-17	205	134	192	1429	1124	1135
BN1044_00414	A0A1C6YW09	Spore Coat Protein U domain-containing protein	2.78458	1.42922e-28	1542	1849	1234	10001	10342	11527
BN1044_01740	A0A1C6YZP4	hypothetical protein	2.78171	5.66714e-06	14	29	22	215	120	122
BN1044_01414	A0A1C6YYM0	sulfate transport system ATP-binding protein	2.77874	7.28638e-14	472	465	630	3521	4295	2940
BN1044_04358	A0A1C6Z6Y4	DNA-binding transcriptional regulator, LysR family	2.76225	2.02997e-26	228	192	296	1772	1593	1499
BN1044_04313	A0A1C6Z6I6	Tetratrico peptide repeat-containing protein	2.75231	1.29243e-12	47	58	43	352	343	314
BN1044_01837	A0A1C6YZT4	xanthosine phosphorylase	2.74969	1.58101e-19	71	83	87	531	541	554
BN1044_02509	A0A1C6Z208	phosphate transport system substrate-binding protein	2.73406	0.0191847	11	22	24	84	148	158
BN1044_01881	A0A1C6YZP2	HTH-type transcriptional regulator / antitoxin HigA	2.7297	8.0413e-24	97	75	92	631	474	651
BN1044_00975	A0A1C6YXC1	ATP-dependent RNA helicase DeaD	2.72854	2.86678e-43	8729	6236	7473	42853	58632	47241
BN1044_02847	A0A1C6Z2X6	transcriptional regulator, TraR/DksA family	2.7271	1.35391e-17	2240	3394	2831	15495	19802	20755
BN1044_03242	A0A1C6Z3T2	Regulatory phage protein cox	2.71873	0.0282285	5	10	10	35	104	32
BN1044_02716	A0A1C6Z264	hydroxylamine reductase	2.69626	4.88514e-06	330	392	307	1117	1087	4474
BN1044_03719	A0A1C6Z4T9	Murein L,D-transpeptidase YcbB/YkuD	2.69469	3.86154e-56	4863	5083	4816	31595	30942	33040
BN1044_01355	A0A1C6YYQ0	molybdate transport system ATP-binding protein	2.69429	2.13788e-25	664	604	645	3991	3826	4569
BN1044_03632	A0A1C6Z4V6	5'-nucleotidase	2.68722	5.16648e-14	200	143	121	850	818	1332
BN1044_02166	A0A1C6Z0K7	MAF protein	2.6817	4.32683e-18	342	309	216	1809	1730	2033
BN1044_02064	A0A0K0HS10	cold-shock DNA-binding protein family	2.68104	4.18939e-28	1409	852	791	6265	5982	7334
BN1044_00860	A0A1C6YX00	hypothetical protein	2.67526	3.47202e-14	204	298	469	1603	1756	2856
BN1044_01413	A0A1C6YYI0	sulfate transport system permease protein	2.66286	0.00355577	189	161	227	1483	1118	1063
BN1044_04328	A0A1C6Z6V2	outer membrane pore protein C	2.65826	2.59964e-12	83	86	53	475	490	450
BN1044_02826	A0A1C6Z2B0	hypothetical protein	2.65707	0.000303206	95	50	24	416	254	402
BN1044_02989	A0A1C6Z3A7	branched-chain amino acid transport system ATP-binding protein	2.65281	1.84262e-12	181	206	230	1117	1491	1281
BN1044_00728	A0A1C6YWR6	uncharacterized peroxidase-related enzyme	2.63422	1.45036e-10	84	112	91	546	792	449
BN1044_03248	A0A1C6Z3K6	hypothetical protein	2.61075	2.29396e-05	8	11	9	48	80	49
BN1044_02990	A0A0M2N6H8	L-leucine ABC transporter ATP-binding protein /L-isoleucine ABC transporter ATP-binding protein /L-valine ABC transporter ATP-binding protein	2.60401	1.15208e-31	517	594	529	3055	3961	2967
BN1044_03525	A0A1C6Z4I0	two-component system, NtrC family, nitrogen regulation sensor histidine kinase GlnL	2.60138	2.09092e-57	865	776	749	4588	5036	4889
BN1044_03077	A0A1C6Z318	taurine transport system ATP-binding protein	2.59378	0.00242639	43	19	21	162	188	159
BN1044_03524	A0A1C6Z4H4	two-component system, NtrC family, nitrogen regulation response regulator GlnG	2.58578	3.24057e-29	789	900	840	4849	5723	4615
BN1044_00371	A0A1C6YVM6	DNA-binding transcriptional regulator, LysR family	2.58516	0.000258945	37	71	42	297	430	185
BN1044_01929	A0A1C6Z0C7	two-component system, NarL family, response regulator EvgA	2.58377	1.75643e-17	344	357	366	2513	2135	1755
BN1044_00751	A0A1C6YWR7	Membrane-bound lytic murein transglycosylase MltF	2.57889	1.7891e-25	343	364	272	1895	2014	1950
BN1044_00337	A0A1C6YVL9	hypothetical protein	2.57797	4.34023e-16	946	611	612	3920	4164	4874
BN1044_02031	A0A1C6Z040	acyl-CoA thioesterase-2	2.56928	3.26116e-44	1828	1836	1622	9668	9836	11879
BN1044_00997	A0A1C6YXE3	Uncharacterized membrane protein	2.56552	3.1058e-21	974	822	897	5313	5069	5569
BN1044_03812	A0A1C6Z602	endoglucanase/putative aminopeptidase FrvX	2.5625	1.22786e-15	168	241	199	1151	1065	1386
BN1044_03852	A0A1C6Z643	2-isopropylmalate synthase	2.5506	2.03125e-23	573	761	711	3917	3711	4360
BN1044_01370	A0A1C6YYF2	hypothetical protein	2.54404	7.18373e-62	436	466	512	2898	2619	2731
BN1044_03097	A0A1C6Z337	leader peptidase (prepilin peptidase) / N-methyltransferase	2.54281	9.53441e-57	290	231	244	1288	1556	1620
BN1044_03207	A0A1C6Z3D5	phage tail tape measure protein, TP901 family, core region	2.53707	1.75621e-05	92	113	104	675	699	425
BN1044_00529	A0A1C6YW39	Pilin (type 1 fimbria component protein)	2.53613	0.0061109	57	53	39	217	226	422
BN1044_01870	A0A1C6YZT8	AraC-type DNA-binding protein	2.53565	1.20072e-06	56	102	98	499	337	655
BN1044_00861	A0A1C6YX81	hypothetical protein	2.53199	3.59196e-12	502	876	1463	5169	5902	5364
BN1044_02376	A0A1C6Z1Q8	hypothetical protein	2.52983	1.27969e-21	219	262	264	1202	2005	1100
BN1044_02987	A0A1C6Z2T7	L-leucine ABC transporter membrane protein /L-isoleucine ABC transporter membrane protein /L-valine ABC transporter membrane protein	2.51802	1.07749e-12	228	127	232	1038	802	1532
BN1044_01411	A0A1C6YYS6	sulfate transport system substrate-binding protein	2.51801	2.28114e-13	334	404	557	2204	2780	2440
BN1044_04547	A0A1C6Z7I4	type I restriction enzyme M protein	2.51747	3.42425e-10	55	115	101	459	518	578
BN1044_00035	A0A1C6YUT9	hypothetical protein	2.50818	0.0219148	11	26	31	150	149	92
BN1044_02375	A0A1C6Z1J0	Head domain of trimeric autotransporter adhesin	2.50378	5.15902e-14	302	412	527	2138	2573	2335
BN1044_01925	A0A1C6Z0B3	multidrug resistance protein MdtO	2.49958	0.000136046	31	43	50	256	167	285
BN1044_03841	A0A1C6Z5I3	membrane protein DedA, SNARE-associated domain	2.49122	4.46645e-13	391	532	451	3052	1997	2683
BN1044_04432	A0A1C6Z6V6	hypothetical protein	2.49002	5.08832e-07	246	222	116	1160	949	1178
BN1044_04102	A0A1C6Z687	2,5-diketo-D-gluconate reductase A	2.48661	3.72712e-59	7515	6861	6067	38015	35689	40885
BN1044_04512	A0A1C6Z7V8	ribulose-phosphate 3-epimerase	2.47392	2.90506e-11	88	135	162	665	903	577
BN1044_01880	A0A1C6YZU1	mRNA interferase HigB	2.47208	7.38851e-22	317	289	319	2023	1666	1445
BN1044_00719	A0A1C6YWN3	cadaverine:lysine antiporter	2.46524	6.38792e-17	490	387	354	2205	2462	2144
BN1044_03759	A0A1C6Z597	Protein of unknown function (DUF1120)	2.46233	0.0195357	30	5	14	80	121	76
BN1044_03975	A0A1C6Z5W5	flagellar protein FlhE	2.45775	0.0072078	75	97	63	559	507	234
BN1044_00272	A0A1C6YVG5	3-deoxy-D-arabinoheptulosonate-7-phosphate synthase	2.44512	1.45036e-10	342	440	424	2356	2305	1911
BN1044_00843	A0A1C6YX71	RHS repeat-associated core domain-containing protein	2.44022	2.15272e-13	84	85	63	402	319	546
BN1044_04389	A0A1C6Z739	anthranilate phosphoribosyltransferase	2.43583	1.40582e-21	617	605	590	3389	3287	3137
BN1044_02796	A0A1C6Z283	gamma-glutamyl-gamma-aminobutyraldehyde dehydrogenase	2.43007	6.96974e-06	176	184	257	1069	1406	851
BN1044_03318	A0A1C6Z3V4	aspartate kinase	2.42551	1.70612e-20	823	945	1075	4620	5208	5448
BN1044_04584	A0A1C6Z7A7	aspartate racemase	2.42075	6.1041e-06	60	94	96	506	329	511
BN1044_03770	A0A1C6Z5C0	16S rRNA pseudouridine516 synthase	2.41412	0.00128906	777	846	1081	4860	3829	5725
BN1044_04212	A0A1C6Z689	formate dehydrogenase major subunit	2.41347	4.39458e-18	568	453	628	2284	3690	2815
BN1044_04175	A0A1C6Z6I9	hypothetical protein	2.41317	0.00552076	10	24	19	98	99	94
BN1044_02931	A0A1C6Z2T3	Predicted arabinose efflux permease, MFS family	2.41166	1.8887e-26	626	646	576	3172	3292	3378
BN1044_04280	A0A1C6Z790	Protein N-acetyltransferase, RimJ/RimL family	2.4079	5.5809e-25	1662	1520	938	7692	7021	7161
BN1044_03797	A0A1C6Z5D4	N-acetylneuraminate lyase	2.40632	4.15675e-08	290	270	230	1105	1510	1583
BN1044_00838	A0A1C6YWZ6	hypothetical protein	2.40058	0.0227189	15	22	18	86	86	127
BN1044_02492	A0A1C6Z1V8	L-rhamnose-H+ transport protein	2.39864	0.0161397	11	10	67	155	175	143
BN1044_02175	A0A1C6Z0Z1	4-amino-4-deoxychorismate lyase	2.39791	3.2715e-20	1144	1356	1097	5667	6036	7259
BN1044_01443	A0A1C6YYN3	Uncharacterized protein, contains a von Willebrand factor type A (vWA) domain	2.3821	3.00738e-32	1005	895	993	4159	5655	5275
BN1044_01383	A0A1C6YYF6	hypothetical protein	2.38067	1.94005e-20	1152	1093	1116	5372	5458	6680
BN1044_02776	A0A1C6Z268	DNA-binding transcriptional regulator, LysR family	2.37964	1.0276e-18	298	465	444	2398	1789	2095
BN1044_03063	A0A1C6Z3J6	acetylornithine/N-succinyldiaminopimelate aminotransferase	2.37731	1.46221e-15	449	550	454	2262	3181	2112
BN1044_00264	A0A1C6YVE6	iron complex transport system permease protein	2.37186	7.65529e-08	30	34	46	225	147	204
BN1044_03076	A0A1C6Z3I4	taurine transport system substrate-binding protein	2.36553	8.60347e-09	112	133	87	465	693	555
BN1044_04433	A0A1C6Z736	hypothetical protein	2.35783	0.00321799	25	29	10	99	93	144
BN1044_00223	A0A0M2N6A8	inner membrane protein	2.35098	1.96209e-07	116	174	172	798	717	850
BN1044_00219	A0A1C6YV93	hypothetical protein	2.34691	8.15088e-16	253	371	310	1759	1380	1616
BN1044_02955	A0A1C6Z2N4	hypothetical protein	2.34323	0.00219737	77	62	45	219	301	422
BN1044_02648	A0A1C6Z2E9	outer membrane protein, adhesin transport system	2.34204	2.90506e-11	780	702	792	4054	3487	3999
BN1044_01836	A0A1C6YZK3	MFS transporter, TsgA protein	2.33525	1.06097e-15	113	159	113	596	757	595
BN1044_01220	A0A1C6YXZ6	RNAse III	2.33164	2.0324e-32	1704	1495	1834	9141	8274	7926
BN1044_01631	A0A1C6YZ86	hypothetical protein	2.33	0.0081189	15	10	9	28	83	63
BN1044_04440	A0A1C6Z769	Family of unknown function	2.3282	5.05509e-17	106	168	130	661	637	739
BN1044_01315	A0A0K0HPQ2	Protein of unknown function (DUF1471)	2.32603	6.69161e-21	98673	58133	44118	355125	293293	359073
BN1044_02786	A0A1C6Z274	EAL domain, c-di-GMP-specific phosphodiesterase class I (or its enzymatically inactive variant)	2.31787	0.000130242	20	45	36	154	180	172
BN1044_02033	A0A1C6Z0P4	methylated-DNA-protein-cysteine methyltransferase related protein	2.31726	9.74392e-37	1384	1696	1354	6732	7450	7921
BN1044_03367	A0A1C6Z3S0	Protein of unknown function (DUF3561)	2.31495	5.07344e-08	119	63	54	372	357	457
BN1044_02833	A0A1C6Z2D6	hypothetical protein	2.31471	6.87671e-06	71	51	55	272	328	284
BN1044_02577	A0A1C6Z289	D-3-phosphoglycerate dehydrogenase	2.31111	1.88355e-33	2150	1761	1784	9376	9000	9893
BN1044_02822	A0A1C6Z2X2	D-serine/D-alanine/glycine transporter	2.30978	4.065e-10	373	407	323	1744	2205	1526
BN1044_01721	A0A1C6YZG3	branched-chain amino acid:cation transporter, LIVCS family	2.30939	2.67267e-09	488	576	766	3015	2845	3215
BN1044_00239	A0A1C6YVB6	Chemoreceptor zinc-binding domain-containing protein	2.30926	2.41251e-09	191	136	103	584	961	592
BN1044_00518	A0A1C6YWA9	membrane protein DedA, SNARE-associated domain	2.30838	5.15342e-10	194	252	179	1062	835	1202
BN1044_03663	A0A1C6Z516	outer membrane usher protein	2.30763	2.9768e-19	199	321	279	1486	1233	1239
BN1044_02739	A0A0K0HS70	PTS system, ascorbate-specific IIA component	2.30714	7.67488e-37	1330	1184	1331	7178	6718	5137
BN1044_02372	A0A1C6Z1G5	Transposase and inactivated derivatives, TnpA family	2.29777	6.56406e-12	313	480	368	1650	2250	1813
BN1044_00810	A0A0M2N419	putative spermidine/putrescine transport system permease protein	2.29523	1.29913e-23	543	641	596	2647	3031	3061
BN1044_03922	A0A1C6Z6A3	DNA-binding transcriptional regulator, LysR family	2.29357	4.87302e-42	1838	1885	1554	8475	8145	9256
BN1044_03191	A0A1C6Z3I2	DNA-binding transcriptional regulator, LysR family	2.28584	9.17269e-12	241	256	219	1146	1248	1105
BN1044_00767	A0A1C6YWZ4	3-deoxy-D-arabinoheptulosonate-7-phosphate synthase	2.27419	6.40538e-14	1406	1236	1540	6705	6060	7468
BN1044_03246	A0A1C6Z428	Beta-barrel assembly machine subunit BamE	2.27318	3.9701e-10	21381	12972	11183	80139	60845	79138
BN1044_01314	A0A1C6YYC3	ATP-independent RNA helicase DbpA	2.26765	5.85851e-07	127	99	150	700	672	446
BN1044_02193	A0A1C6Z152	membrane protein DedA, SNARE-associated domain	2.2672	1.10683e-18	1102	957	837	4928	4169	4849
BN1044_00088	A0A0K0HU93	Fur family transcriptional regulator, zinc uptake regulator	2.25854	2.95587e-39	951	1064	1028	5284	5041	4244
BN1044_00931	A0A1C6YXF6	flagellum-specific ATP synthase	2.25769	4.13593e-31	410	404	524	2049	2057	2297
BN1044_01194	A0A1C6YY05	RHS repeat-associated core domain-containing protein	2.25725	0.0323292	19	14	25	109	98	76
BN1044_00946	A0A1C6YX92	phosphonate transport system substrate-binding protein	2.25602	0.0333621	25	19	12	77	108	90
BN1044_02799	A0A1C6Z2I4	gamma-glutamylputrescine synthase	2.25352	2.36593e-07	292	409	561	2359	2216	1449
BN1044_03178	A0A1C6Z3A1	hypothetical protein	2.25305	2.61001e-07	431	696	489	2310	2409	2991
BN1044_03674	A0A1C6Z535	molybdopterin synthase sulfur carrier subunit	2.24159	0.000380188	48	72	144	359	534	363
BN1044_01495	A0A1C6YYV0	valine-pyruvate aminotransferase apoenzyme	2.24111	5.55842e-07	717	651	825	3855	3427	3091
BN1044_02414	A0A1C6Z1C3	hypothetical protein	2.23903	0.000144034	89	84	70	282	514	360
BN1044_02658	A0A1C6Z2F9	outer membrane usher protein	2.23587	3.35487e-09	89	94	203	531	750	546
BN1044_00477	A0A1C6YW02	DNA-binding transcriptional regulator, FrmR family	2.23338	1.48181e-11	504	669	665	2800	2860	2989
BN1044_03167	A0A1C6Z3A4	cyanate lyase	2.23272	1.22151e-06	63	82	32	261	267	307
BN1044_03664	A0A1C6Z530	chaperone protein EcpD	2.22346	1.32523e-09	130	79	133	462	493	648
BN1044_02431	A0A1C6Z168	DNA repair protein RadC	2.22169	0.0273843	11	17	11	83	42	60
BN1044_04386	A0A1C6Z752	hypothetical protein	2.21588	1.6425e-24	905	1077	918	4011	4677	4790
BN1044_00646	A0A1C6YWI5	Putative mono-oxygenase ydhR	2.20792	4.682e-16	499	372	360	1712	2150	1834
BN1044_02705	A0A1C6Z2A6	FMN-dependent NADH-azoreductase	2.20637	0.00451803	57	37	25	126	245	179
BN1044_00922	A0A1C6YX67	flagellar protein FliT	2.20636	5.15941e-24	527	549	621	2678	2622	2538
BN1044_02494	A0A0K0HQ43	sec-independent protein translocase protein TatE	2.20405	4.79691e-09	262	275	242	1277	1168	1152
BN1044_02077	A0A1C6Z077	CDP-diacylglycerol pyrophosphatase	2.18418	1.57461e-21	1076	1217	1352	4954	5998	5619
BN1044_00108	A0A1C6YUW2	two-component system, LuxR family, secretion system sensor histidine kinase SsrA	2.18347	2.11743e-18	462	457	428	1869	1855	2399
BN1044_03549	A0A1C6Z4R4	flagellar hook-basal body complex protein FliE	2.18296	0.0377049	56	58	51	189	261	301
BN1044_00452	A0A1C6YW04	hypothetical protein	2.18273	0.0279665	35	29	30	79	264	89
BN1044_01882	A0A1C6Z065	4-hydroxy-3-polyprenylbenzoate decarboxylase	2.17746	1.67877e-24	355	323	352	1625	1324	1716
BN1044_02098	A0A1C6Z0S5	two-component system, NarL family, nitrate/nitrite sensor histidine kinase NarX	2.15982	2.5692e-17	945	1041	1286	4483	4988	5155
BN1044_02192	A0A1C6Z103	putative protein-disulfide isomerase	2.15356	1.00436e-36	11336	10021	9039	48949	41752	44545
BN1044_01466	A0A1C6YZ10	polar amino acid transport system permease protein	2.15308	0.0324861	31	42	39	179	85	233
BN1044_01460	A0A1C6YYV5	phosphate transport system substrate-binding protein	2.15153	5.12476e-23	784	637	525	2844	2374	3432
BN1044_00668	A0A1C6YWH9	Stage V sporulation protein SpoVR/YcgB, involved in spore cortex formation	2.15048	2.42187e-30	4314	3499	2833	14697	16144	16433
BN1044_03262	A0A1C6Z3V0	putative pseudouridine transporter	2.1499	0.000758889	20	24	29	139	42	148
BN1044_03245	A0A1C6Z3K4	Predicted arabinose efflux permease, MFS family	2.14682	1.84609e-14	630	485	515	2213	2079	2932
BN1044_01060	A0A0K0HR87	quaternary ammonium compound-resistance protein SugE	2.14215	6.31395e-10	408	356	346	1614	1266	2026
BN1044_04437	A0A1C6Z776	putative oxidoreductase	2.13517	4.12487e-07	336	355	282	1548	999	1734
BN1044_02378	A0A1C6Z1K3	hypothetical protein	2.12518	5.60077e-05	21	58	70	216	177	262
BN1044_00202	A0A1C6YV94	dipeptide transport system substrate-binding protein	2.12443	5.27467e-08	630	733	518	2749	2952	2506
BN1044_03265	A0A1C6Z3M6	EAL domain, c-di-GMP-specific phosphodiesterase class I (or its enzymatically inactive variant)	2.12393	7.99884e-18	428	482	472	2022	1787	2224
BN1044_03677	A0A1C6Z545	hypothetical protein	2.12314	0.00259916	40	47	29	196	74	240
BN1044_04152	A0A1C6Z627	histidinol-phosphate aminotransferase	2.10989	1.27497e-10	196	245	139	912	837	759
BN1044_02649	A0A1C6Z1T8	ATP-binding cassette, subfamily C, LapB	2.10484	4.52858e-31	819	785	799	3611	3207	3526
BN1044_03646	A0A1C6Z4W0	[NiFe] hydrogenase assembly chaperone, HybE family	2.0993	5.40592e-10	378	176	253	708	1620	1140
BN1044_04419	A0A1C6Z748	O-antigen polymerase	2.09735	0.0134907	20	24	20	77	124	74
BN1044_04057	A0A1C6Z6M6	Uncharacterized protein YhfF	2.09717	6.28218e-14	538	546	508	2189	2226	2401
BN1044_03472	A0A1C6Z4K9	hypothetical protein	2.08694	1.1561e-08	164	104	139	538	652	547
BN1044_01828	A0A1C6Z041	hypothetical protein	2.08054	0.00739965	19	21	33	107	75	130
BN1044_01059	A0A1C6YXJ8	apolipoprotein D and lipocalin family protein	2.07782	1.57461e-21	2153	1924	1773	8293	8358	8053
BN1044_04385	A0A1C6Z726	tRNA threonylcarbamoyl adenosine modification protein, Sua5/YciO/YrdC/YwlC family	2.07585	3.1058e-21	2456	1751	2380	7392	9906	10478
BN1044_02683	A0A0K0HPM5	Trp operon repressor	2.07066	7.80238e-19	1154	1049	1107	4749	4150	5011
BN1044_01219	A0A0K0HNH3	GTP-binding protein Era	2.06991	1.44915e-33	2353	2095	2484	9314	9288	10509
BN1044_04301	A0A1C6Z6H5	transcriptional regulator	2.06894	2.95538e-17	2856	2195	2008	8218	10789	10613
BN1044_03096	A0A1C6Z3K5	bacterioferritin	2.0649	7.90685e-27	2340	1822	1717	7902	7994	8713
BN1044_04121	A0A1C6Z5Y9	4,5-DOPA dioxygenase extradiol	2.05861	9.88243e-15	274	373	319	1257	1332	1438
BN1044_03673	A0A1C6Z526	cyclic pyranopterin monophosphate synthase subunit MoaC	2.057	0.000131686	79	86	111	489	277	385
BN1044_02724	A0A1C6Z2L4	leucyl/phenylalanyl-tRNA--protein transferase	2.05663	5.32504e-17	852	940	728	3295	3444	3747
BN1044_00766	A0A1C6YWQ9	chorismate mutase	2.0534	9.2886e-21	1017	1055	1040	4379	4238	4304
BN1044_00201	A0A1C6YV89	Amino acid transporter	2.04485	9.25389e-05	92	72	95	358	363	351
BN1044_04252	A0A1C6Z6M0	hemolysin III	2.0412	1.10654e-06	425	379	361	1605	1570	1620
BN1044_03040	A0A1C6Z3B1	Tfp pilus assembly protein PilN	2.04104	0.00026764	222	200	173	778	741	936
BN1044_02105	A0A1C6Z0T1	DNA-binding transcriptional regulator, LysR family	2.03863	2.40529e-31	870	741	773	2627	3461	3711
BN1044_03181	A0A1C6Z3H2	N-ethylmaleimide reductase	2.03298	9.84234e-20	196	324	213	950	1029	1026
BN1044_03078	A0A1C6Z302	taurine transport system permease protein	2.03264	0.00761895	81	105	72	270	365	422
BN1044_01198	A0A1C6YXY1	ring-1,2-phenylacetyl-CoA epoxidase subunit PaaA	2.03054	0.0370536	34	23	20	102	61	154
BN1044_02239	A0A1C6Z153	nucleoside transporter	2.02855	4.05479e-22	293	257	234	983	1228	994
BN1044_03610	A0A1C6Z4W4	transcriptional regulator, AlpA family	2.02574	2.38209e-09	99	76	78	332	365	338
BN1044_04510	A0A1C6Z7D5	PTS system, D-glucosamine-specific IIC component/PTS system, maltose and glucose-specific IIC component	2.02457	0.00697131	26	12	26	103	95	68
BN1044_00930	A0A1C6YX58	flagellar FliJ protein	2.02392	1.50897e-10	350	246	340	1080	1658	1076
BN1044_02519	A0A1C6Z217	4-azaleucine resistance probable transporter AzlC	2.0205	6.52518e-05	152	187	244	696	898	776
BN1044_02927	A0A1C6Z2N8	hypothetical protein	2.0079	2.50957e-33	15009	12999	11792	51991	53081	55008
BN1044_00765	A0A1C6YWQ5	chorismate mutase	2.00758	1.04744e-21	697	667	607	2347	2731	2856
BN1044_00841	A0A1C6YX55	RHS repeat-associated core domain-containing protein	2.00682	6.32741e-06	160	133	101	580	443	565
BN1044_02795	A0A1C6Z2C0	gamma-glutamylputrescine oxidase	2.00631	2.7272e-11	397	433	444	1713	1735	1676
BN1044_01465	A0A0M2N4P9	polar amino acid transport system substrate-binding protein	2.00605	0.00125229	154	105	134	572	633	382
BN1044_00061	A0A1C6YUU8	NhaP-type Na+/H+ or K+/H+ antiporter	2.00381	1.50803e-21	2016	2114	2072	8307	8562	8010
BN1044_03855	A0A1C6Z541	acetolactate synthase, large subunit	2.00287	1.30904e-31	2044	2035	2182	8614	8033	8452
BN1044_02086	A0A1C6Z0D9	phosphoadenosine phosphosulfate reductase	2.00252	9.61575e-05	178	216	202	926	702	763
BN1044_02187	A0A0K0HPY8	osmotically inducible lipoprotein OsmB	2.00137	6.6341e-15	3323	3849	3298	13278	13192	15456
BN1044_00197	A0A1C6YV76	hypothetical protein	1.99991	1.83146e-05	158	179	95	415	573	744
BN1044_03193	A0A1C6Z3U5	cyclopropane-fatty-acyl-phospholipid synthase	1.99985	5.39503e-28	4659	3429	3267	15847	14168	15409
BN1044_00826	A0A0K0HNC0	transcriptional regulator, BadM/Rrf2 family	1.99715	5.30465e-13	2516	3267	3387	17231	9279	10101
BN1044_00530	A0A1C6YW24	outer membrane usher protein	1.99344	3.58355e-07	130	110	128	568	356	542
BN1044_04548	A0A1C6Z7M0	type I restriction enzyme M protein	1.98741	3.27214e-06	89	107	108	420	402	388
BN1044_03523	A0A1C6Z4L9	hypothetical protein	1.98628	9.77038e-05	70	171	90	423	496	397
BN1044_00522	A0A1C6YW95	hypothetical protein	1.98529	0.0436424	25	12	68	114	145	162
BN1044_01931	A0A1C6YZT1	voltage-gated potassium channel	1.97881	0.000392077	108	120	86	347	334	560
BN1044_01760	A0A1C6YZE6	Predicted transcriptional regulator YheO, contains PAS and DNA-binding HTH domains	1.97845	3.74379e-21	2252	1801	1829	8170	7398	7619
BN1044_01593	A0A1C6YZ28	argininosuccinate lyase	1.9764	4.59771e-10	1000	1281	1289	4297	4651	5105
BN1044_00757	A0A1C6YWY5	ATP-independent RNA helicase DbpA	1.97451	0.00240859	120	169	306	1057	738	546
BN1044_03482	A0A1C6Z4L7	DNA polymerase V	1.97445	0.000130214	124	172	202	688	827	445
BN1044_00862	A0A1C6YX17	HNH endonuclease	1.97262	1.01216e-06	668	945	1946	4473	5556	3941
BN1044_03211	A0A1C6Z3K1	virus tail fibre assembly protein, lambda gpK	1.96826	1.68781e-11	277	274	238	853	1339	899
BN1044_02736	A0A1C6Z282	chaperone TorD involved in molybdoenzyme TorA maturation	1.96592	3.03014e-13	375	458	459	1687	1597	1764
BN1044_01378	A0A1C6YYJ4	toxin LF subunit	1.96506	1.16509e-12	188	165	172	704	598	752
BN1044_00460	A0A1C6YVV0	Peptidoglycan/LPS O-acetylase OafA/YrhL, contains acyltransferase and SGNH-hydrolase domains	1.96134	0.0226911	16	6	42	48	125	84
BN1044_02656	A0A1C6Z1V0	Pilin (type 1 fimbria component protein)	1.96125	0.000104007	58	174	161	619	401	513
BN1044_01834	A0A0K0HR33	phosphonoacetate hydrolase	1.95858	1.72278e-13	373	365	563	1601	1584	1878
BN1044_04115	A0A1C6Z666	Uncharacterized membrane protein YhaH, DUF805 family	1.95183	0.00189771	110	126	86	459	235	553
BN1044_00091	A0A1C6YUW9	transcriptional regulator, TetR family	1.94898	8.48223e-19	691	826	896	2648	2756	3919
BN1044_03517	A0A1C6Z511	Sugar phosphate permease	1.94732	4.39881e-05	215	262	167	1084	492	914
BN1044_02805	A0A1C6Z2C9	rarD protein	1.94505	7.23731e-20	583	671	698	2492	2575	2452
BN1044_00663	A0A1C6YWG7	disulfide bond formation protein DsbB	1.94475	8.47806e-05	308	222	236	868	932	1152
BN1044_02798	A0A1C6Z2K1	gamma-glutamyl-gamma-aminobutyrate hydrolase	1.9412	0.00790704	133	229	216	765	1023	435
BN1044_03842	A0A1C6Z636	hypothetical protein	1.94118	0.000112375	85	79	64	303	311	268
BN1044_02092	A0A1C6Z0P8	hypothetical protein	1.93928	0.000731525	78	84	90	378	265	330
BN1044_00674	A0A1C6YWP4	hypothetical protein	1.92635	0.000132086	83	67	128	394	297	371
BN1044_02415	A0A1C6Z149	hypothetical protein	1.92596	9.05384e-06	119	134	123	335	665	434
BN1044_03672	A0A1C6Z4Y8	cyclic pyranopterin phosphate synthase	1.92574	1.89556e-21	603	782	919	2869	2741	3144
BN1044_04036	A0A1C6Z622	p-hydroxybenzoic acid efflux pump subunit AaeA	1.92462	5.6378e-15	171	172	227	568	867	737
BN1044_04422	A0A1C6Z6U8	Pilin (type 1 fimbria component protein)	1.92414	0.0227666	22	33	42	78	189	106
BN1044_03075	A0A1C6Z354	IgA Peptidase M64	1.92069	9.88545e-05	105	63	73	263	274	379
BN1044_03192	A0A1C6Z3K9	drug resistance transporter, Bcr/CflA subfamily	1.91556	1.62105e-14	419	411	421	1586	1592	1546
BN1044_00490	A0A1C6YVY4	cell division protein FtsI (penicillin-binding protein 3)	1.91355	3.8139e-08	296	278	292	975	1214	1076
BN1044_03675	A0A1C6Z4Y9	molybdopterin synthase catalytic subunit	1.91107	4.46899e-07	188	234	382	1038	927	1059
BN1044_02114	A0A1C6Z0G2	hypothetical protein	1.90954	6.26189e-26	2861	2237	2053	9997	8476	8397
BN1044_02085	A0A1C6Z0R1	sulfite reductase (NADPH) hemoprotein beta-component	1.89918	1.10434e-06	1351	1585	1580	5995	5881	4972
BN1044_03974	A0A0M2N9W5	flagellar biosynthesis protein FlhA	1.89755	6.95871e-06	81	170	91	352	372	552
BN1044_03126	A0A1C6Z3R2	protein of unknown function (DUF1992)	1.89215	1.72497e-09	855	611	784	2460	2641	3256
BN1044_02843	A0A1C6Z2E4	mRNA interferase YafQ	1.89206	4.51033e-06	121	112	78	327	402	429
BN1044_02338	A0A1C6Z1G8	pyruvate formate lyase activating enzyme	1.89173	1.46286e-05	170	205	118	635	676	524
BN1044_01262	A0A1C6YY49	hypothetical protein	1.88672	0.0475743	29	13	27	30	173	56
BN1044_01636	A0A1C6YZJ2	mRNA interferase HigB	1.88244	0.000466093	19	32	71	251	70	130
BN1044_01926	A0A1C6Z007	membrane fusion protein, multidrug efflux system	1.88064	0.012771	28	56	39	108	139	211
BN1044_04384	A0A0K0HTR3	Protein of unknown function (DUF2766)	1.87569	1.8744e-11	582	612	566	2294	2416	1753
BN1044_02335	A0A1C6Z1C7	hypothetical protein	1.87521	2.84789e-11	526	619	579	2174	2607	1546
BN1044_04223	A0A1C6Z6G9	diaminopimelate decarboxylase	1.87426	1.11701e-10	260	283	250	980	1078	854
BN1044_03665	A0A1C6Z4Y1	Pilin (type 1 fimbria component protein)	1.87394	2.78815e-10	190	138	181	588	521	762
BN1044_03851	A0A1C6Z5J1	3-isopropylmalate dehydrogenase	1.87303	8.96541e-08	406	422	417	1723	1784	1062
BN1044_01244	A0A1C6YY56	MobA/MobL family protein	1.8728	6.37308e-06	165	167	116	657	302	688
BN1044_03130	A0A1C6Z3J1	large conductance mechanosensitive channel	1.87242	8.11658e-15	1499	1859	1035	6081	5224	4787
BN1044_00005	A0A1C6YUN3	Acetyltransferase (GNAT) domain-containing protein	1.86999	9.50399e-25	4906	5779	4153	15618	20146	18479
BN1044_03450	A0A1C6Z482	acyl-CoA dehydrogenase	1.86841	1.94995e-17	759	798	604	2682	2381	2835
BN1044_04315	A0A1C6Z6V5	methyl-accepting chemotaxis sensory transducer with Cache sensor	1.86038	7.0236e-05	110	147	158	518	385	609
BN1044_00240	A0A1C6YVA3	Protein of unknown function (DUF1482)	1.85836	1.89528e-07	442	524	652	1573	2019	2279
BN1044_01182	A0A1C6YXX9	Zn-binding Pro-Ala-Ala-Arg (PAAR) domain-containing protein, incolved in TypeVI secretion	1.8539	0.000174359	83	58	79	219	355	224
BN1044_04448	A0A1C6Z7B6	small multidrug resistance pump	1.85365	4.15295e-11	156	112	161	512	513	530
BN1044_01249	A0A1C6YYA4	hypothetical protein	1.84898	0.023715	36	26	34	75	213	60
BN1044_04094	A0A1C6Z645	Excinuclease ABC subunit A	1.84751	4.07951e-19	3833	3544	3989	12705	15430	12774
BN1044_02654	A0A1C6Z257	P pilus assembly protein, chaperone PapD	1.84739	0.00298267	105	146	129	541	311	519
BN1044_03890	A0A1C6Z5N9	Maltoporin N-terminal extension	1.84721	0.014402	18	33	37	103	98	118
BN1044_04442	A0A1C6Z7P2	MFS transporter, MHS family, proline/betaine transporter	1.84605	2.19543e-22	5786	5806	6595	22537	23410	19439
BN1044_00475	A0A1C6YW26	Predicted arabinose efflux permease, MFS family	1.84463	0.00203826	49	35	49	121	166	195
BN1044_00517	A0A1C6YW45	Nitrous oxide-stimulated promoter	1.84008	3.26444e-09	330	592	453	1493	1801	1631
BN1044_04176	A0A1C6Z6C4	transcriptional regulator with AbiEi antitoxin N-terminal domain	1.83819	3.60264e-10	546	641	822	2565	2413	2209
BN1044_01200	A0A1C6YXX8	ring-1,2-phenylacetyl-CoA epoxidase subunit PaaC	1.83743	0.00218413	58	81	36	178	171	280
BN1044_00413	A0A1C6YVU5	Spore coat protein U (SCPU) domain-containing protein	1.83605	1.17889e-12	757	720	580	2733	1974	2646
BN1044_00516	A0A1C6YW37	membrane protein DedA, SNARE-associated domain	1.8338	5.1205e-12	407	519	408	1625	1518	1616
BN1044_04441	A0A1C6Z791	hypothetical protein	1.8322	2.11694e-08	75	124	71	343	319	303
BN1044_03264	A0A1C6Z4B2	oligopeptidase B	1.82475	1.16467e-21	2042	1906	1565	6204	6351	6979
BN1044_01932	A0A1C6Z099	L-glutaminase	1.82446	0.0405199	71	65	64	208	316	185
BN1044_03760	A0A1C6Z5B6	Outer membrane usher protein FimD/PapC	1.82294	0.00033883	116	86	124	387	515	256
BN1044_04295	A0A1C6Z6T1	arginine:ornithine antiporter / lysine permease	1.82084	6.31406e-13	211	197	248	897	788	637
BN1044_00283	A0A1C6YVQ4	protein of unknown function (DUF883)	1.81702	3.87473e-07	7671	15938	10959	51401	37126	33277
BN1044_00327	A0A1C6YVK6	hypothetical protein	1.81654	1.63825e-05	412	343	355	1435	1104	1373
BN1044_04081	A0A1C6Z630	putative selenium metabolism protein SsnA	1.81648	7.7103e-08	327	422	298	1234	1357	1103
BN1044_02427	A0A1C6Z1V1	Protein of unknown function (DUF3296)	1.81638	0.000341641	41	48	43	115	220	134
BN1044_01213	A0A1C6YYF0	GTP pyrophosphokinase	1.80997	1.8498e-30	8225	6100	6464	26145	23158	23598
BN1044_03611	A0A1C6Z4F5	Protein of unknown function (DUF3296)	1.80863	0.00631753	83	136	116	386	551	241
BN1044_01299	A0A1C6YYE9	AraC-type DNA-binding protein	1.80694	1.58253e-12	528	349	424	1179	1830	1550
BN1044_04573	A0A1C6Z816	acetyl-CoA acyltransferase	1.8043	0.0001966	265	293	276	971	1017	931
BN1044_01218	A0A0K0HNV8	DNA replication and repair protein RecO	1.8036	1.56617e-10	246	144	300	832	835	745
BN1044_01835	A0A1C6YZR8	DNA-binding transcriptional regulator, LysR family	1.79719	8.75431e-10	417	468	522	1826	1712	1354
BN1044_02842	A0A1C6Z2Y9	DNA-damage-inducible protein J	1.7958	3.23474e-08	275	214	243	707	822	1016
BN1044_04208	A0A1C6Z6J8	formate hydrogenlyase subunit 7	1.79238	2.2374e-06	246	452	395	1144	1349	1296
BN1044_00485	A0A1C6YW36	MFS transporter, DHA1 family, multidrug resistance protein	1.79187	7.27503e-13	304	353	326	1097	1095	1215
BN1044_02188	A0A1C6Z111	L-ribulose-5-phosphate 4-epimerase/L-ribulose-5-phosphate 4-epimerase	1.7908	0.00138866	83	55	45	202	246	189
BN1044_03379	A0A0K0HUA8	N-acetylglutamate synthase	1.78397	2.84789e-11	443	464	378	1536	1563	1329
BN1044_00457	A0A1C6YVV3	holin-like protein	1.78152	0.0012291	133	109	131	487	413	388
BN1044_03476	A0A1C6Z4J7	Permease of the drug/metabolite transporter (DMT) superfamily	1.77836	0.00285035	77	114	71	270	427	204
BN1044_02851	A0A1C6Z311	Heparinase II/III-like protein	1.77603	1.65908e-08	108	139	73	369	344	384
BN1044_00812	A0A1C6YWX6	aminobutyraldehyde dehydrogenase	1.77408	2.91558e-07	1441	1060	1494	5066	4812	3789
BN1044_02538	A0A1C6Z1I4	Uncharacterized membrane protein YqaE, homolog of Blt101, UPF0057 family	1.77301	1.66011e-09	900	881	632	3065	2498	2689
BN1044_01461	A0A1C6YYR3	phosphate ABC transporter membrane protein 1, PhoT family	1.773	0.0165895	222	200	256	870	621	831
BN1044_03148	A0A1C6Z369	L-arabinose transport system ATP-binding protein	1.77295	0.0040967	139	123	117	397	473	431
BN1044_02263	A0A1C6Z1B9	hydrogenase-4 component B	1.76851	1.08602e-05	180	328	255	788	984	832
BN1044_00392	A0A1C6YVR7	Formylglycine-generating enzyme, required for sulfatase activity, contains SUMF1/FGE domain	1.76487	2.37412e-07	1884	1541	1576	5363	4715	6921
BN1044_04473	A0A1C6Z6Z9	outer membrane autotransporter barrel domain-containing protein	1.763	9.34373e-29	1229	1240	1357	4644	4272	4073
BN1044_02930	A0A1C6Z312	CDP-diacylglycerol pyrophosphatase	1.76215	9.79272e-12	747	780	568	2459	2543	2107
BN1044_01923	A0A1C6Z0A3	hypothetical protein	1.75914	0.0255678	56	32	85	257	145	184
BN1044_01652	A0A1C6YZF6	acetyl esterase	1.75759	2.47634e-09	341	251	330	1130	933	1057
BN1044_00858	A0A1C6YX10	hypothetical protein	1.75725	5.55298e-06	241	395	500	1279	1716	847
BN1044_04306	A0A1C6Z6X5	sulfur acquisition oxidoreductase, SfnB family	1.75356	0.0168735	89	86	60	316	189	289
BN1044_02238	A0A1C6Z163	gluconate 2-dehydrogenase gamma chain	1.75299	0.00114774	134	96	63	308	240	448
BN1044_02800	A0A1C6Z276	4-aminobutyrate aminotransferase / (S)-3-amino-2-methylpropionate transaminase	1.75231	5.27024e-09	394	585	556	1659	2052	1462
BN1044_02241	A0A1C6Z0N7	Sugar or nucleoside kinase, ribokinase family	1.7485	8.35806e-25	572	715	630	2020	2191	2232
BN1044_04428	A0A1C6Z722	Outer membrane usher protein FimD/PapC	1.74815	0.00173953	48	51	46	100	262	126
BN1044_04204	A0A1C6Z6J1	formate hydrogenlyase subunit 3	1.74621	0.00552443	63	63	37	205	164	181
BN1044_01018	A0A1C6YXH2	streptomycin 6-kinase	1.74449	0.000550835	273	361	340	1295	884	1087
BN1044_03484	A0A1C6Z4E8	cation:H+ antiporter	1.74304	0.000329156	76	107	67	327	235	277
BN1044_00268	A0A1C6YVC8	Hemin uptake protein hemP	1.74232	0.0200537	137	123	154	521	490	380
BN1044_02677	A0A1C6Z1X5	Protein of unknown function (DUF3300)	1.73654	0.000490983	314	345	238	914	1066	1013
BN1044_01214	A0A1C6YY30	23S rRNA (uracil1939-C5)-methyltransferase	1.73611	2.31846e-12	2113	2011	2240	7954	5393	7858
BN1044_00218	A0A1C6YV82	YadA-like C-terminal region	1.73582	5.34917e-05	126	133	111	457	343	435
BN1044_03366	A0A1C6Z4D8	adenylylsulfate kinase	1.73226	2.7763e-06	225	151	289	783	632	799
BN1044_03010	A0A1C6Z378	4-alpha-glucanotransferase	1.72865	3.21226e-35	2861	2760	2446	9305	9275	8159
BN1044_00938	A0A1C6YX88	type VI secretion system secreted protein VgrG	1.72358	0.0112793	77	65	82	234	283	228
BN1044_03599	A0A1C6Z4K6	hypothetical protein	1.71898	1.77845e-08	134	160	175	620	365	559
BN1044_03695	A0A1C6Z507	3-phosphoshikimate 1-carboxyvinyltransferase	1.71895	3.89202e-10	1125	1289	1373	4301	3657	4511
BN1044_00923	A0A1C6YXE0	flagellar protein FliS	1.71833	9.70771e-15	567	672	575	2160	1660	2151
BN1044_04486	A0A1C6Z764	two-component system, NarL family, nitrate/nitrite sensor histidine kinase NarQ	1.71736	3.8578e-15	975	1090	1026	3509	4037	2618
BN1044_00370	A0A1C6YVU0	nicotinate-nucleotide-dimethylbenzimidazole phosphoribosyltransferase	1.7118	0.0363122	36	19	64	74	225	93
BN1044_01567	A0A1C6YZ37	sulfate transport system substrate-binding protein	1.7097	5.93267e-07	334	368	298	1109	1162	1004
BN1044_01666	A0A1C6YZN5	ArsR family transcriptional regulator	1.70831	0.0331705	17	18	41	129	26	98
BN1044_02083	A0A0K0HL51	6-pyruvoyltetrahydropterin/6-carboxytetrahydropterin synthase	1.70487	2.0415e-10	331	343	327	1182	1045	1040
BN1044_00269	A0A1C6YVJ1	Uncharacterized conserved protein YbjT, contains NAD(P)-binding and DUF2867 domains	1.70401	0.0400367	126	71	88	442	335	157
BN1044_02236	A0A1C6Z0T0	Cytochrome c, mono-and diheme variants	1.70258	1.48499e-06	268	235	172	627	801	773
BN1044_04390	A0A1C6Z7J4	phosphoribosylanthranilate isomerase /indole-3-glycerol phosphate synthase	1.70207	1.15869e-19	1724	1655	1295	4534	5878	4797
BN1044_04316	A0A1C6Z6Y5	ABC transporter, substrate-binding protein, aliphatic sulfonates family	1.70126	6.11409e-10	231	317	263	772	916	953
BN1044_01183	A0A1C6YYC4	hypothetical protein	1.69871	1.71808e-06	328	205	199	767	775	839
BN1044_03095	A0A1C6Z372	bacterioferritin-associated ferredoxin	1.6966	1.39384e-06	2747	2666	2472	7998	6611	10951
BN1044_03481	A0A1C6Z4A7	DNA polymerase V	1.69365	0.000154912	84	125	188	355	554	377
BN1044_00456	A0A1C6YVX2	Putative effector of murein hydrolase	1.69232	2.1336e-05	138	184	189	637	520	498
BN1044_03972	A0A1C6Z5X8	Uncharacterized protein, possibly involved in tellurite resistance	1.6914	0.0370625	75	93	56	232	118	380
BN1044_02345	A0A1C6Z1D4	DNA-binding transcriptional regulator YiaG, contains XRE-type HTH domain	1.69136	3.42462e-06	68	107	103	280	355	266
BN1044_01921	A0A1C6YZS4	Opacity protein	1.68941	4.66157e-21	361	369	327	1071	1151	1189
BN1044_02793	A0A1C6Z2A9	Predicted arabinose efflux permease, MFS family	1.68922	3.98182e-06	390	423	353	1328	1097	1342
BN1044_00329	A0A1C6YVQ6	cell division inhibitor SulA	1.68876	7.07473e-11	1356	1275	1859	4540	5199	4739
BN1044_03201	A0A1C6Z3J2	Outer membrane protein (porin)	1.68704	1.05389e-07	120	169	154	516	389	525
BN1044_02852	A0A1C6Z2Z8	hypothetical protein	1.68421	0.033648	37	69	18	139	116	146
BN1044_02300	A0A0K0HPK8	uncharacterized domain 1-containing protein	1.68254	0.0470043	49	40	63	198	91	203
BN1044_03580	A0A1C6Z4C9	flagellar hook-associated protein 2	1.6811	0.00112729	112	84	114	350	267	383
BN1044_00514	A0A0M2NC97	Uncharacterized conserved protein, DUF1778 family	1.67801	6.31911e-06	998	873	993	1963	3247	3958
BN1044_03783	A0A1C6Z531	Small-conductance mechanosensitive channel	1.67707	0.00067312	2462	2084	1696	5304	7428	7230
BN1044_04333	A0A1C6Z6K8	hypothetical protein	1.6764	0.0207815	48	40	21	67	161	123
BN1044_03609	A0A1C6Z4L0	Transposase	1.67615	1.69465e-20	493	466	443	1559	1493	1432
BN1044_00151	A0A1C6YV34	hypothetical protein	1.67427	0.00936282	37	27	44	60	202	88
BN1044_04104	A0A1C6Z657	LacI family transcriptional regulator, trehalose operon repressor	1.67411	1.10387e-11	698	775	639	2245	2273	2224
BN1044_04289	A0A1C6Z6T5	Methyltransferase domain-containing protein	1.6738	3.26517e-12	351	386	320	1098	1184	1095
BN1044_02590	A0A1C6Z1U7	formate dehydrogenase-N, beta subunit	1.67322	9.34871e-06	113	130	138	466	314	438
BN1044_01612	A0A0M2N3H1	3-dehydro-L-gulonate 2-dehydrogenase	1.67179	0.000267463	61	77	106	193	219	366
BN1044_02738	A0A1C6Z2Q8	MFS transporter, UMF2 family, putative MFS family transporter protein	1.67069	9.13523e-09	264	271	172	923	469	862
BN1044_00339	A0A1C6YVR4	23S rRNA (cytosine1962-C5)-methyltransferase	1.67048	8.6473e-13	361	412	401	1363	1060	1315
BN1044_04025	A0A0K0HRX0	Protein of unknown function (DUF1471)	1.66877	6.53626e-10	3095	2140	1609	7896	7109	6757
BN1044_04035	A0A1C6Z619	p-hydroxybenzoic acid efflux pump subunit AaeB	1.66556	9.25325e-09	171	217	220	689	494	748
BN1044_03307	A0A1C6Z3M7	hypothetical protein	1.6634	8.27732e-06	141	124	137	490	433	355
BN1044_04483	A0A1C6Z710	type 1 fimbrial protein	1.6634	0.000506516	58	71	91	231	214	258
BN1044_00354	A0A1C6YVV8	Glutamate mutase subunit E	1.6626	0.00512639	85	96	70	182	390	222
BN1044_04305	A0A1C6Z6U2	FMN-dependent oxidoreductase, nitrilotriacetate monooxygenase family	1.66225	0.0435205	37	54	36	101	196	108
BN1044_00929	A0A1C6YX43	flagellar hook-length control protein FliK	1.66225	1.32835e-06	531	550	528	1715	2026	1351
BN1044_02984	A0A0M2N4J9	RNA polymerase sigma-32 factor	1.65709	2.04181e-32	10983	10916	10410	38222	31750	31929
BN1044_03813	A0A1C6Z556	PTS system, fructose-specific IIC-like component	1.65545	5.86455e-08	244	265	157	780	701	619
BN1044_02097	A0A1C6Z093	two component transcriptional regulator, LuxR family	1.65521	0.000499845	783	863	1247	2835	2816	3465
BN1044_00624	A0A1C6YWK1	Uncharacterized conserved protein YecE, DUF72 family	1.65447	6.65992e-05	642	494	407	1139	1758	1966
BN1044_00758	A0A1C6YWT2	ATP-independent RNA helicase DbpA	1.64991	1.15511e-07	301	297	387	946	1484	667
BN1044_04439	A0A1C6Z733	Formate/nitrite transporter FocA, FNT family	1.6468	4.59309e-09	239	314	191	927	656	749
BN1044_02853	A0A1C6Z2F4	Alginate lyase	1.64551	0.0192476	33	36	42	127	106	119
BN1044_00157	A0A1C6YV31	glycoside/pentoside/hexuronide:cation symporter, GPH family	1.64461	0.0180738	71	60	87	301	248	135
BN1044_01427	A0A1C6YYH9	biofilm PGA synthesis lipoprotein PgaB	1.64153	5.56304e-06	220	262	217	729	743	714
BN1044_01374	A0A1C6YYF9	Putative NADPH-quinone reductase (modulator of drug activity B)	1.64094	4.15231e-06	299	282	291	820	933	969
BN1044_03618	A0A1C6Z5D6	DNA-binding transcriptional regulator, LysR family	1.63839	3.6719e-17	2665	2717	2382	7723	8328	8122
BN1044_04574	A0A1C6Z794	3-hydroxyacyl-CoA dehydrogenase / enoyl-CoA hydratase / 3-hydroxybutyryl-CoA epimerase	1.63799	1.64392e-09	784	718	787	2001	2363	2768
BN1044_00976	A0A1C6YXC8	lipoprotein NlpI	1.63581	1.4274e-13	19691	14612	15843	48052	48749	59037
BN1044_03294	A0A1C6Z4E5	LysR family transcriptional regulator, cys regulon transcriptional activator	1.63239	3.4694e-18	1213	1446	1144	4305	3532	3957
BN1044_00415	A0A1C6YVT5	cation transport protein ChaC	1.62773	7.29303e-09	428	376	366	1324	1136	1160
BN1044_02608	A0A1C6Z1Q2	putative oxidoreductase	1.62773	8.39179e-05	239	233	172	518	900	575
BN1044_01371	A0A1C6YYN7	hypothetical protein	1.62672	0.000198317	129	159	215	512	452	592
BN1044_00513	A0A1C6YW00	Acetyltransferase (GNAT) domain-containing protein	1.62214	9.88619e-12	546	639	461	1616	1495	1959
BN1044_02491	A0A1C6Z1C8	L-arabinose isomerase	1.62163	0.00219737	174	222	117	732	412	437
BN1044_00203	A0A0M2N4T9	dipeptide transport system permease protein	1.61906	0.0130617	89	135	130	402	418	271
BN1044_01169	A0A1C6YY29	hypothetical protein	1.61776	0.00217499	198	205	128	450	573	611
BN1044_02771	A0A1C6Z2U8	Catechol 2,3-dioxygenase	1.61678	1.54245e-07	510	539	473	1703	1518	1449
BN1044_03322	A0A1C6Z403	alanine or glycine:cation symporter, AGCS family	1.61479	5.56304e-06	240	357	339	1137	796	936
BN1044_02535	A0A0K0HP71	Iron-sulfur cluster insertion apoprotein erpA	1.61367	2.39901e-09	1003	1335	1356	4224	3712	3370
BN1044_02084	A0A1C6Z0D8	sulfite reductase (NADPH) flavoprotein alpha-component	1.61285	2.32829e-08	1253	1535	1978	4767	4754	5060
BN1044_02308	A0A1C6Z1F0	hypothetical protein	1.61144	4.48213e-10	845	661	652	2326	2079	2194
BN1044_04038	A0A1C6Z5Q6	DNA-binding transcriptional regulator, LysR family	1.60644	5.07868e-05	347	296	247	873	883	962
BN1044_01197	A0A1C6YY45	oxepin-CoA hydrolase / 3-oxo-5,6-dehydrosuberyl-CoA semialdehyde dehydrogenase	1.60211	8.92727e-05	309	476	425	838	1737	1101
BN1044_00462	A0A1C6YW13	Uncharacterized conserved protein PhnB, glyoxalase superfamily	1.60176	1.04118e-06	270	248	311	753	916	852
BN1044_04111	A0A1C6Z5X9	Protein of unknown function (DUF1435)	1.59979	0.000435362	27	46	61	136	124	152
BN1044_02650	A0A1C6Z2E1	membrane fusion protein, adhesin transport system	1.59769	2.47896e-13	649	620	711	2351	1827	1817
BN1044_03364	A0A0K0HS73	sulfate adenylyltransferase subunit 2	1.59636	0.000874484	239	243	425	959	1145	641
BN1044_01629	A0A1C6YZH2	AraC family transcriptional regulator, positive regulator of tynA and feaB	1.59488	3.62819e-14	475	552	580	1825	1398	1631
BN1044_02616	A0A0K0HNX8	CrcB protein	1.59468	1.86996e-13	425	451	321	1273	1152	1190
BN1044_00828	A0A0K0HLQ4	FeS assembly scaffold apoprotein IscU	1.59339	3.45575e-15	1424	1804	2155	5849	5095	5300
BN1044_00827	A0A0K0HNB1	cysteine desulfurase IscS	1.59023	2.57892e-12	6105	8534	10780	30512	22445	23581
BN1044_00829	A0A0K0HMW5	iron-sulfur cluster assembly protein	1.58889	6.15482e-17	1900	2579	3510	8099	8016	7920
BN1044_02703	A0A0K0HSM9	arginine transport system ATP-binding protein	1.58775	1.03543e-12	1563	1454	1442	4788	4534	4086
BN1044_03003	A0A1C6Z3E0	HTH-type transcriptional regulator / antitoxin MqsA	1.58761	4.76287e-11	441	442	377	1051	1327	1413
BN1044_01103	A0A1C6YXS0	Uncharacterized conserved protein, DUF1778 family	1.58601	0.000774896	191	179	190	622	567	493
BN1044_02190	A0A1C6Z0L5	Gnt-I system low-affinity gluconate transporter	1.58465	0.000559441	114	94	127	397	335	278
BN1044_01199	A0A1C6YY54	ring-1,2-phenylacetyl-CoA epoxidase subunit PaaB	1.58315	0.0400125	31	40	33	67	118	129
BN1044_03365	A0A1C6Z3V2	sulfate adenylyltransferase subunit 1	1.5818	0.00105344	547	458	751	1516	1972	1770
BN1044_00684	A0A1C6YWQ1	peptide-methionine (R)-S-oxide reductase	1.5762	4.41461e-23	2820	3910	2490	8848	8811	9836
BN1044_03649	A0A1C6Z4N0	hypothetical protein	1.57399	0.0283428	36	13	34	96	72	83
BN1044_00740	A0A1C6YWP8	hypothetical protein	1.57334	7.63826e-18	2482	2734	2434	7030	8214	7523
BN1044_02093	A0A1C6Z0V7	Ig-like domain (group 2)	1.57163	1.02215e-06	290	204	273	854	600	830
BN1044_02115	A0A1C6Z0U0	two-component system, OmpR family, response regulator BaeR	1.57063	2.10285e-09	543	603	687	1881	1530	2037
BN1044_04314	A0A1C6Z6P7	MFS transporter, DHA1 family, L-arabinose/isopropyl-beta-D-thiogalactopyranoside export protein	1.56686	2.94575e-05	139	141	126	387	422	397
BN1044_03177	A0A1C6Z3B0	Uncharacterized membrane protein YccC	1.56641	1.01397e-07	428	503	443	1357	1189	1525
BN1044_02881	A0A1C6Z338	electron transfer flavoprotein beta subunit	1.56512	4.86097e-05	117	96	107	224	255	471
BN1044_02240	A0A1C6Z0R9	ADP-ribosylglycohydrolase	1.56489	1.26958e-13	706	914	816	2122	3008	2079
BN1044_04408	A0A1C6Z738	2-deoxy-D-gluconate 3-dehydrogenase	1.56405	9.60261e-07	197	152	224	645	566	487
BN1044_00410	A0A1C6YVX8	Spore coat protein U (SCPU) domain-containing protein	1.56332	3.92645e-08	911	775	725	2334	2248	2548
BN1044_02937	A0A1C6Z2P7	LysR family transcriptional regulator, regulator of gene expression of beta-lactamase	1.55842	7.12228e-12	405	501	325	1254	1103	1270
BN1044_01682	A0A1C6YZH6	protein TonB	1.55586	0.011491	47	31	40	110	131	108
BN1044_00107	A0A1C6YUY7	two-component system, LuxR family, secretion system response regulator SsrB	1.5552	0.000153426	171	262	244	541	799	653
BN1044_00105	A0A1C6YUY6	hypothetical protein	1.55473	1.01458e-08	2472	1713	2342	6117	7028	6033
BN1044_04103	A0A1C6Z6B5	uncharacterized radical SAM protein YgiQ	1.55469	3.82549e-10	1176	1222	1263	4136	3290	3333
BN1044_03720	A0A1C6Z584	Uncharacterized conserved protein YcbK, DUF882 family	1.55177	5.00348e-11	1430	1396	1237	4556	3677	3683
BN1044_02626	A0A1C6Z2A3	Uncharacterized conserved protein YjbJ, UPF0337 family	1.5507	5.09997e-12	5558	6077	7540	17423	17890	20862
BN1044_02396	A0A1C6Z1S6	putative ABC transport system ATP-binding protein	1.55014	6.36331e-10	762	1097	928	2725	2196	3246
BN1044_02425	A0A1C6Z158	Transposase	1.54826	0.0325117	53	34	24	144	97	89
BN1044_01930	A0A1C6YZZ3	two-component system, NarL family, sensor histidine kinase EvgS	1.5451	1.38915e-10	1866	2185	1984	5662	5759	6192
BN1044_01462	A0A1C6YYX3	phosphate transport system permease protein	1.54362	1.91319e-06	503	278	324	967	1351	909
BN1044_02076	A0A1C6Z0D1	7-carboxy-7-deazaguanine synthase	1.5425	5.70623e-16	2099	2333	2295	6267	6717	6616
BN1044_00411	A0A1C6YVW6	outer membrane usher protein	1.53636	6.3101e-11	1456	1308	1190	3770	4066	3638
BN1044_02355	A0A1C6Z1E1	2-octaprenylphenol hydroxylase	1.52979	9.09239e-15	4065	2861	2955	8418	10163	9955
BN1044_03443	A0A1C6Z466	large subunit ribosomal protein L24	1.52269	0.0151066	81	100	41	133	256	251
BN1044_00215	A0A1C6YV92	multidrug resistance protein, MATE family	1.5216	5.34126e-10	448	437	491	1406	1314	1237
BN1044_03335	A0A1C6Z3S1	alpha-galactosidase	1.52029	1.32361e-05	228	238	264	729	567	801
BN1044_00320	A0A1C6YVI0	ATP-binding cassette, subfamily F, uup	1.51753	5.86113e-22	4902	5806	5540	16312	14519	15688
BN1044_04162	A0A1C6Z639	Zn-binding Pro-Ala-Ala-Arg (PAAR) domain-containing protein, incolved in TypeVI secretion	1.50767	0.000133273	73	70	67	150	249	200
BN1044_01759	A0A1C6YZJ9	threonine dehydratase	1.50697	6.38115e-11	1347	1254	1266	3525	3861	3605
BN1044_01688	A0A1C6YZ64	4-hydroxyphenylacetate 3-monooxygenase oxygenase component	1.50596	1.88005e-05	149	207	168	474	489	526
BN1044_04382	A0A1C6Z6Y8	sugar (Glycoside-Pentoside-Hexuronide) transporter	1.50575	0.00695663	88	259	70	251	546	390
BN1044_02657	A0A1C6Z2H6	hypothetical protein	1.49837	0.00272253	47	152	106	280	197	389
BN1044_00233	A0A1C6YVK1	peptide/nickel transport system permease protein	1.49769	0.000481048	156	143	133	274	386	561
BN1044_03645	A0A1C6Z4W3	hydrogenase maturation protease	1.49568	0.00198221	89	73	37	160	158	247
BN1044_02846	A0A1C6Z2C7	hippurate hydrolase	1.49303	4.09473e-08	787	929	777	2280	2532	2208
BN1044_01904	A0A0M2NBX1	hypothetical protein	1.49143	5.74326e-21	1002	1037	1002	2965	2898	2690
BN1044_02956	A0A1C6Z368	two-component system, NarL family, captular synthesis response regulator RcsB	1.48767	0.0015093	77	77	122	299	205	274
BN1044_04446	A0A1C6Z721	AraC family transcriptional regulator, mar-sox-rob regulon activator	1.48369	0.000119511	258	231	258	753	652	688
BN1044_00796	A0A1C6YWW1	autotransporter family porin	1.48255	0.000179513	290	362	356	981	767	1073
BN1044_02191	A0A1C6Z0I4	MFS transporter, DHA1 family, inner membrane transport protein	1.48222	3.78905e-12	550	426	503	1491	1332	1310
BN1044_00741	A0A1C6YWQ7	putative membrane protein	1.47966	1.11881e-12	1609	1629	1786	4914	4222	4877
BN1044_03485	A0A1C6Z4E9	hypothetical protein	1.47846	2.15512e-08	667	516	512	1604	1347	1775
BN1044_02797	A0A0M2ND94	transcriptional regulator, XRE family with cupin sensor	1.47815	0.0226911	155	185	258	531	702	436
BN1044_01342	A0A1C6YYB2	phosphoglycerate mutase	1.47569	9.40664e-15	12050	10656	10678	28346	29644	34859
BN1044_00321	A0A1C6YVK5	paraquat-inducible protein A	1.47542	2.01985e-17	978	1021	1117	2792	2608	3268
BN1044_01928	A0A1C6Z020	arginine:agmatine antiporter	1.47529	0.000214843	153	173	161	492	395	472
BN1044_01298	A0A1C6YY71	starvation-inducible DNA-binding protein	1.46674	9.3216e-10	77468	77259	54267	198554	203463	175640
BN1044_03652	A0A1C6Z4X6	PTS system, mannitol-specific IIC component	1.46204	0.0143857	68	93	85	231	212	238
BN1044_02908	A0A1C6Z2Z3	putrescine transport system permease protein	1.46114	3.88084e-05	253	166	136	496	380	655
BN1044_00270	A0A1C6YVD3	hypothetical protein	1.4608	0.0287354	120	57	67	136	271	269
BN1044_03648	A0A1C6Z5G8	Protein of unknown function (DUF1097)	1.45808	0.0156404	242	198	200	731	447	586
BN1044_02258	A0A1C6Z184	hydrogenase-4 component G	1.45775	0.000544726	244	123	146	458	605	349
BN1044_02907	A0A0K0HSL6	putrescine transport system ATP-binding protein	1.45719	2.82544e-07	1131	1023	1006	2426	2909	3347
BN1044_03344	A0A0M2N2S0	tagatose 1,6-diphosphate aldolase GatY/KbaY	1.45701	0.00337926	66	101	56	193	205	218
BN1044_00336	A0A1C6YVJ0	hypothetical protein	1.4519	8.92723e-11	802	679	559	1620	1675	2288
BN1044_04184	A0A1C6Z6H1	lipoprotein NlpD	1.45043	1.30229e-23	14294	15465	17590	45949	39928	43527
BN1044_03474	A0A1C6Z4E1	hypothetical protein	1.44852	0.011395	51	35	29	57	185	76
BN1044_00495	A0A0M2NCB4	universal stress protein C	1.44495	1.20072e-06	3317	3310	2637	8042	9222	7959
BN1044_03303	A0A1C6Z442	L-ascorbate metabolism protein UlaG, beta-lactamase superfamily	1.44474	0.000209886	227	249	264	496	884	637
BN1044_02142	A0A1C6Z0V1	RHS repeat-associated core domain-containing protein	1.44162	8.31686e-08	272	237	306	992	515	710
BN1044_02991	A0A1C6Z2Z4	ParE toxin of type II toxin-antitoxin system, parDE	1.44043	8.73191e-06	327	681	463	1125	1721	1149
BN1044_02237	A0A1C6Z0M6	gluconate 2-dehydrogenase alpha chain	1.43878	1.21977e-08	366	295	203	733	856	756
BN1044_00636	A0A1C6YWH4	lauroyl-KDO2-lipid IV(A) myristoyltransferase	1.43518	1.53951e-18	1107	888	801	2851	2156	2555
BN1044_02717	A0A1C6Z205	Uncharacterized membrane protein YbjE, DUF340 family	1.43293	4.72126e-05	547	588	498	1384	1613	1414
BN1044_02176	A0A1C6Z0L2	UPF0755 protein	1.42805	2.87588e-06	1366	1479	1591	3713	3498	4728
BN1044_02091	A0A1C6Z088	adhesin/invasin	1.42786	0.000925447	64	131	109	251	290	280
BN1044_03798	A0A1C6Z5G1	MFS transporter, SHS family, sialic acid transporter	1.42697	5.68651e-05	213	224	176	477	558	615
BN1044_01750	A0A1C6YZD6	acetolactate synthase, large subunit	1.42566	2.71618e-11	631	649	607	1519	1831	1722
BN1044_02208	A0A1C6Z133	hypothetical protein	1.42309	2.59785e-07	1063	1211	878	3025	3100	2333
BN1044_01826	A0A1C6YZJ6	K+-transporting ATPase ATPase A chain	1.42296	0.00218042	321	417	441	1297	698	1167
BN1044_03850	A0A1C6Z5J9	3-isopropylmalate/(R)-2-methylmalate dehydratase large subunit	1.42274	1.80988e-05	603	656	620	2053	1962	1024
BN1044_03150	A0A1C6Z3K8	L-ribulokinase	1.42265	0.0038177	77	125	79	280	241	234
BN1044_02344	A0A1C6Z0X7	fructose 6-phosphate aldolase	1.42133	0.00174464	73	59	101	164	289	176
BN1044_02104	A0A1C6Z0F3	nitrate reductase gamma subunit	1.4209	0.0438919	70	65	91	286	180	141
BN1044_04436	A0A1C6Z714	Uncharacterized conserved protein YbbK, DUF523 family	1.41692	0.025349	92	77	61	230	180	206
BN1044_04178	A0A1C6Z6G5	autotransporter family porin	1.41667	0.036623	76	25	99	250	77	209
BN1044_04161	A0A1C6Z6D1	hypothetical protein	1.41666	2.51598e-07	515	603	430	1173	1503	1461
BN1044_02595	A0A1C6Z1P6	Chitodextrinase	1.41659	1.79924e-11	1301	1630	1519	3811	3958	4111
BN1044_02714	A0A1C6Z2K5	pyruvate dehydrogenase (quinone)	1.41545	3.19109e-07	17639	17947	13946	42657	45422	44046
BN1044_02759	A0A1C6Z2A7	Uncharacterized membrane protein	1.4149	0.0397421	121	110	83	179	378	283
BN1044_00967	A0A0K0HQ17	Predicted lipid carrier protein YhbT, contains SCP2 domain	1.41366	6.59139e-12	2157	3241	3611	7465	8845	7695
BN1044_02290	A0A1C6Z0S0	adenylate cyclase, class 1	1.41209	3.06543e-18	10421	8048	9106	21482	25679	26228
BN1044_03430	A0A0K0HMS3	Uncharacterised protein family (UPF0253)	1.41076	1.53805e-05	1567	1537	1013	3575	3462	3911
BN1044_01683	A0A1C6YZB3	Uncharacterized iron-regulated protein	1.40965	0.000259524	85	88	54	172	263	172
BN1044_01071	A0A1C6YY19	antitoxin YefM	1.40952	0.000422098	263	362	233	912	503	869
BN1044_03577	A0A1C6Z5A3	DNA-binding winged helix-turn-helix (wHTH) domain-containing protein	1.40781	0.028476	49	28	53	87	122	137
BN1044_02459	A0A1C6Z1X6	L-rhamnose mutarotase	1.40662	0.00038787	50	98	52	187	132	212
BN1044_02515	A0A1C6Z1G6	RHS repeat-associated core domain-containing protein	1.40566	6.42392e-06	420	570	547	1514	1097	1462
BN1044_00316	A0A1C6YVH3	cell division protein ZapC	1.40556	6.94028e-06	2314	2643	2094	6375	6537	5769
BN1044_00409	A0A1C6YVR1	alpha-amylase	1.40174	0.00121701	1107	863	988	3099	2058	2659
BN1044_01960	A0A0K0HN19	lipopolysaccharide export system ATP-binding protein	1.40141	3.53951e-13	2022	2228	2331	5558	6331	5498
BN1044_04188	A0A1C6Z6H6	2-C-methyl-D-erythritol 2,4-cyclodiphosphate synthase	1.40084	3.6981e-07	794	813	666	1815	1939	2248
BN1044_00519	A0A1C6YW29	MFS transporter, DHA2 family, multidrug resistance protein	1.39759	2.61067e-06	226	249	287	801	444	767
BN1044_00484	A0A1C6YW48	branched-chain amino acid:cation transporter, LIVCS family	1.39618	2.76508e-05	341	408	418	854	1249	968
BN1044_02177	A0A1C6Z0G4	dTMP kinase	1.39566	1.5926e-07	749	812	906	1792	2007	2694
BN1044_04211	A0A0M2NB69	formate dehydrogenase major subunit	1.39392	0.0104115	109	162	159	373	344	415
BN1044_00944	A0A1C6YX80	putative toxin-antitoxin system antitoxin component, TIGR02293 family	1.39157	2.48353e-15	742	801	709	2221	1929	1761
BN1044_03203	A0A1C6Z3V6	Nucleoid-associated protein YgaU, contains BON and LysM domains	1.39131	1.6351e-10	46248	32574	32771	97731	87997	107003
BN1044_01415	A0A1C6YYV9	cysteine synthase B	1.38719	1.42488e-08	1004	1005	1079	2534	3072	2474
BN1044_03771	A0A1C6Z5C3	MFS transporter, DHA1 family, bicyclomycin/chloramphenicol resistance protein	1.387	1.32917e-25	1541	1655	1694	4157	4270	4362
BN1044_02219	A0A1C6Z140	NADH dehydrogenase	1.38401	0.000115524	568	587	831	1723	1745	1719
BN1044_02932	A0A1C6Z2J2	DNA-binding transcriptional regulator, LysR family	1.38399	7.24809e-09	620	553	532	1495	1411	1546
BN1044_03062	A0A1C6Z2Y0	hypothetical protein	1.38027	9.48233e-15	3214	2543	2524	6609	7126	7825
BN1044_03882	A0A1C6Z672	protein transport protein HofC	1.37188	0.000136976	152	147	156	374	365	439
BN1044_02199	A0A1C6Z120	Transcriptional regulator, contains XRE-family HTH domain	1.36987	5.51043e-07	222	174	175	552	478	449
BN1044_00819	A0A1C6YWU6	nitric oxide dioxygenase	1.36867	8.51599e-06	1530	1085	1282	2797	3218	4051
BN1044_02792	A0A1C6Z2U6	holin-like protein	1.36654	1.38228e-05	422	546	430	1382	1075	1153
BN1044_02013	A0A0M2NFE5	transcriptional regulator, BolA protein family	1.36624	5.66741e-06	955	1121	1059	3044	2112	2928
BN1044_04114	A0A1C6Z6C5	ferric iron reductase protein FhuF	1.36335	1.86295e-11	2620	3551	3448	8425	7749	8574
BN1044_01689	A0A0M2NBE2	AraC family transcriptional regulator, 4-hydroxyphenylacetate 3-monooxygenase operon regulatory protein	1.36307	0.0331533	56	54	29	98	114	149
BN1044_00412	A0A1C6YVT4	fimbrial chaperone protein	1.36297	1.31689e-07	1018	844	795	2268	2427	2141
BN1044_00780	A0A1C6YWT6	glutamate-cysteine ligase	1.36055	1.80805e-15	4081	3922	4101	11611	9667	9806
BN1044_04282	A0A1C6Z6P4	D-lactate dehydrogenase	1.35996	1.12117e-05	1149	1234	1395	3392	3259	3048
BN1044_02205	A0A1C6Z123	DNA-binding response regulator, NarL/FixJ family, contains REC and HTH domains	1.35827	0.00118808	248	112	139	266	363	653
BN1044_00227	A0A1C6YVB2	Protein of unknown function (DUF2622)	1.35731	8.17503e-05	1596	1544	1333	4369	3798	3296
BN1044_00734	A0A1C6YWN2	cationic peptide transport system substrate-binding protein	1.35721	3.20695e-13	1877	1868	1775	4205	4836	5102
BN1044_00996	A0A0K0HP79	GTP-binding protein	1.35631	4.13602e-07	1212	1230	1237	3095	3383	2944
BN1044_00831	A0A1C6YX45	molecular chaperone HscA	1.35598	7.80013e-11	2025	2456	3381	6432	6356	7340
BN1044_01821	A0A1C6Z000	protein of unknown function (DUF3861)	1.35339	3.65524e-07	591	376	422	1125	1078	1352
BN1044_00859	A0A1C6YWY9	Protein of unknown function (DUF2528)	1.3523	0.0108977	201	234	584	1020	947	637
BN1044_00857	A0A1C6YXG7	Lambda Phage CIII	1.35207	0.0226911	191	405	595	1033	1015	997
BN1044_03429	A0A0K0HMF7	transcriptional antiterminator, Rof	1.35024	2.82274e-14	2520	2457	1991	5423	6265	6082
BN1044_03856	A0A1C6Z5G6	acetolactate synthase, small subunit	1.35023	5.17243e-06	664	632	706	1987	1515	1604
BN1044_00692	A0A1C6YWI0	DNA topoisomerase-3	1.34842	3.06566e-23	4812	4334	4041	10498	11837	11249
BN1044_00653	A0A0K0HVX5	cell division topological specificity factor MinE	1.34677	3.0322e-12	1541	1494	1240	3669	3908	3300
BN1044_03127	A0A1C6Z365	MerR family transcriptional regulator, Zn(II)-responsive regulator of zntA	1.34378	9.34636e-07	703	536	519	1196	1459	1809
BN1044_00372	A0A1C6YVQ3	fumarate hydratase, class I	1.34359	0.0165789	134	78	104	177	292	335
BN1044_02412	A0A1C6Z1N7	Integrase	1.34246	1.4942e-11	747	775	910	2179	1840	2150
BN1044_04183	A0A0M2KHD7	RNA polymerase, sigma 38 subunit, RpoS	1.34207	3.10849e-17	19024	18488	21160	55679	43430	49635
BN1044_02247	A0A1C6Z0N5	diguanylate cyclase	1.34013	0.000212215	241	246	246	612	712	531
BN1044_04132	A0A1C6Z675	hypothetical protein	1.33943	0.000151709	836	831	817	1816	2320	2153
BN1044_02892	A0A1C6Z334	Major Facilitator Superfamily protein	1.33772	5.37328e-05	102	120	141	288	353	277
BN1044_04575	A0A1C6Z7H3	phosphohistidine phosphatase, SixA	1.33632	3.99649e-13	1790	2339	2355	5567	5439	5367
BN1044_02701	A0A1C6Z2J5	arginine transport system permease protein	1.33214	1.87693e-06	319	354	281	577	856	970
BN1044_00043	A0A1C6YV20	cation/acetate symporter	1.33018	8.43951e-07	302	304	240	698	749	681
BN1044_04109	A0A1C6Z677	MFS transporter, MHS family, alpha-ketoglutarate permease	1.32735	0.0401252	209	244	202	567	319	762
BN1044_00065	A0A0K0HVE3	protein PsiE	1.32394	0.00137054	183	166	177	436	518	366
BN1044_01822	A0A1C6YZW5	two-component system, OmpR family, KDP operon response regulator KdpE	1.32279	1.81731e-14	1083	1155	1080	2816	2752	2732
BN1044_01040	A0A1C6YXL4	hypothetical protein	1.32178	0.0391114	118	38	100	201	224	218
BN1044_02911	A0A1C6Z366	23S rRNA (uracil747-C5)-methyltransferase	1.32152	5.0795e-08	662	897	1021	1715	2305	2429
BN1044_00338	A0A0K0HT37	heat shock protein HspQ	1.32054	7.72821e-07	329	488	532	1212	885	1275
BN1044_00488	A0A1C6YW78	diguanylate cyclase (GGDEF) domain-containing protein	1.31771	0.00974987	177	206	174	335	682	374
BN1044_02543	A0A1C6Z1W0	cystathione beta-lyase	1.31556	0.00575689	114	150	115	413	371	164
BN1044_01464	A0A0K0HUK3	phosphate uptake regulator, PhoU	1.31528	1.46661e-07	669	631	575	1687	1446	1535
BN1044_03128	A0A1C6Z349	alternative ribosome-rescue factor	1.31521	1.04981e-05	247	148	160	402	529	454
BN1044_02496	A0A1C6Z1V3	lipoyl(octanoyl) transferase	1.31325	8.76966e-09	1593	1852	2116	4392	4538	4891
BN1044_02818	A0A1C6Z2L1	glycine betaine/proline transport system ATP-binding protein	1.31323	4.98719e-06	5591	4935	5258	14316	13634	11276
BN1044_02655	A0A1C6Z214	Pilin (type 1 fimbria component protein)	1.31041	0.027345	76	153	168	408	237	342
BN1044_00260	A0A1C6YVC3	probable lipoprotein NlpC	1.30729	1.40366e-05	278	335	237	781	711	613
BN1044_02968	A0A1C6Z2P0	gluconate:H+ symporter, GntP family	1.30511	0.0487489	297	202	157	421	656	547
BN1044_00591	A0A1C6YW83	hypothetical protein	1.30338	4.63889e-07	7554	8463	7007	17764	17596	21467
BN1044_04369	A0A1C6Z720	adenosine deaminase	1.3022	9.60099e-06	384	306	299	883	802	758
BN1044_04338	A0A1C6Z6W1	betaine reductase	1.30171	0.00310674	118	161	108	203	406	347
BN1044_01680	A0A1C6YZH9	hemoglobin/transferrin/lactoferrin receptor protein	1.30154	0.0111561	76	77	89	158	206	237
BN1044_00407	A0A1C6YVQ8	Small-conductance mechanosensitive channel	1.30014	1.10132e-08	2512	2737	2238	6533	5362	6543
BN1044_03189	A0A1C6Z3R8	putative thiamine transport system permease protein	1.29853	0.000287259	317	267	300	599	767	811
BN1044_03023	A0A1C6Z3F5	comF family protein	1.29801	1.07769e-06	347	361	363	855	899	879
BN1044_03703	A0A0K0HQW9	cold shock protein (beta-ribbon, CspA family)	1.29767	5.89646e-07	1073	732	691	1550	2498	2092
BN1044_03644	A0A1C6Z512	hydrogenase large subunit	1.29608	0.00303114	688	337	315	1208	777	1308
BN1044_00515	A0A1C6YW62	Ca2+:H+ antiporter	1.29103	4.26743e-07	1515	1810	1725	4797	3864	3700
BN1044_02154	A0A1C6Z0K1	curli production assembly/transport component CsgG	1.28864	0.00780206	85	66	79	199	209	156
BN1044_02828	A0A1C6Z2S1	EAL domain, c-di-GMP-specific phosphodiesterase class I (or its enzymatically inactive variant)	1.28813	1.3443e-10	604	590	591	1401	1287	1677
BN1044_03068	A0A1C6Z2Z5	Sugar phosphate permease	1.28804	0.00613895	150	110	82	304	251	282
BN1044_00332	A0A1C6YVM7	TIGR01666 family membrane protein	1.28526	6.61617e-08	1154	1021	1131	2500	2664	2896
BN1044_01120	A0A1C6YXQ6	L-fuculokinase	1.28347	0.00410099	76	113	86	250	224	197
BN1044_02020	A0A1C6Z074	competence protein ComEA	1.28242	1.21977e-08	542	393	440	1089	1242	1017
BN1044_03218	A0A1C6Z3H8	MTH538 TIR-like domain (DUF1863)	1.28222	1.40866e-05	370	437	377	745	1135	1002
BN1044_03518	A0A1C6Z4A0	2-dehydro-3-deoxygluconokinase	1.28098	0.0485931	68	49	70	143	164	149
BN1044_01677	A0A1C6YZE1	6-phospho-beta-glucosidase	1.28059	0.00347134	121	125	98	259	187	393
BN1044_00863	A0A1C6YX83	hypothetical protein	1.27519	0.048487	1100	1938	2787	5015	5052	4031
BN1044_02234	A0A0M2N8P6	two-component system, OmpR family, response regulator PhoP	1.27409	1.10194e-07	2737	2683	2226	5731	6462	6300
BN1044_02021	A0A1C6Z028	thioesterase-3	1.26721	0.000419151	194	177	179	380	548	399
BN1044_01151	A0A1C6YXT6	InsA C-terminal domain-containing protein	1.26151	0.000557716	235	267	223	428	806	505
BN1044_04303	A0A1C6Z6H8	D-methionine transport system substrate-binding protein	1.26034	0.00218518	87	132	93	224	286	238
BN1044_04276	A0A1C6Z6U6	4Fe-4S dicluster domain-containing protein	1.25865	0.00156998	240	193	174	453	711	290
BN1044_03822	A0A1C6Z616	glutathione-regulated potassium-efflux system ancillary protein KefF	1.25853	0.0115483	518	459	484	1206	1089	1203
BN1044_01349	A0A1C6YYK8	aldose 1-epimerase	1.25497	3.05224e-06	1413	1456	1234	3467	2832	3498
BN1044_02971	A0A1C6Z2X3	superoxide dismutase, Fe-Mn family	1.2546	5.52119e-06	10151	6222	5858	20911	17438	14697
BN1044_01939	A0A1C6Z0D5	ribonuclease inhibitor	1.25378	0.000467694	362	245	238	580	788	650
BN1044_02178	A0A1C6Z100	DNA polymerase-3 subunit delta'	1.25308	0.000739405	549	558	525	1238	1611	1041
BN1044_02116	A0A1C6Z0G1	two-component system, OmpR family, sensor histidine kinase BaeS	1.25085	0.000103523	386	361	390	1062	795	850
BN1044_02447	A0A1C6Z1X7	putative efflux protein, MATE family	1.24871	7.03776e-09	409	480	557	1138	1129	1171
BN1044_01398	A0A1C6YYL3	osmoprotectant transport system substrate-binding protein	1.24736	5.80342e-23	3384	3432	3378	8327	8298	7581
BN1044_01397	A0A1C6YYF5	Fatty acid desaturase	1.24718	0.0034001	1422	874	1250	3277	2827	2317
BN1044_02994	A0A1C6Z3C3	sn-glycerol 3-phosphate transport system permease protein	1.24696	0.00133707	115	128	115	371	234	245
BN1044_04552	A0A1C6Z7Z9	Integrase	1.24695	2.04577e-09	2566	2734	2401	5924	6251	6105
BN1044_02871	A0A1C6Z329	gluconate 2-dehydrogenase gamma chain	1.24669	2.37493e-06	1710	1657	1644	4208	4219	3465
BN1044_03234	A0A1C6Z488	Bacteriophage replication gene A protein (GPA)	1.24232	0.0451513	84	114	66	268	109	249
BN1044_02938	A0A1C6Z2L2	beta-lactamase class C/beta-lactamase class C ACC	1.24145	0.000990334	323	377	250	726	859	664
BN1044_03699	A0A1C6Z4S0	competence protein ComEC	1.2395	3.0314e-05	625	733	567	1501	1472	1574
BN1044_02129	A0A1C6Z0V6	Putative aminopeptidase FrvX	1.239	0.0390562	109	92	77	167	166	327
BN1044_02787	A0A1C6Z2R9	Subtilase family protein	1.23872	0.0232969	67	73	41	193	92	143
BN1044_00313	A0A1C6YVS7	recombination protein RecA	1.23815	0.000767328	211	268	375	890	551	576
BN1044_02067	A0A1C6Z071	hypothetical protein	1.23777	6.93378e-05	316	397	390	938	878	786
BN1044_02939	A0A1C6Z353	glutamate dehydrogenase (NADP+)	1.23195	1.27007e-14	1541	1724	1549	3332	3875	4104
BN1044_02565	A0A1C6Z1L5	acetolactate synthase, large subunit	1.23178	5.48279e-12	643	502	736	1615	1387	1419
BN1044_02399	A0A1C6Z192	diguanylate cyclase (GGDEF) domain-containing protein	1.2311	0.000273322	106	142	101	296	224	302
BN1044_02610	A0A1C6Z1V9	Uncharacterized membrane protein YqjE	1.23047	7.24948e-10	5456	4083	4352	11294	10083	11218
BN1044_02581	A0A1C6Z1P4	L-lysine exporter family protein LysE/ArgO	1.22785	0.00975099	63	64	84	148	174	172
BN1044_03268	A0A1C6Z3Q3	hypothetical protein	1.22725	0.0020035	256	250	392	736	802	566
BN1044_03397	A0A1C6Z3Y4	tRNA pseudouridine65 synthase	1.22532	0.0170207	255	264	303	387	854	681
BN1044_02005	A0A1C6Z0I1	Predicted arabinose efflux permease, MFS family	1.22523	0.00048402	367	300	306	699	717	860
BN1044_01344	A0A1C6YYC8	Cu(I)/Ag(I) efflux system membrane protein CusA/SilA	1.225	9.80963e-06	357	539	496	1159	972	1126
BN1044_03316	A0A0K0HS31	two-component system, OmpR family, aerobic respiration control protein ArcA	1.22455	1.21266e-15	8348	7440	7519	18092	19128	17247
BN1044_02490	A0A1C6Z1K1	Predicted N-acetyltransferase YhbS	1.22236	0.0191417	80	55	164	193	310	197
BN1044_01463	A0A0K0HUS3	phosphate ABC transporter ATP-binding protein, PhoT family	1.21707	4.35726e-05	562	603	515	1557	1039	1314
BN1044_03283	A0A1C6Z416	sensor c-di-GMP phosphodiesterase, contains CSS-motif sensor and EAL domain	1.2155	7.91957e-11	622	661	555	1502	1273	1495
BN1044_04049	A0A1C6Z620	sulfoxide reductase catalytic subunit YedY	1.21233	0.00136662	779	714	507	1255	1587	1797
BN1044_02497	A0A0K0HQW2	hypothetical protein	1.21171	1.57853e-06	957	1061	1094	2895	1862	2454
BN1044_00063	A0A1C6YV40	DNA-damage-inducible protein D	1.21065	0.00542069	114	140	81	219	241	316
BN1044_03640	A0A1C6Z4Z4	alpha-glucosidase	1.20927	8.55626e-05	865	988	771	2024	1673	2373
BN1044_01392	A0A1C6YYG4	malonate decarboxylase epsilon subunit	1.20811	0.000795969	248	265	281	561	586	692
BN1044_02742	A0A1C6Z272	adhesin/invasin	1.20704	0.00146857	308	350	262	597	714	815
BN1044_04258	A0A1C6Z6N3	FAD/FMN-containing dehydrogenase	1.20607	1.06423e-10	2123	2050	1737	4084	5104	4449
BN1044_04206	A0A1C6Z6F2	hypothetical protein/formate hydrogenlyase subunit 5	1.20523	0.027382	83	138	107	191	471	95
BN1044_00830	A0A1C6YWX3	molecular chaperone HscB	1.20523	6.65819e-07	1385	1987	2032	3151	4748	4562
BN1044_00748	A0A1C6YWT4	L-alanine-DL-glutamate epimerase	1.20335	4.02903e-05	601	480	522	1461	736	1499
BN1044_01072	A0A1C6YXP4	toxin YoeB	1.20269	0.00134761	243	213	129	482	385	482
BN1044_01264	A0A0K0HMI0	DNA-binding transcriptional regulator, LysR family	1.20205	0.00277568	231	170	163	424	343	531
BN1044_04265	A0A1C6Z6Q2	Predicted transcriptional regulator YheO, contains PAS and DNA-binding HTH domains	1.20045	0.000409643	845	1243	1052	2329	2618	2271
BN1044_04196	A0A1C6Z6E2	hypothetical protein	1.19928	1.13143e-05	396	542	469	1099	875	1257
BN1044_02032	A0A1C6Z0J0	putative lipoprotein	1.19785	2.17272e-16	21279	18957	16365	43694	43654	42497
BN1044_01373	A0A1C6YYE6	Uncharacterized conserved protein (DUF2132)	1.19558	2.11328e-07	538	787	1056	1602	2262	1591
BN1044_00856	A0A1C6YX13	hypothetical protein	1.19537	0.00914226	274	597	931	1524	1369	1235
BN1044_00604	A0A1C6YWI3	putative hydrolase	1.19447	3.44243e-11	2403	2676	2049	5470	5376	5470
BN1044_03728	A0A1C6Z5Q7	FMN reductase	1.19081	0.0245024	112	60	140	304	169	242
BN1044_03843	A0A1C6Z581	thiamine transport system ATP-binding protein	1.19025	1.92739e-05	335	334	330	506	986	789
BN1044_04253	A0A1C6Z6C7	type VI secretion system secreted protein VgrG	1.18984	0.00821831	93	78	75	249	140	174
BN1044_02428	A0A1C6Z1A8	hypothetical protein	1.18983	1.22524e-05	394	530	437	1213	983	908
BN1044_01152	A0A1C6YXV1	hypothetical protein	1.18936	0.0010249	288	359	194	812	639	467
BN1044_02848	A0A1C6Z2T8	Alginate export	1.18429	7.64315e-05	181	158	136	388	302	391
BN1044_00601	A0A1C6YWA7	putative thiamine transport system substrate-binding protein	1.1832	0.00068347	407	389	378	974	810	885
BN1044_01263	A0A1C6YYI4	Tellurite resistance protein TehA	1.18122	0.0226508	81	90	40	159	172	150
BN1044_00331	A0A1C6YVL4	DNA transformation protein	1.18009	0.00856638	121	129	104	242	326	236
BN1044_01420	A0A1C6YYM7	cysteine synthase A	1.1782	1.66013e-07	8582	8730	8811	20467	22449	16203
BN1044_04391	A0A1C6Z6R4	tryptophan synthase, beta chain	1.17755	1.41544e-07	2694	2419	2337	5183	5908	5764
BN1044_01776	A0A1C6YZE9	antigen flippase	1.17378	3.92781e-05	1448	1067	1229	3016	2400	3035
BN1044_04509	A0A1C6Z7A3	transcriptional regulator, RpiR family	1.17214	0.000409483	297	267	321	772	624	598
BN1044_02909	A0A1C6Z2R6	putrescine transport system permease protein	1.17099	0.0377049	528	505	473	1036	1362	995
BN1044_02607	A0A1C6Z2B8	putative glutathione S-transferase	1.17077	2.9388e-13	1651	1318	1221	3116	3231	3089
BN1044_00959	A0A1C6YX78	hypothetical protein	1.16976	0.023715	91	109	96	312	126	230
BN1044_01727	A0A1C6YZI6	acyl carrier protein phosphodiesterase	1.16736	0.000343925	633	390	446	1267	910	1127
BN1044_01649	A0A1C6YZI5	MFS transporter, putative metabolite transport protein	1.16399	0.0319778	99	102	110	248	195	256
BN1044_01375	A0A1C6YYS2	DNA-binding transcriptional regulator, LysR family	1.16198	0.0096886	212	240	236	509	419	613
BN1044_03357	A0A1C6Z3R1	outer membrane pore protein F/outer membrane protein N	1.16118	0.0322288	265	370	282	722	473	859
BN1044_03497	A0A1C6Z4Z2	excinuclease Cho	1.15945	0.00974987	74	83	73	175	160	180
BN1044_00262	A0A1C6YVG1	hypothetical protein	1.15858	5.93632e-07	1062	1328	1243	2876	2426	2810
BN1044_03185	A0A1C6Z3E9	murein DD-endopeptidase	1.15728	3.6764e-09	893	807	749	1816	2043	1604
BN1044_04074	A0A1C6Z625	DNA-binding transcriptional regulator, LysR family	1.1535	0.000190134	468	526	584	1061	1375	1074
BN1044_01509	A0A0K0HTG2	hypothetical protein	1.15261	8.60037e-05	504	470	521	917	1050	1360
BN1044_02201	A0A1C6Z0J4	GntR family transcriptional regulator / MocR family aminotransferase	1.15126	0.000130242	500	482	425	959	1378	792
BN1044_03142	A0A1C6Z3F4	YD repeat-containing protein	1.1511	3.99341e-06	399	482	533	1153	1042	948
BN1044_00630	A0A1C6YWK5	Holliday junction DNA helicase subunit RuvA	1.15036	5.13822e-08	711	622	829	1445	1697	1658
BN1044_02735	A0A1C6Z2D5	anaerobic dimethyl sulfoxide reductase subunit C (DMSO reductase anchor subunit)	1.14982	0.00735016	87	119	98	159	287	230
BN1044_03462	A0A1C6Z4G7	DNA polymerase-4	1.14959	9.21068e-06	589	668	874	1464	1637	1626
BN1044_02770	A0A1C6Z253	hypothetical protein	1.14942	4.24776e-07	527	564	483	1197	1309	988
BN1044_02872	A0A0K0HS09	gluconate 2-dehydrogenase alpha chain	1.14735	9.64032e-08	3122	2990	3693	6445	6849	8427
BN1044_02016	A0A0K0HWE6	ATP-dependent Clp protease ATP-binding subunit ClpX	1.14568	9.79064e-14	9551	9916	9750	21875	20787	21981
BN1044_02401	A0A1C6Z1M6	5-(carboxyamino)imidazole ribonucleotide mutase	1.14564	0.0306304	360	376	500	754	982	1000
BN1044_04234	A0A1C6Z6L9	Winged helix-turn-helix DNA binding	1.138	0.00147242	181	174	183	441	332	415
BN1044_01539	A0A1C6YZ43	heptosyltransferase-3	1.13526	2.00788e-10	1883	1867	1499	3679	4000	3852
BN1044_01761	A0A1C6YZU9	ATP-dependent DNA helicase Rep	1.13189	1.99739e-06	2125	1863	2015	4452	4168	4539
BN1044_00972	A0A1C6YXB5	luciferase family oxidoreductase, group 1	1.13001	0.000563576	196	269	201	540	290	629
BN1044_04360	A0A1C6Z7G2	DNA replication terminus site binding protein	1.12887	0.000258906	530	371	354	865	849	1032
BN1044_02336	A0A1C6Z1L7	Helix-turn-helix domain-containing protein	1.1281	2.51112e-06	860	844	1062	2192	2100	1757
BN1044_01208	A0A1C6YXZ1	phenylacetate-CoA ligase	1.12558	0.0315221	142	112	125	248	320	261
BN1044_02441	A0A1C6Z178	serine transporter	1.12494	0.0232261	57	52	82	117	161	141
BN1044_00267	A0A1C6YVF2	hemoglobin/transferrin/lactoferrin receptor protein	1.12448	0.00579524	289	249	167	455	588	496
BN1044_02309	A0A1C6Z0Z2	DNA-binding response regulator, OmpR family, contains REC and winged-helix (wHTH) domain	1.1243	0.00242215	317	203	239	516	446	696
BN1044_02609	A0A1C6Z2A5	YqjK-like protein	1.12317	1.15838e-07	1879	1350	1362	3032	3607	3364
BN1044_01111	A0A0K0HPL1	putative membrane protein	1.12146	0.0226911	250	207	126	463	367	440
BN1044_04009	A0A1C6Z5Y6	lipopolysaccharide export system permease protein	1.12143	5.4826e-11	1749	1703	1949	3582	4391	3780
BN1044_02794	A0A1C6Z2T2	hypothetical protein	1.12037	0.0177469	353	264	124	433	594	586
BN1044_00958	A0A1C6YXB0	phosphoribosyl 1,2-cyclic phosphate phosphodiesterase	1.11998	0.000842235	389	334	250	747	573	795
BN1044_00266	A0A1C6YVD0	putative hemin transport protein	1.11767	0.00185172	582	223	156	814	711	564
BN1044_04108	A0A1C6Z5X0	homoserine O-succinyltransferase	1.11409	0.0112793	317	190	332	612	544	662
BN1044_04286	A0A1C6Z6V3	FMN-dependent NADH-azoreductase	1.11262	0.0294089	229	245	252	611	380	580
BN1044_02377	A0A1C6Z159	EAL domain, c-di-GMP-specific phosphodiesterase class I (or its enzymatically inactive variant)	1.11176	7.32588e-05	242	291	365	546	628	769
BN1044_02719	A0A1C6Z2L5	hypothetical protein	1.11125	6.8465e-09	3396	2871	2415	5861	5724	7174
BN1044_04474	A0A1C6Z778	phospholipase/carboxylesterase	1.10829	4.35726e-05	206	269	335	580	611	557
BN1044_01758	A0A1C6YZY0	reactive intermediate/imine deaminase	1.10804	1.26168e-06	1133	857	673	1673	2356	1713
BN1044_00631	A0A1C6YWF1	Holliday junction DNA helicase subunit RuvB	1.10492	2.09999e-06	1227	1234	1585	2875	2745	3083
BN1044_00779	A0A1C6YWV7	S-ribosylhomocysteine lyase /quorum-sensing autoinducer 2 (AI-2) synthesis protein LuxS	1.10155	9.6191e-09	3826	4061	3499	9065	7860	7508
BN1044_04331	A0A1C6Z6K7	selenocysteine-specific elongation factor	1.1012	0.00358747	262	215	181	423	377	613
BN1044_00334	A0A1C6YVL2	DNA helicase-4	1.10068	7.20271e-08	4072	4395	4284	8945	8950	9451
BN1044_02356	A0A1C6Z1N6	sec-independent protein translocase protein TatA	1.09996	7.90634e-18	13332	10940	10747	23967	23921	27180
BN1044_00645	A0A0K0HUM8	Enamine deaminase RidA, house cleaning of reactive enamine intermediates, YjgF/YER057c/UK114 family	1.09731	2.74975e-10	1389	1240	1329	2881	2820	2770
BN1044_02379	A0A1C6Z165	Transcriptional regulator GlxA family, contains an amidase domain and an AraC-type DNA-binding HTH domain	1.09584	0.00528638	178	200	190	374	426	415
BN1044_02993	A0A1C6Z3D4	sn-glycerol 3-phosphate transport system substrate-binding protein	1.09332	0.0280292	78	87	54	137	194	138
BN1044_00453	A0A1C6YVX1	hypothetical protein	1.09089	0.000278305	146	171	184	409	343	315
BN1044_03840	A0A1C6Z5J0	DNA polymerase-2	1.08986	4.03117e-07	2291	2436	2728	4898	6022	4949
BN1044_00960	A0A1C6YX86	Semialdehyde dehydrogenase, NAD binding domain	1.08898	4.13343e-08	9740	8004	6460	16350	15801	19339
BN1044_01042	A0A1C6YXG3	tRNA dimethylallyltransferase	1.08695	2.35812e-08	8813	7313	7275	16569	16438	16705
BN1044_01281	A0A1C6YY59	cobalt/nickel transport system permease protein	1.08476	0.0162882	126	189	143	300	418	255
BN1044_02034	A0A1C6Z090	Protein of unknown function (DUF1311)	1.07608	0.0137767	357	271	250	789	412	652
BN1044_03613	A0A1C6Z4X4	alanine-synthesizing transaminase	1.07432	1.78697e-06	1677	1261	1733	3500	3132	3206
BN1044_04332	A0A1C6Z6U0	L-seryl-tRNA(Sec) selenium transferase	1.07396	0.0427808	189	139	94	294	278	316
BN1044_02069	A0A1C6Z0Q2	MerR family transcriptional regulator, copper efflux regulator	1.07354	3.40782e-08	1490	1303	1326	2915	2943	2814
BN1044_02090	A0A1C6Z0C5	cAMP-binding domain of CRP or a regulatory subunit of cAMP-dependent protein kinases	1.07306	0.0252561	89	141	122	358	166	219
BN1044_02520	A0A1C6Z1M9	Branched-chain amino acid transport protein (AzlD)	1.07268	0.00296776	236	252	241	574	345	615
BN1044_03607	A0A1C6Z4Z1	miniconductance mechanosensitive channel	1.07247	0.0402087	106	93	105	250	174	218
BN1044_01580	A0A1C6YZ78	1,4-dihydroxy-2-naphthoate prenyltransferase	1.071	0.00107888	810	719	678	1646	1444	1548
BN1044_03814	A0A1C6Z5F7	PTS system, fructose-specific IIA component/PTS system, nitrogen regulatory IIA component/PTS system, fructose-specific IIA-like component	1.07045	0.00393033	254	220	171	479	370	508
BN1044_04142	A0A0K0HQW0	RNA polymerase, sigma 70 subunit, RpoD	1.06646	1.90646e-08	15524	20171	16585	37531	38932	33028
BN1044_00498	A0A0M2N6C0	flagellar transcriptional activator FlhC	1.0648	0.00443806	87	148	148	349	198	255
BN1044_04347	A0A1C6Z6U9	chain length determinant protein (polysaccharide antigen chain regulator)	1.06164	0.0197181	358	259	386	730	666	701
BN1044_04587	A0A0K0HTT5	YfcL protein	1.0605	1.04673e-05	300	399	418	698	712	923
BN1044_02536	A0A1C6Z224	chloride channel protein, CIC family	1.05982	1.60335e-11	933	821	947	2003	1751	1878
BN1044_03136	A0A1C6Z3S2	Smg protein	1.05912	3.99254e-06	2628	1878	2168	3995	4284	5631
BN1044_00220	A0A1C6YV86	MFS transporter, DHA2 family, multidrug resistance protein	1.05867	3.18014e-06	519	658	583	1293	1063	1310
BN1044_04559	A0A1C6Z7N0	histidine ammonia-lyase	1.05839	0.000479562	362	382	434	784	755	916
BN1044_01490	A0A1C6YYY4	EAL domain, c-di-GMP-specific phosphodiesterase class I (or its enzymatically inactive variant)	1.05734	0.00766206	77	101	80	129	207	202
BN1044_00633	A0A1C6YWC0	zinc transport system ATP-binding protein	1.05511	0.000807705	425	367	339	835	654	863
BN1044_02998	A0A1C6Z2R5	hypothetical protein	1.05403	1.2556e-09	5459	5373	4134	9686	10319	11073
BN1044_03290	A0A1C6Z414	23S rRNA (guanine745-N1)-methyltransferase	1.05372	1.22677e-05	582	726	554	1229	1457	1180
BN1044_04156	A0A1C6Z6A4	EamA domain-containing membrane protein RarD	1.05247	0.000326231	739	707	934	1839	1547	1552
BN1044_02026	A0A0K0HXP5	Lrp/AsnC family transcriptional regulator	1.05013	0.0286968	180	217	256	529	378	448
BN1044_04447	A0A0K0HPC5	hypothetical protein	1.04751	4.17343e-06	705	837	816	1675	1750	1450
BN1044_01377	A0A1C6YYD5	GntR family transcriptional regulator / MocR family aminotransferase	1.04147	0.0119399	168	235	348	403	739	403
BN1044_00799	A0A1C6YWU4	membrane-bound lytic murein transglycosylase D	1.0414	2.19663e-07	3996	3879	4443	8097	10185	7071
BN1044_04266	A0A1C6Z6T4	phenazine biosynthesis protein PhzF family	1.04087	0.0033341	791	768	682	1562	1240	1810
BN1044_00524	A0A1C6YW82	2,5-diketo-D-gluconate reductase A	1.03653	0.000909274	401	350	423	734	974	700
BN1044_04421	A0A1C6Z7M4	hypothetical protein	1.03378	0.015529	152	167	229	263	474	387
BN1044_00750	A0A1C6YWQ6	oligopeptide transport system substrate-binding protein	1.03218	6.09295e-07	639	677	708	1317	1451	1372
BN1044_02681	A0A0K0HQF5	cold-shock DNA-binding protein family	1.02991	4.45793e-05	2648	1667	2492	5025	4011	4865
BN1044_04050	A0A1C6Z5R9	sulfoxide reductase heme-binding subunit YedZ	1.02957	0.000628477	315	293	186	514	398	710
BN1044_04569	A0A1C6Z7P0	phospholipid-binding lipoprotein MlaA	1.02426	0.00119867	973	1316	1150	2122	2466	2410
BN1044_00822	A0A1C6YWY6	ABC-type uncharacterized transport system, substrate-binding protein	1.02367	0.00158826	225	309	371	649	431	762
BN1044_01841	A0A1C6Z025	endonuclease-8	1.02114	7.80045e-07	1103	1048	821	1914	2338	1780
BN1044_04498	A0A1C6Z7G7	methyl-accepting chemotaxis sensory transducer with TarH sensor	1.02018	0.0043611	152	193	228	439	373	351
BN1044_01130	A0A1C6YXR6	A/G-specific DNA-adenine glycosylase	1.01877	4.24776e-07	1057	1022	1079	2405	2030	1965
BN1044_01823	A0A1C6YZP6	two-component system, OmpR family, sensor histidine kinase KdpD	1.01717	1.53547e-05	1050	1256	1416	2589	2300	2646
BN1044_00673	A0A0K0HV02	YccJ-like protein	1.01603	7.63053e-05	14255	10841	8161	24673	18696	23893
BN1044_02357	A0A1C6Z139	sec-independent protein translocase protein TatB	1.01379	1.75801e-07	7395	6553	7185	13804	14292	14580
BN1044_02310	A0A1C6Z0U2	HAMP domain-containing protein	1.0096	0.00205234	761	881	797	1599	1522	1792
BN1044_00402	A0A1C6YVS5	type VI secretion system protein ImpG	1.00952	0.0017742	1383	1496	1418	3450	2565	2638
BN1044_00761	A0A1C6YWR4	conserved hypothetical protein	1.00616	0.00197209	314	478	508	1038	798	777
BN1044_04245	A0A1C6Z6N2	integrase/recombinase XerD	1.00524	4.22596e-06	1741	1390	1517	3183	2843	3307
BN1044_02791	A0A1C6Z2W2	TIGR00659 family protein	1.00252	0.00153236	872	914	1059	1457	1582	2664
BN1044_03386	A0A1C6Z4P9	cysteine desulfuration protein SufE	1.0019	0.0415857	106	126	144	249	312	192
BN1044_01830	A0A1C6YZJ8	Uncharacterized conserved protein YbgA, DUF1722 family	1.00184	1.4894e-08	3855	3502	3332	6414	6785	8209
BN1044_00263	A0A1C6YVN5	iron complex transport system ATP-binding protein	1.00033	0.0219428	97	70	53	152	113	178
BN1044_00478	A0A1C6YW69	nickel/cobalt exporter	0.999591	0.00464295	517	620	504	1496	725	1061
BN1044_00572	A0A1C6YWD7	Na+-translocating ferredoxin:NAD+ oxidoreductase RNF, RnfC subunit	0.997507	0.0109473	174	163	183	342	265	434
BN1044_02537	A0A1C6Z254	glutamate-1-semialdehyde 2,1-aminomutase	0.997195	2.15248e-12	4182	4321	4917	9396	8624	8768
BN1044_01372	A0A0K0HSG1	Excinuclease ABC subunit B	0.995081	1.17425e-08	3913	5190	5583	8967	11404	8902
BN1044_02576	A0A1C6Z259	5-formyltetrahydrofolate cyclo-ligase	0.993964	7.57361e-05	876	669	597	1184	1534	1550
BN1044_02722	A0A0K0HS55	ATP-dependent Clp protease ATP-binding subunit ClpA	0.99343	8.82201e-08	48251	45264	45851	93689	93083	90694
BN1044_04128	A0A1C6Z6U5	toxin CcdB	0.993273	0.00131896	270	209	270	490	371	633
BN1044_02890	A0A1C6Z2F8	transcriptional regulator, DeoR family	0.992027	2.13983e-06	839	662	892	1714	1403	1644
BN1044_01499	A0A1C6YZ09	PTS system, mannitol-specific IIC component	0.987817	3.13075e-06	1727	1751	1269	2833	3116	3465
BN1044_02827	A0A1C6Z2V8	GntR family transcriptional regulator, uxuAB operon transcriptional repressor	0.98707	0.000294092	1771	1912	2181	3362	3384	4879
BN1044_02044	A0A1C6Z097	diguanylate cyclase (GGDEF) domain-containing protein	0.986286	0.00912492	203	169	230	454	400	339
BN1044_01393	A0A1C6YYG6	LysR family transcriptional regulator, malonate utilization transcriptional regulator	0.985971	0.000865795	468	500	415	947	753	1039
BN1044_00733	A0A1C6YWQ4	cationic peptide transport system permease protein	0.98464	0.00135584	616	648	626	1388	1129	1225
BN1044_02493	A0A0K0HR95	hypothetical protein	0.984079	4.04602e-06	436	498	541	907	1136	874
BN1044_01384	A0A1C6YYG8	D-methionine transport system substrate-binding protein	0.983758	0.0170207	382	296	199	549	588	599
BN1044_02453	A0A1C6Z1N0	multidrug efflux pump	0.978714	0.0132942	245	309	268	610	564	448
BN1044_02183	A0A1C6Z142	putative membrane protein	0.974661	0.000594327	371	603	489	1036	989	849
BN1044_02251	A0A1C6Z0Q1	Uncaracterized surface protein containing fasciclin (FAS1) repeats	0.97146	3.98182e-06	347	275	210	611	563	460
BN1044_00840	A0A1C6YWY0	hypothetical protein	0.97102	0.0333257	91	124	112	204	246	192
BN1044_00344	A0A1C6YVU7	Nitrate/nitrite transporter NarK	0.96547	0.00793577	236	225	166	264	450	512
BN1044_02197	A0A1C6Z0I2	DNA-binding transcriptional regulator, LysR family	0.965228	0.00587145	783	770	597	1500	1177	1522
BN1044_01965	A0A1C6Z0E9	cation:H+ antiporter	0.964253	1.00255e-06	1664	1643	1793	2793	3427	3732
BN1044_02156	A0A1C6Z0J7	putative selenium-binding protein YdfZ	0.963931	0.00899342	4536	3475	2640	7401	6739	6638
BN1044_03883	A0A1C6Z5B5	protein transport protein HofB	0.963661	0.0269605	300	350	248	581	555	619
BN1044_02070	A0A1C6Z0A6	hypothetical protein	0.959364	1.52556e-05	728	789	859	1576	1613	1433
BN1044_01134	A0A1C6YXP1	glutathione S-transferase	0.957637	0.0016054	626	653	654	1349	1394	1013
BN1044_00232	A0A1C6YVC9	peptide/nickel transport system ATP-binding protein	0.957134	0.0438919	135	87	80	158	201	227
BN1044_04406	A0A1C6Z773	protein refolding chaperone Spy/CpxP family	0.956108	2.2573e-07	4588	4772	4775	9228	8907	9290
BN1044_02702	A0A0K0HQT4	arginine transport system substrate-binding protein	0.956106	9.63487e-05	1364	1333	1382	2606	2743	2567
BN1044_04061	A0A1C6Z608	D-galactonate transporter	0.955634	0.0467188	148	145	94	215	299	238
BN1044_00720	A0A1C6YWM9	spermidine/putrescine transport system permease protein	0.953574	0.0209248	275	375	222	605	712	374
BN1044_02862	A0A1C6Z307	histidinol dehydrogenase	0.950509	0.00591883	431	469	430	1005	775	792
BN1044_02316	A0A1C6Z1J7	NTF2 fold immunity protein	0.949624	0.0388482	90	110	59	157	116	230
BN1044_03319	A0A1C6Z438	homoserine kinase	0.948538	0.0062045	909	968	1119	2149	2038	1596
BN1044_03920	A0A1C6Z5R8	prophage endopeptidase	0.948447	0.0126935	245	224	219	445	322	562
BN1044_01106	A0A1C6YXW1	DNA-binding transcriptional regulator, MocR family, contains an aminotransferase domain	0.947256	0.02601	175	264	217	496	400	370
BN1044_02545	A0A1C6Z1J2	hypothetical protein	0.946876	0.00245098	400	346	392	606	733	857
BN1044_04113	A0A1C6Z699	diguanylate cyclase (GGDEF) domain-containing protein	0.945312	0.00940176	395	235	278	571	617	563
BN1044_01720	A0A1C6YZM2	EAL domain, c-di-GMP-specific phosphodiesterase class I (or its enzymatically inactive variant)	0.94309	0.000403697	484	433	570	1052	824	987
BN1044_01362	A0A1C6YYD3	Superfamily II DNA or RNA helicase, SNF2 family	0.941714	0.000508381	1880	1719	1875	3842	3237	3435
BN1044_03475	A0A1C6Z4E3	DNA-binding transcriptional regulator, LysR family	0.940762	0.00458711	154	193	170	301	439	254
BN1044_03679	A0A0K0HWP3	hypothetical protein	0.939012	9.1612e-08	4041	6095	5190	10741	10146	8495
BN1044_02250	A0A1C6Z0S7	RNA polymerase sigma-70 factor, ECF subfamily	0.937759	0.00873701	323	245	303	455	744	469
BN1044_03823	A0A0K0HRZ8	glutathione-regulated potassium-efflux system ancillary protein KefC	0.937102	0.000479875	888	854	965	2173	1004	2008
BN1044_01379	A0A1C6YYN8	tRNA-dihydrouridine synthase C	0.93628	0.0109249	380	430	478	842	1090	535
BN1044_03765	A0A0K0HVW9	hypothetical protein	0.935431	0.0133783	339	495	469	1021	694	777
BN1044_00610	A0A0M2NC10	MFS transporter, DHA1 family, multidrug resistance protein	0.935017	0.00317406	350	364	243	502	742	585
BN1044_01579	A0A1C6YZC8	regulator of ribonuclease activity A	0.934868	3.48471e-08	13482	12200	14006	26553	23654	25666
BN1044_02869	A0A1C6Z2N3	Leucine-rich repeat (LRR) protein	0.934133	0.0417225	1030	873	926	1931	1915	1561
BN1044_04004	A0A0K0HRN0	L,D-transpeptidase YbiS	0.932368	0.0023847	488	667	784	1168	1364	1170
BN1044_00497	A0A0K0HP00	flagellar transcriptional activator FlhD	0.931277	0.00173558	433	455	439	1028	635	869
BN1044_03009	A0A1C6Z3C1	1,4-alpha-glucan branching enzyme	0.930774	1.15923e-06	6009	4810	3976	8840	9717	9649
BN1044_04500	A0A1C6Z7C6	DNA-binding transcriptional regulator, LysR family	0.925767	0.000111424	436	419	426	868	769	799
BN1044_03923	A0A1C6Z5E9	lysine:proton symporter, AAT family	0.92415	6.00187e-08	2925	2973	3859	6329	6279	5908
BN1044_00271	A0A1C6YVF8	oxygen-independent coproporphyrinogen-3 oxidase	0.919746	0.0490839	1393	759	795	1529	1853	2196
BN1044_00333	A0A1C6YVT9	Uncharacterized membrane protein YccF, DUF307 family	0.915991	0.034203	214	158	212	430	330	343
BN1044_04456	A0A0K0HRD9	diamine N-acetyltransferase	0.911701	0.000206734	805	702	697	1184	1413	1552
BN1044_03688	A0A1C6Z5L1	adhesin/invasin	0.909271	0.0137211	171	299	199	485	370	402
BN1044_03488	A0A1C6Z474	hypothetical protein	0.90406	0.0337469	448	476	401	775	1023	683
BN1044_03706	A0A1C6Z510	CO or xanthine dehydrogenase, Mo-binding subunit	0.893847	0.000224208	555	467	505	908	865	1067
BN1044_04481	A0A1C6Z7D1	outer membrane usher protein	0.891739	0.00135584	546	590	604	865	1440	923
BN1044_04505	A0A1C6Z729	ATPase components of ABC transporters with duplicated ATPase domains	0.890475	3.98723e-06	4331	4258	5666	8207	9085	9136
BN1044_02433	A0A1C6Z1K9	cytoskeleton bundling-enhancing protein CbeA	0.887399	0.0161726	401	580	545	849	1222	753
BN1044_01723	A0A1C6YZF4	hypothetical protein	0.886449	0.016917	536	699	730	1529	824	1281
BN1044_04562	A0A1C6Z7K3	heme exporter protein C	0.884276	0.00103117	717	1059	894	1606	1698	1627
BN1044_01588	A0A0K0HSA2	Phosphoenolpyruvate carboxylase, type 1	0.883571	1.47997e-12	4609	4047	4191	7368	8694	7642
BN1044_02627	A0A1C6Z2D1	Uncharacterized membrane protein YtjA, UPF0391 family	0.882981	0.00063274	14369	15642	18427	29209	24762	35358
BN1044_01555	A0A1C6YZ12	phosphoglycerate mutase	0.881678	1.27932e-09	4767	4653	5063	9341	8066	9279
BN1044_04085	A0A1C6Z663	xanthine dehydrogenase accessory factor	0.881275	0.047405	215	154	168	309	360	320
BN1044_02082	A0A1C6Z0P0	Membrane-anchored ribosome-binding protein, inhibits growth in stationary phase, ElaB/YqjD/DUF883 family	0.877292	0.000340668	2638	2017	2092	3810	3933	4652
BN1044_04556	A0A1C6Z777	thiosulfate reductase cytochrome b subunit	0.876321	0.000651856	396	537	626	945	913	1004
BN1044_02566	A0A1C6Z249	acetolactate decarboxylase	0.874615	0.0275696	246	147	236	327	318	511
BN1044_00991	A0A0M2N7H4	RNA-binding protein	0.873945	0.000577431	12096	14908	10497	23712	26024	18992
BN1044_01104	A0A1C6YXK9	DNA-binding transcriptional regulator, LysR family	0.87369	0.00239144	238	184	171	351	318	419
BN1044_04197	A0A1C6Z6H9	alkaline phosphatase	0.873009	0.0295374	163	179	168	294	364	277
BN1044_00589	A0A1C6YWA0	sulfate permease, SulP family	0.87216	0.00439417	467	612	485	933	1135	796
BN1044_03317	A0A1C6Z3N3	tRNA/rRNA methyltransferase	0.869829	0.0470678	183	156	137	276	387	206
BN1044_00666	A0A1C6YWK0	hypothetical protein	0.869361	0.00339282	1856	2109	1866	3066	2538	5051
BN1044_01969	A0A1C6Z0F8	phospholipid transport system substrate-binding protein	0.868538	0.00144283	2358	2721	2131	4492	4287	4388
BN1044_01389	A0A1C6YYP7	malonate decarboxylase gamma subunit	0.866367	0.0324746	95	134	143	329	118	233
BN1044_02625	A0A1C6Z1S2	Predicted phospholipase, patatin/cPLA2 family	0.86498	7.45142e-10	6376	5890	5923	10072	11804	11254
BN1044_04460	A0A1C6Z789	uracil permease	0.864836	0.00793577	617	1219	1030	2110	1500	1608
BN1044_03087	A0A0K0HN52	Predicted transcriptional regulator YheO, contains PAS and DNA-binding HTH domains	0.86385	0.0458927	1561	1171	1317	2422	2585	2364
BN1044_00226	A0A1C6YV87	Fructosamine-3-kinase	0.859686	0.00303878	3014	3321	2125	4743	5014	5595
BN1044_01402	A0A1C6YYH3	ABC transporter, phosphonate, substrate-binding protein	0.859615	0.0056193	771	875	922	1799	1550	1311
BN1044_03442	A0A1C6Z4F3	hypothetical protein	0.859462	0.0230966	176	271	293	462	438	443
BN1044_00689	A0A1C6YWL5	Nitroreductase	0.856408	9.06676e-05	1060	1000	900	1874	1642	1845
BN1044_03600	A0A1C6Z4V9	Integrase	0.849141	1.62827e-10	3481	3986	3562	6697	5897	7277
BN1044_03174	A0A1C6Z432	MarR family transcriptional regulator, transcriptional regulator for hemolysin	0.843459	3.70174e-06	894	839	687	1526	1328	1492
BN1044_04026	A0A1C6Z610	Glutathione S-transferase	0.842234	0.00118014	1390	1188	850	2177	1585	2387
BN1044_01565	A0A1C6YZ22	ferrous-iron efflux pump FieF	0.840828	0.00533876	1074	655	819	1412	1662	1492
BN1044_04461	A0A1C6Z7B1	regulatory inactivation of DnaA Hda protein	0.838722	0.036744	513	760	739	1353	917	1328
BN1044_00106	A0A1C6YUY2	hypothetical protein	0.834805	0.0401481	250	216	220	368	514	344
BN1044_03022	A0A1C6Z2U1	Fe/S biogenesis protein NfuA	0.834151	0.000106227	4217	3535	4357	8055	6391	7146
BN1044_00928	A0A1C6YX77	cystine transport system ATP-binding protein	0.834017	3.96064e-05	2515	2970	3105	5348	5291	4674
BN1044_00199	A0A1C6YV66	evolved beta-galactosidase subunit alpha	0.833331	0.00994022	342	354	316	603	652	550
BN1044_03259	A0A1C6Z3Y9	outer membrane pore protein C	0.832593	4.93877e-11	45241	50593	46452	87658	83210	82528
BN1044_00735	A0A1C6YWN5	psp operon transcriptional activator	0.832243	0.025858	793	823	722	1476	1206	1482
BN1044_00098	A0A1C6YUV4	AraC-type DNA-binding protein	0.832174	2.01819e-05	2476	2945	2566	4561	5027	4632
BN1044_01540	A0A1C6YZ34	UDP-glucose:(heptosyl)LPS alpha-1,3-glucosyltransferase	0.82595	0.000475552	1467	1357	1540	2905	2592	2239
BN1044_03320	A0A1C6Z444	threonine synthase	0.825367	0.000362507	1311	1315	1158	2273	2400	2032
BN1044_01337	A0A1C6YY95	cobalt-zinc-cadmium efflux system protein	0.82162	1.38829e-05	1624	1585	1573	2685	2342	3426
BN1044_04165	A0A1C6Z6H3	hypothetical protein	0.820621	0.00686514	256	264	228	510	374	437
BN1044_03668	A0A1C6Z5I8	tryptophanyl-tRNA synthetase	0.818061	0.00131683	429	422	532	798	733	907
BN1044_01541	A0A1C6YYZ2	heptose I phosphotransferase	0.817975	0.0070048	865	788	665	1285	1595	1207
BN1044_04497	A0A1C6Z7D7	Uncharacterized iron-regulated protein	0.815619	0.000329156	3567	2332	2525	5092	4746	4990
BN1044_02959	A0A0K0HW26	aspartate-semialdehyde dehydrogenase	0.814056	8.55815e-06	2871	2765	2663	4735	4450	5408
BN1044_02214	A0A1C6Z0Q6	formate C-acetyltransferase	0.813367	0.000550835	2348	2504	1994	3933	4028	4070
BN1044_01405	A0A1C6YYU8	N-acetylmuramoyl-L-alanine amidase	0.812687	0.0361907	214	282	272	380	556	414
BN1044_00251	A0A1C6YVE1	vitamin B12 transport system ATP-binding protein	0.808619	0.00304569	463	456	481	874	812	768
BN1044_01320	A0A1C6YY92	conserved hypothetical protein (putative transposase or invertase)	0.806303	0.00671435	2550	3431	2547	5377	4742	4796
BN1044_04257	A0A1C6Z6K5	Predicted PurR-regulated permease PerM	0.805509	0.0173406	1101	1158	946	1755	1835	2013
BN1044_03739	A0A1C6Z5R7	SOS-response transcriptional repressor LexA (RecA-mediated autopeptidase)	0.804513	0.000176564	3795	4457	4042	7035	6333	8105
BN1044_00209	A0A1C6YV85	cellulose biosynthesis protein BcsE	0.803179	0.00163123	2613	2176	2212	4191	3901	4127
BN1044_00763	A0A1C6YX84	Beta-barrel assembly machine subunit BamD	0.802432	0.000144034	5767	4424	4526	7005	10340	8323
BN1044_02200	A0A1C6Z0M8	UPF0176 protein	0.80138	0.0282521	419	622	809	1184	987	1052
BN1044_02558	A0A1C6Z1K0	hypothetical protein	0.800893	0.0247076	453	615	581	1088	875	911
BN1044_02495	A0A1C6Z1F3	lipoic acid synthetase	0.800135	0.000281376	2118	1635	1954	3295	3304	3340
BN1044_02721	A0A1C6Z2L0	ATP-dependent Clp protease adaptor protein ClpS	0.797226	0.00623122	5434	6830	6686	10672	12495	9765
BN1044_00615	A0A1C6YWE5	hypothetical protein	0.796525	0.00287301	480	363	393	667	857	623
BN1044_01168	A0A1C6YXV3	hypothetical protein	0.795102	0.0229177	208	150	188	292	304	353
BN1044_02815	A0A1C6Z2D7	Aminotransferase class-V	0.794077	0.0476318	1003	763	667	1199	1849	1173
BN1044_00322	A0A1C6YVL7	paraquat-inducible protein B	0.791432	2.89545e-05	1836	1833	2052	3175	3318	3409
BN1044_00622	A0A1C6YWA5	aromatic amino acid transport protein AroP	0.789772	0.0387032	183	234	309	442	418	397
BN1044_00330	A0A1C6YVI9	regulator of competence-specific genes	0.787866	0.0133521	339	349	303	693	433	587
BN1044_04471	A0A1C6Z7C1	hypothetical protein	0.787436	4.89495e-05	2237	2795	2860	5158	4038	4427
BN1044_02182	A0A1C6Z0Z3	phosphatidylglycerophosphatase B	0.78425	0.019658	1012	981	1059	1651	1691	1915
BN1044_04072	A0A1C6Z654	TIGR00659 family protein	0.775829	0.0286392	504	463	416	577	958	834
BN1044_01818	A0A1C6Z032	esterase	0.775277	8.27651e-07	1299	1535	1151	2502	2145	2173
BN1044_02781	A0A1C6Z2V6	uncharacterized protein	0.775241	0.0085186	214	258	240	415	360	446
BN1044_01686	A0A1C6YZQ3	EamA-like transporter family protein	0.767661	0.0487172	198	159	207	294	280	388
BN1044_04450	A0A1C6Z779	methyl-accepting chemotaxis protein	0.767354	0.00516926	1461	1608	1723	2527	2734	2896
BN1044_01544	A0A1C6YYS8	KDO transferase-3	0.766916	0.0246154	417	314	260	581	591	515
BN1044_03431	A0A1C6Z4H8	Uncharacterized conserved protein YaeQ, suppresses RfaH defect	0.766071	0.00582346	1459	1380	1284	2501	2207	2305
BN1044_01908	A0A1C6Z004	hypothetical protein	0.762775	0.0347191	122	156	182	259	289	233
BN1044_03030	A0A0K0HNB0	two-component system, OmpR family, phosphate regulon response regulator OmpR	0.761591	0.00166547	1788	1278	1503	2640	1842	3267
BN1044_00943	A0A1C6YXF9	RES domain-containing protein	0.759017	0.0128891	293	407	360	657	545	591
BN1044_01889	A0A1C6Z089	GST-like protein	0.757393	0.000204518	3225	3202	2410	5072	5196	4673
BN1044_02397	A0A1C6Z180	putative ABC transport system permease protein	0.755396	0.000984847	762	1119	1089	1396	1921	1697
BN1044_00173	A0A1C6YVF0	choloylglycine hydrolase	0.753291	0.000351218	1691	1560	1391	2663	2478	2683
BN1044_00248	A0A0K0HVB8	integration host factor subunit alpha	0.752392	0.00623958	2976	3012	3245	6002	5409	4144
BN1044_01627	A0A1C6YZ92	phenylacetaldehyde dehydrogenase	0.750867	0.00588545	1342	1243	1097	1986	2248	1964
BN1044_01467	A0A1C6YYT6	polar amino acid transport system permease protein	0.750119	0.0259695	196	158	142	256	227	353
BN1044_03179	A0A1C6Z3Q9	DNA-binding transcriptional regulator, LysR family	0.744983	0.0468804	201	192	187	380	373	219
BN1044_01399	A0A1C6YYQ2	osmoprotectant transport system permease protein	0.743599	0.0158215	1221	1168	1243	2124	2014	1946
BN1044_04214	A0A1C6Z6K1	formate dehydrogenase major subunit	0.735657	0.0351573	225	334	309	588	393	464
BN1044_03774	A0A1C6Z5B9	YejG-like protein	0.735555	0.00793332	1016	975	575	1211	1545	1517
BN1044_02628	A0A1C6Z1S3	hyperosmotically inducible protein	0.735027	7.4831e-06	58893	57724	62973	106218	99397	93300
BN1044_03027	A0A1C6Z2X5	ferrous iron transport protein A	0.733865	0.0277456	1694	1419	1134	1429	2286	3350
BN1044_04496	A0A1C6Z774	N-acetylglutamate synthase, GNAT family	0.733539	0.00597921	1841	1457	1181	2313	2494	2642
BN1044_02676	A0A0M2N807	HTH-type transcriptional regulator, transcriptional repressor of NAD biosynthesis genes	0.732731	0.00193145	1039	977	1127	1741	1570	1915
BN1044_00974	A0A1C6YXA9	hypothetical protein	0.732327	0.0217376	228	295	329	422	551	443
BN1044_02567	A0A1C6Z280	DNA-binding transcriptional regulator, LysR family	0.732016	0.012475	827	662	496	1162	1037	1100
BN1044_02395	A0A1C6Z1K8	acyl-CoA thioesterase-1	0.724829	0.00057813	837	914	955	1367	1479	1628
BN1044_01797	A0A1C6YZV3	2-octaprenyl-3-methyl-6-methoxy-1,4-benzoquinol hydroxylase	0.721201	0.011971	1075	1111	1435	1990	1876	2105
BN1044_02322	A0A1C6Z1D1	RHS repeat-associated core domain-containing protein	0.720021	0.00239512	555	506	635	753	1053	988
BN1044_01142	A0A1C6YXU1	hypothetical protein	0.717672	0.0263758	229	172	185	337	393	233
BN1044_03072	A0A1C6Z2Z0	hypothetical protein	0.716916	0.0378331	243	311	239	419	444	442
BN1044_03818	A0A1C6Z5I1	dihydrodipicolinate reductase	0.716136	0.0168129	619	590	631	1022	1113	888
BN1044_00762	A0A1C6YWS7	23S rRNA pseudouridine1911/1915/1917 synthase	0.712224	0.000231781	2244	1707	2303	2744	3580	3923
BN1044_01628	A0A1C6YZ05	primary-amine oxidase	0.709688	0.0120115	881	842	795	1398	1320	1401
BN1044_02651	A0A1C6Z1Z2	ATP-dependent RNA helicase RhlE	0.704303	0.00062415	1191	902	1158	1668	2216	1414
BN1044_01234	A0A1C6YY48	DNA repair protein RecN (Recombination protein N)	0.702537	0.0481512	3336	5198	6436	9168	7532	7661
BN1044_04392	A0A1C6Z6Z8	tryptophan synthase, alpha chain	0.699294	0.014954	1843	2099	1636	2891	2980	3187
BN1044_02022	A0A0K0HWF1	7-cyano-7-deazaguanine synthase	0.699194	0.000235448	676	873	764	1285	1173	1297
BN1044_04093	A0A1C6Z6A7	single-strand DNA-binding protein	0.697626	4.63272e-06	9468	11172	11559	17935	16954	17333
BN1044_02678	A0A1C6Z2K8	zinc-binding alcohol dehydrogenase family protein	0.694924	0.0122278	1478	1429	1048	1551	2467	2386
BN1044_00210	A0A0K0HWD3	Cellulose biosynthesis protein BcsR	0.693682	0.00842763	566	713	600	1001	1004	1034
BN1044_01871	A0A1C6YZN4	erythronate-4-phosphate dehydrogenase	0.693415	0.0228685	944	926	1153	1307	1779	1802
BN1044_04513	A0A1C6Z737	putative cardiolipin synthase	0.693343	0.0141159	533	919	752	1221	1258	1084
BN1044_00230	A0A1C6YV98	iron complex transport system substrate-binding protein	0.691976	0.0243448	414	435	499	836	511	833
BN1044_02071	A0A0K0HWV5	Regulator of protease activity HflC, stomatin/prohibitin superfamily	0.689566	0.000325655	3170	2514	2316	4201	3929	4773
BN1044_01296	A0A1C6YYD8	L-threonine O-3-phosphate decarboxylase	0.6891	0.00133383	783	899	696	1185	1265	1385
BN1044_03394	A0A1C6Z468	7-cyano-7-deazaguanine reductase	0.688386	0.00822424	654	603	713	1076	998	1102
BN1044_02806	A0A1C6Z291	Exodeoxyribonuclease I subunit C	0.68345	0.000394624	1875	1928	1874	2771	3561	2786
BN1044_03052	A0A1C6Z2X1	nitrite transporter NirC	0.67801	0.0483462	572	602	444	844	923	822
BN1044_04476	A0A1C6Z753	LD-carboxypeptidase LdcB, LAS superfamily	0.67686	0.00344429	762	795	704	1308	1273	1034
BN1044_03081	A0A1C6Z381	glutathione-regulated potassium-efflux system ancillary protein KefG	0.675616	0.0336067	859	803	645	1130	1115	1440
BN1044_02686	A0A1C6Z241	AraC family transcriptional regulator, mar-sox-rob regulon activator	0.674392	0.000586958	1905	1934	1797	3229	2799	2967
BN1044_03253	A0A1C6Z3Z4	6-phosphofructokinase 2	0.673072	2.53871e-05	2158	1906	1740	2861	3203	3191
BN1044_00523	A0A1C6YW12	Predicted oxidoreductase	0.672723	0.0096886	820	634	568	1011	1211	1000
BN1044_01966	A0A1C6Z038	phospholipid/cholesterol/gamma-HCH transport system ATP-binding protein	0.672004	0.00231428	1892	2034	2226	3067	3356	3377
BN1044_00252	A0A1C6YVF1	UDP-4-amino-4-deoxy-L-arabinose-oxoglutarate aminotransferase	0.671611	0.000125108	6796	6200	6130	9581	11235	9650
BN1044_01312	A0A1C6YY97	RHS repeat-associated core domain-containing protein	0.670911	0.000664126	987	1216	1161	1628	1901	1826
BN1044_02531	A0A1C6Z1I8	Uncharacterized membrane protein YeiH	0.667393	0.0388354	294	410	373	459	524	730
BN1044_01233	A0A0K0HNU2	NAD+ kinase	0.666983	0.0082673	769	658	584	949	1221	1024
BN1044_01237	A0A0K0HMI3	Ribosome association toxin PasT (RatA) of the RatAB toxin-antitoxin module	0.665673	0.0071851	884	937	1086	1749	1338	1525
BN1044_04576	A0A1C6Z798	DNA-nicking endonuclease, Smr domain	0.665338	0.00999848	412	527	464	603	775	848
BN1044_01013	A0A1C6YXM2	Hemolysin, contains CBS domains	0.665095	1.44541e-05	1664	1339	1388	2237	2116	2612
BN1044_02202	A0A1C6Z110	AI-2 transport protein TqsA	0.663383	0.00842763	339	399	428	553	627	667
BN1044_04187	A0A1C6Z6H0	tRNA pseudouridine13 synthase	0.660406	6.93445e-05	2556	2295	3334	4242	3983	4713
BN1044_04288	A0A1C6Z6R2	protease YdgD	0.657277	0.0226911	324	469	306	719	536	479
BN1044_02249	A0A1C6Z164	Anti-sigma-K factor RskA	0.652807	0.0262513	388	406	390	564	682	615
BN1044_03131	A0A0K0HNG0	trk system potassium uptake protein TrkA	0.650195	4.42334e-05	2683	2310	2430	3763	4080	3808
BN1044_03421	A0A1C6Z4D7	glyoxylase I family protein	0.649964	0.0414672	751	629	649	1073	816	1296
BN1044_04189	A0A1C6Z707	2-C-methyl-D-erythritol 4-phosphate cytidylyltransferase	0.646635	0.00400487	1027	1297	1259	1785	1918	1908
BN1044_04260	A0A1C6Z770	zinc transporter	0.645011	0.00111689	1604	1344	1340	2274	2364	2068
BN1044_04445	A0A1C6Z6W6	protein of unknown function (DUF4154)	0.639795	0.0288722	650	498	536	976	760	890
BN1044_02910	A0A1C6Z2H9	Protein of unknown function (DUF2593)	0.633732	0.0367825	356	500	515	765	587	776
BN1044_02075	A0A1C6Z0Q0	imidazolonepropionase	0.631671	0.0166818	2478	2934	2373	4033	4104	3926
BN1044_02223	A0A1C6Z179	transcription-repair coupling factor (superfamily II helicase)	0.630401	0.00215517	4063	4433	3893	6051	6882	6247
BN1044_01498	A0A1C6YYM4	mannitol-1-phosphate 5-dehydrogenase	0.627014	0.0212019	1746	1654	1288	2850	2812	1577
BN1044_01034	A0A0K0HQD9	transcriptional regulator, BadM/Rrf2 family	0.624388	0.0124276	1193	902	1053	1259	1571	2026
BN1044_03780	A0A1C6Z5C7	EAL domain, c-di-GMP-specific phosphodiesterase class I (or its enzymatically inactive variant)	0.623503	0.0438691	216	284	267	455	245	483
BN1044_04300	A0A1C6Z7B0	universal stress protein E	0.622584	0.000209239	5187	5385	4407	7290	7417	8356
BN1044_04131	A0A1C6Z607	triphosphatase	0.61922	0.00133844	2145	1926	2355	3128	3175	3571
BN1044_00055	A0A0M2NE41	1-acyl-sn-glycerol-3-phosphate acyltransferase	0.619014	0.00688507	1044	935	990	1582	1588	1391
BN1044_02725	A0A1C6Z2C3	ATP-binding cassette, subfamily C, CydC	0.612696	0.000899505	2530	2134	2027	3435	3384	3415
BN1044_01421	A0A1C6YYT4	CysZ protein	0.612358	0.00205412	707	972	974	1461	1229	1365
BN1044_02361	A0A1C6Z1I7	transcriptional antiterminator RfaH	0.610769	0.0214586	3034	3548	2772	4604	4753	4928
BN1044_00649	A0A1C6YWH7	outer membrane lipoprotein	0.6059	0.00628827	1169	1331	1177	1952	2032	1612
BN1044_00791	A0A1C6YWX1	N-acetylglucosamine-6-phosphate deacetylase	0.603595	0.00525226	703	735	764	1209	1048	1090
BN1044_00004	A0A0K0HMV2	pantothenate kinase	0.601047	0.0447304	494	528	582	864	799	771
BN1044_04477	A0A1C6Z7B5	succinyldiaminopimelate desuccinylase	0.594644	1.97898e-05	2384	2964	2870	3862	4281	4266
BN1044_01110	A0A0K0HQB4	Inner membrane protein YlaC	0.594464	0.0469761	480	502	416	860	673	578
BN1044_03244	A0A1C6Z497	Site-specific recombinase XerD	0.594298	0.0453936	532	512	401	639	866	678
BN1044_02248	A0A1C6Z173	tRNA-specific 2-thiouridylase	0.592444	0.0129234	959	1280	1284	1678	1752	1881
BN1044_03137	A0A1C6Z375	putative DNA topoisomerase	0.59218	0.012545	1060	1070	976	1651	1527	1505
BN1044_02775	A0A1C6Z2A2	S-(hydroxymethyl)glutathione dehydrogenase / alcohol dehydrogenase	0.591	0.0284913	2833	2354	2565	3503	4386	3789
BN1044_03874	A0A0K0HT53	UDP-3-O-[3-hydroxymyristoyl] N-acetylglucosamine deacetylase	0.589143	0.0209595	7462	8009	7764	12010	11828	11116
BN1044_00724	A0A1C6YWM0	Quinol monooxygenase YgiN	0.585235	0.00987572	706	740	690	1011	1000	1194
BN1044_03698	A0A0K0HQW5	integration host factor subunit beta	0.578802	0.0269223	16958	20347	16163	29030	29435	21396
BN1044_02821	A0A1C6Z2Y8	LPS O-antigen chain length determinant protein, WzzB/FepE family	0.575663	0.013128	794	868	940	1584	1034	1262
BN1044_02873	A0A1C6Z2H1	Cytochrome c, mono-and diheme variants	0.575186	0.000870506	2220	2338	2036	2947	3205	3672
BN1044_01047	A0A1C6YXI7	epoxyqueuosine reductase	0.573777	0.0255678	1110	1054	846	1220	1736	1526
BN1044_02997	A0A1C6Z2U5	glycerophosphoryl diester phosphodiesterase	0.573721	0.0126981	880	758	864	1163	1394	1168
BN1044_03521	A0A1C6Z4H6	Lipopolysaccharide kinase (Kdo/WaaP) family protein	0.570502	0.0419848	425	510	515	627	720	807
BN1044_00705	A0A1C6YWK3	acetaldehyde dehydrogenase /alcohol dehydrogenase AdhE	0.568844	0.0337816	23180	19133	14503	29498	27950	26830
BN1044_02899	A0A1C6Z2R1	Putative inner membrane protein	0.568239	0.0118182	1217	1188	1359	1913	1704	1964
BN1044_00045	A0A1C6YUU9	acetyl-CoA synthetase	0.56622	0.0236925	964	1008	713	1038	1432	1508
BN1044_03263	A0A1C6Z404	Pimeloyl-ACP methyl ester carboxylesterase	0.565553	0.0328137	1143	1173	1036	1448	1863	1650
BN1044_03135	A0A1C6Z3B4	DNA processing protein	0.561864	0.0136137	3862	3481	3162	5119	4417	5974
BN1044_01470	A0A1C6YYW5	putative MFS transporter, AGZA family, xanthine/uracil permease	0.56141	0.00557436	1199	1454	1764	2034	2447	2038
BN1044_04546	A0A1C6Z7C3	hypothetical protein	0.555579	0.0395025	4388	6229	5285	7180	7930	8263
BN1044_00801	A0A1C6YWW6	Methyltransferase domain-containing protein	0.555355	0.021353	835	689	739	1277	895	1155
BN1044_04374	A0A0K0HV03	AraC-type DNA-binding protein	0.54958	0.00571426	2003	2225	1805	3037	2972	2822
BN1044_02673	A0A1C6Z1X9	membrane protein	0.544396	0.0148795	982	1048	1159	1532	1408	1711
BN1044_01959	A0A0K0HLF5	RNA polymerase, sigma 54 subunit, RpoN/SigL	0.539739	1.62349e-05	7901	6473	7238	10420	10047	10953
BN1044_04402	A0A1C6Z708	cardiolipin synthase	0.538777	0.0129246	1198	1288	1108	1976	1369	1878
BN1044_02233	A0A1C6Z191	two-component system, OmpR family, sensor histidine kinase PhoQ	0.534341	0.0240205	2320	2370	2335	3363	3374	3438
BN1044_04449	A0A1C6Z742	DNA-binding transcriptional regulator, LysR family	0.533328	0.0140442	727	671	659	934	987	1056
BN1044_04438	A0A1C6Z7A5	multiple antibiotic resistance protein	0.529399	0.0219399	727	966	819	955	1394	1276
BN1044_03311	A0A1C6Z3R9	CDP-diacylglycerol---serine O-phosphatidyltransferase	0.526874	0.00205146	4788	4024	3516	5901	6160	5703
BN1044_04127	A0A1C6Z6B2	KDO2-lipid IV(A) lauroyltransferase	0.525568	0.0378048	1122	1618	1516	2245	1759	2124
BN1044_01447	A0A1C6YYS0	tRNA uridine 5-carboxymethylaminomethyl modification enzyme	0.521614	0.0121965	2544	2474	3021	3740	4628	3174
BN1044_04141	A0A1C6Z617	DNA primase	0.519432	0.00597085	2605	3087	3445	4045	4308	4744
BN1044_00691	A0A1C6YWL7	tRNA 2-selenouridine synthase	0.515481	0.000567516	2365	2642	2333	3367	3334	3790
BN1044_01824	A0A1C6YZX6	K+-transporting ATPase ATPase C chain	0.514471	0.0292983	365	363	392	501	585	514
BN1044_01519	A0A1C6YZ24	guanylate kinase	0.512591	0.023715	6550	4720	4541	6681	8797	7080
BN1044_03144	A0A1C6Z3W8	Predicted dehydrogenase	0.506124	0.0194331	5810	4742	4422	7594	5796	7879
BN1044_01941	A0A1C6YZU3	PmbA protein	0.503313	0.00467621	3866	4053	4452	5999	5441	6095
BN1044_03315	A0A1C6Z3P9	RNA methyltransferase, TrmH family	0.498357	0.0067668	1603	1709	1988	2398	2270	2820
BN1044_03697	A0A1C6Z563	SSU ribosomal protein S1P	0.496739	0.00336936	99952	89302	98061	134732	138922	131754
BN1044_02369	A0A1C6Z155	trk system potassium uptake protein TrkH	0.491797	0.0368723	982	733	851	1180	1219	1210
BN1044_03782	A0A1C6Z5X5	23S rRNA (adenine1618-N6)-methyltransferase	0.486243	0.0310391	1158	1008	1181	1509	1437	1744
BN1044_04520	A0A1C6Z7E8	adhesin/invasin	0.477888	0.0345477	2306	2483	1817	3369	2947	2885
BN1044_02381	A0A0K0HWZ2	CTP synthase	0.466891	0.00103117	6278	6625	8145	10052	9813	9225
BN1044_01816	A0A0K0HRD5	flavodoxin I	0.463792	0.0333499	1895	2162	2509	3200	2820	3037
BN1044_02768	A0A1C6Z2G3	glucans biosynthesis protein	0.46366	0.0195264	2803	3209	3076	4632	4361	3541
BN1044_04073	A0A1C6Z688	holin-like protein	0.449773	0.0490493	1544	2119	1871	2478	2462	2618
BN1044_04478	A0A1C6Z7F1	transcriptional regulator, Spx/MgsR family	0.448356	0.0339998	840	948	763	1205	1210	1066
BN1044_03173	A0A1C6Z3S4	outer membrane lipoprotein SlyB	0.444641	0.0158215	3817	2869	2878	4289	3792	4938
BN1044_02807	A0A1C6Z2T4	Fusaric acid resistance protein family protein	0.441414	0.0299622	1231	1184	1239	1530	1737	1695
BN1044_02825	A0A1C6Z2E7	GTPase, G3E family	0.433278	0.0311073	2728	2847	3229	3417	4498	3973
BN1044_02860	A0A1C6Z2D0	imidazoleglycerol-phosphate dehydratase	0.427444	0.0295376	867	814	802	1155	1135	1052
BN1044_01874	A0A1C6YZV0	membrane-associated protein	0.416351	0.0103863	808	855	900	1063	1064	1294
BN1044_00083	A0A1C6YV59	two-component system, CitB family, cit operon sensor histidine kinase CitA	0.406279	0.00901987	3831	3668	3842	4516	5065	5451
BN1044_02605	A0A1C6Z1Q3	glycine radical enzyme, YjjI family	0.37775	0.045705	24134	26985	29357	34357	34956	35250
BN1044_01842	A0A1C6YZY4	citrate synthase	0.366761	0.0312785	16676	15474	11468	19143	18851	18250
BN1044_00587	A0A1C6YWA3	Regulator of sirC expression, contains transglutaminase-like and TPR domains	0.348895	0.0230127	1752	1623	1888	2204	2203	2296
BN1044_01831	A0A1C6Z010	deoxyribodipyrimidine photo-lyase	0.313485	0.0496877	1890	1907	1846	2338	2346	2330
BN1044_02419	A0A1C6Z1P1	type I restriction enzyme, R subunit	-0.342317	0.026514	4882	4499	5154	3949	3967	3548
BN1044_03084	A0A1C6Z3L7	FKBP-type peptidyl-prolyl cis-trans isomerase SlyD	-0.361625	0.0395316	13864	12643	13346	11016	11000	9001
BN1044_02170	A0A1C6Z0J3	3-oxoacyl-[acyl-carrier-protein] synthase-3	-0.380533	0.0219571	3024	3288	3413	2597	2756	2117
BN1044_02996	A0A1C6Z3A9	sn-glycerol 3-phosphate transport system ATP-binding protein	-0.381925	0.0497396	1746	1723	1935	1471	1315	1360
BN1044_03031	A0A1C6Z331	two-component system, OmpR family, osmolarity sensor histidine kinase EnvZ	-0.402986	0.0432083	2683	2999	3402	2263	2245	2361
BN1044_01794	A0A1C6YZX8	probable rRNA maturation factor	-0.403411	0.0411698	4423	4503	4238	3223	3478	3252
BN1044_04242	A0A1C6Z6K4	bacterial peptide chain release factor 2 (bRF-2)	-0.411968	0.0200001	9013	8406	9352	6841	6908	6372
BN1044_01419	A0A0K0HQG9	phosphocarrier protein HPr	-0.416049	0.0315913	7903	5732	6882	5298	5172	4907
BN1044_04468	A0A1C6Z7E0	4-hydroxy-tetrahydrodipicolinate synthase	-0.417634	0.0111376	4215	4141	4020	2920	3613	2731
BN1044_03880	A0A1C6Z5M9	dephospho-CoA kinase	-0.419675	0.0408339	515	564	660	445	421	433
BN1044_02694	A0A1C6Z2I5	D-glycero-D-manno-heptose 1,7-bisphosphate phosphatase	-0.435781	0.0163596	3410	4103	3626	2635	2838	2760
BN1044_03860	A0A1C6Z5K9	16S rRNA (cytosine1402-N4)-methyltransferase	-0.437515	0.0192843	7864	7159	7358	5177	4661	6688
BN1044_02349	A0A1C6Z135	protein-tyrosine phosphatase	-0.453905	0.0185828	4905	5365	3971	3530	3175	3693
BN1044_00638	A0A0M2NBY3	transcriptional regulator, RpiR family	-0.462421	0.0474495	2027	2221	1695	1454	1108	1751
BN1044_00753	A0A0K0HVN1	murein lipoprotein	-0.463584	0.0484061	41673	33911	26821	24855	24656	24752
BN1044_04363	A0A1C6Z6N9	Uncharacterized conserved protein YdgA, DUF945 family	-0.474609	0.0115456	5595	4618	3817	2995	3463	3638
BN1044_03833	A0A1C6Z572	LPS-assembly protein	-0.477266	0.00358747	6139	6013	6512	4375	4526	4505
BN1044_02394	A0A1C6Z128	hypothetical protein	-0.481649	0.0120495	1461	1626	1847	1205	1285	1043
BN1044_01011	A0A1C6YXC3	autotransporter secretion outer membrane protein TamA	-0.48239	0.00452594	4374	4773	5234	3723	3678	2891
BN1044_01221	A0A1C6YY03	signal peptidase I	-0.484805	0.0347087	1843	1661	2057	1543	1087	1344
BN1044_02169	A0A1C6Z0Y7	phosphate:acyl-[acyl carrier protein] acyltransferase	-0.486626	0.0116963	2761	2721	3235	2010	2000	2212
BN1044_03515	A0A1C6Z4H0	oxygen-independent coproporphyrinogen-3 oxidase	-0.487656	0.00757865	2741	1874	2484	1705	1719	1639
BN1044_00776	A0A0K0HMW6	signal recognition particle subunit FFH/SRP54 (srp54)	-0.49253	0.00999848	3445	3663	4658	2354	3319	2688
BN1044_00637	A0A0K0HVQ6	pyruvate kinase	-0.495959	0.00492832	7057	6300	5060	3833	4196	5031
BN1044_01560	A0A0M2NEL6	serine O-acetyltransferase	-0.49626	0.0272259	1963	1959	2211	1407	1280	1661
BN1044_04160	A0A1C6Z624	DNA-binding transcriptional regulator, LysR family	-0.497494	0.0330092	1761	2011	1966	1421	1408	1236
BN1044_02981	A0A1C6Z2Y3	fused signal recognition particle receptor	-0.502808	0.0206694	7058	7192	9078	5436	4901	6126
BN1044_04589	A0A0K0HPJ0	3-oxoacyl-[acyl-carrier-protein] synthase-1	-0.507497	0.0381894	12333	12073	16496	10704	9394	8674
BN1044_00655	A0A1C6YWI1	septum site-determining protein MinC	-0.50854	0.0109271	3206	2968	2647	2124	1961	2116
BN1044_01893	A0A1C6Z031	Isopentenyldiphosphate isomerase	-0.510015	0.0254253	1212	1064	1067	840	684	823
BN1044_04028	A0A1C6Z5P7	selenocysteine-specific elongation factor	-0.510466	0.0204819	1442	1642	1388	1093	1129	916
BN1044_02729	A0A1C6Z2M5	DNA segregation ATPase FtsK/SpoIIIE, S-DNA-T family	-0.510824	0.0017742	12773	13602	15671	10026	10035	9447
BN1044_04040	A0A1C6Z5Q9	Predicted amidohydrolase	-0.518425	0.0037125	2948	2445	2486	1714	1963	1823
BN1044_00198	A0A1C6YV62	LacI family transcriptional regulator, ebg operon repressor	-0.519044	0.00397893	1806	1967	1936	1314	1168	1501
BN1044_03276	A0A0K0HTU3	L-serine dehydratase	-0.521541	0.0325025	2281	2883	2485	1892	1543	1893
BN1044_01622	A0A1C6YZC5	hypothetical protein	-0.522574	0.0241837	1670	1674	1387	877	1469	946
BN1044_03352	A0A0M2N885	transcriptional regulator, TraR/DksA family	-0.522926	0.0336374	6244	6507	7462	4560	4586	4920
BN1044_02051	A0A0K0HRZ6	hypothetical protein	-0.523787	0.0357671	3908	2966	5083	2456	3447	2412
BN1044_01502	A0A0K0HSI6	glycyl-tRNA synthetase alpha chain	-0.525759	0.00675969	3144	3458	3162	2094	2623	2065
BN1044_02819	A0A1C6Z2J1	ATP-dependent DNA helicase DinG	-0.526106	0.0218806	3164	2780	3247	2130	1984	2269
BN1044_01905	A0A1C6Z052	hypothetical protein	-0.532691	0.0297251	1352	1285	1265	973	755	969
BN1044_02017	A0A0K0HWT7	ATP-dependent proteinase. Serine peptidase. MEROPS family S16	-0.533569	0.00137406	10853	12448	16005	9223	9701	8229
BN1044_03046	A0A1C6Z3F7	DamX protein	-0.533848	0.00985201	5221	5821	5254	3652	4190	3413
BN1044_02966	A0A0K0HQ93	formate dehydrogenase (quinone-dependent) catalytic subunit	-0.544637	0.0062125	1765	1785	1683	1292	1269	1026
BN1044_01441	A0A1C6YYP9	KUP system potassium uptake protein	-0.544679	0.0162671	1400	1514	1939	1211	872	1244
BN1044_03876	A0A1C6Z5I5	protein translocase subunit secA	-0.547261	0.00277734	7530	8130	10251	5752	6023	5955
BN1044_03928	A0A1C6Z5T7	methionyl-tRNA synthetase	-0.54764	0.0116603	6374	6814	7988	4810	5256	4421
BN1044_02265	A0A1C6Z186	phosphatase NudJ	-0.549021	0.0195095	1877	1716	1790	1267	1095	1317
BN1044_00983	A0A0K0HQF1	ribosome maturation factor RimP	-0.552929	0.0194185	2843	2982	3847	2238	1675	2681
BN1044_01585	A0A1C6YZ42	replication restart DNA helicase PriA	-0.55394	0.028188	1477	1445	1354	974	664	1275
BN1044_02052	A0A0K0HS67	DNA replication and repair protein RecR	-0.554081	0.0193072	4552	4144	5390	3088	3413	3092
BN1044_00626	A0A1C6YWG6	aspartyl-tRNA synthetase	-0.554236	0.00877345	9417	11050	10302	6508	7492	6954
BN1044_01795	A0A1C6YZU6	phosphate starvation-inducible protein PhoH	-0.556565	0.0102699	5571	7042	8121	5111	3908	5078
BN1044_00085	A0A0K0HV23	SOS-response transcriptional repressor, LexA	-0.55662	0.0127645	3062	2422	2849	2161	1708	1796
BN1044_02019	A0A1C6Z0K3	peptidyl-prolyl cis-trans isomerase D	-0.556689	0.00597085	9449	12164	15858	9510	8558	7406
BN1044_03169	A0A0K0HTY9	tyrosyl-tRNA synthetase	-0.558795	0.0103343	1754	1658	2147	1264	1303	1206
BN1044_03831	A0A1C6Z5H3	4-hydroxythreonine-4-phosphate dehydrogenase	-0.559276	0.0226911	1556	1415	1404	917	1156	896
BN1044_02508	A0A0K0HRB0	Zinc-ribbon containing domain-containing protein	-0.559454	0.0085252	7710	7868	8430	5548	4610	6133
BN1044_02043	A0A1C6Z0R0	potassium efflux system protein	-0.559719	0.0238942	945	1299	1442	901	752	847
BN1044_03295	A0A0K0HU65	DNA topoisomerase-1	-0.56077	0.00533938	8882	8143	8567	5262	6585	5503
BN1044_01096	A0A1C6YXN4	transcriptional regulator, TetR family	-0.560847	0.000123055	3267	3296	2943	2189	2175	2079
BN1044_04198	A0A1C6Z6I3	Predicted oxidoreductase	-0.563504	0.0275523	1738	1494	1167	832	1278	865
BN1044_02902	A0A1C6Z341	nitroreductase	-0.563698	0.0230531	1085	1069	1147	729	680	824
BN1044_03092	A0A0K0HN47	SSU ribosomal protein S7P	-0.564366	0.0215074	12742	12289	14000	7902	9840	8653
BN1044_01215	A0A1C6YXX5	two-component system, NarL family, sensor histidine kinase BarA	-0.570133	0.0137062	1770	2133	2521	1263	1802	1261
BN1044_00730	A0A1C6YWP1	cationic peptide transport system ATP-binding protein	-0.573104	0.0275998	781	775	762	602	448	508
BN1044_02366	A0A1C6Z1P3	3-hydroxyacyl-CoA dehydrogenase / enoyl-CoA hydratase / 3-hydroxybutyryl-CoA epimerase / enoyl-CoA isomerase	-0.573852	0.0393539	988	1174	720	653	476	808
BN1044_00628	A0A1C6YWF2	DNA-binding regulatory protein, YebC/PmpR family	-0.576652	0.00210749	2588	2682	3235	1856	2096	1749
BN1044_00613	A0A1C6YWA1	virulence factor	-0.57876	0.0131879	1626	1671	1239	878	1087	1071
BN1044_02420	A0A1C6Z1B1	type I restriction enzyme, S subunit	-0.58376	0.0236925	1316	1160	1503	783	1048	822
BN1044_01754	A0A1C6YZS0	threonine dehydratase	-0.584828	0.000604246	5838	5153	5809	4307	3618	3276
BN1044_02287	A0A1C6Z0X0	uroporphyrin-3 C-methyltransferase	-0.591314	0.013186	18873	20194	20972	12111	15493	12245
BN1044_00634	A0A1C6YWK9	zinc transport system substrate-binding protein	-0.591321	0.033648	1706	1580	1370	1119	1033	938
BN1044_01976	A0A1C6Z048	cell division protein ZapE	-0.591907	0.0449582	1660	1771	1763	970	1009	1466
BN1044_00716	A0A1C6YWT3	beta-N-acetylhexosaminidase	-0.592654	0.0167579	2422	2929	3092	1749	2201	1648
BN1044_03806	A0A1C6Z5B4	Isoleucyl-tRNA synthetase	-0.597222	0.0019292	7988	9304	10093	6189	6179	5733
BN1044_00207	A0A1C6YV90	cellulose synthase operon protein YhjU	-0.59944	0.00346221	2520	2239	2099	1605	1730	1190
BN1044_01222	A0A1C6YY16	GTP-binding protein LepA	-0.60167	0.00142039	3719	3327	4477	2675	2313	2606
BN1044_01888	A0A1C6YZY5	D-erythro-7,8-dihydroneopterin triphosphate epimerase	-0.603836	0.00757865	4827	3425	3429	2486	2462	2737
BN1044_02422	A0A1C6Z1P7	hypothetical protein	-0.604365	0.00335289	2467	2221	2503	1565	1476	1689
BN1044_01819	A0A1C6YZP0	negative regulator of replication initiation SeqA	-0.604709	0.00225382	2002	2599	2195	1560	1452	1456
BN1044_01211	A0A1C6YXZ3	EAL domain, c-di-GMP-specific phosphodiesterase class I (or its enzymatically inactive variant)	-0.604839	3.56099e-05	1497	1504	1824	970	1146	1055
BN1044_00651	A0A1C6YWI6	long-chain acyl-CoA synthetase	-0.604984	0.0465168	1682	2274	2420	1428	1668	1096
BN1044_02292	A0A1C6Z1A5	diaminopimelate epimerase	-0.605958	0.0027398	3873	3463	4178	2240	2496	2829
BN1044_00216	A0A1C6YV78	riboflavin synthase alpha chain	-0.607361	0.0427808	3290	2323	2736	1965	1353	2163
BN1044_01517	A0A0M2N8Y9	guanosine-3',5'-bis(diphosphate) 3'-pyrophosphohydrolase	-0.609427	0.000343925	9732	8767	9605	6042	6915	5464
BN1044_04043	A0A1C6Z653	septum formation protein	-0.613028	0.0435014	1031	945	1024	557	739	666
BN1044_03861	A0A1C6Z5K8	cell division protein FtsL	-0.615086	0.0262401	3818	4267	4641	2289	2848	3172
BN1044_02963	A0A0K0HPF6	formate dehydrogenase subunit gamma	-0.61521	0.0234697	7721	6026	6104	3736	4847	4375
BN1044_00723	A0A1C6YWP7	tripeptide aminopeptidase	-0.61803	0.0287603	3955	3221	3054	1801	2089	2776
BN1044_02040	A0A1C6Z087	membrane fusion protein, multidrug efflux system	-0.620138	0.00901987	4269	4735	4753	2465	3519	2966
BN1044_02059	A0A1C6Z0P2	inosine kinase	-0.624522	0.0438569	1312	1205	1714	899	761	1084
BN1044_02551	A0A1C6Z1L2	cytoskeleton protein RodZ	-0.624543	0.000156823	2332	2458	2696	1735	1546	1574
BN1044_01674	A0A1C6YZ52	uncharacterized zinc-type alcohol dehydrogenase-like protein	-0.626459	0.0136768	2159	2998	1853	1727	1286	1527
BN1044_03465	A0A1C6Z4I7	esterase FrsA	-0.626753	0.00957528	1576	1777	2271	1130	1509	1002
BN1044_01851	A0A1C6Z036	cytochrome d ubiquinol oxidase subunit I	-0.626766	0.000147308	13305	12502	11931	8751	7913	7776
BN1044_01128	A0A0K0HRE3	hypothetical protein	-0.632233	0.0462027	1252	1519	1311	1071	879	682
BN1044_01492	A0A1C6YZ01	Uncharacterized conserved protein YceK	-0.633996	0.0156747	867	975	881	778	469	507
BN1044_01064	A0A1C6YXK2	EF-P beta-lysylation protein EpmB	-0.636023	0.00383868	1939	1765	2217	1358	1238	1212
BN1044_00242	A0A1C6YVD8	threonyl-tRNA synthetase	-0.641022	8.20347e-06	41089	40173	41504	27391	27206	24126
BN1044_02898	A0A1C6Z2Y4	putative transport protein	-0.643953	0.000245855	1471	1657	1952	1129	1043	1077
BN1044_03924	A0A1C6Z5R5	iron complex transport system substrate-binding protein	-0.649741	0.030523	3197	2378	2565	1888	1801	1499
BN1044_00781	A0A0M2N519	membrane protein YqaA, SNARE-associated domain	-0.653072	0.0384086	1224	1410	1850	915	981	955
BN1044_02728	A0A0K0HS61	transcriptional regulator, AsnC family	-0.654534	0.000113637	4811	5422	4240	3324	3094	2776
BN1044_03659	A0A0K0HVV3	1,4-Dihydroxy-2-naphthoyl-CoA synthase	-0.657356	0.00127085	1687	1607	1883	986	1194	1102
BN1044_01604	A0A1C6YYY7	glutamate racemase	-0.65992	0.0109178	696	608	695	378	373	514
BN1044_03483	A0A1C6Z4I4	Mig-14 protein	-0.664042	0.0265242	793	479	535	294	409	436
BN1044_02541	A0A1C6Z1J8	Exodeoxyribonuclease VII large subunit	-0.665878	0.00719591	1696	1279	1283	758	889	1038
BN1044_01998	A0A1C6Z0H5	1-deoxy-D-xylulose-5-phosphate synthase	-0.666531	0.000115537	3770	3747	3338	2582	2159	2097
BN1044_00813	A0A1C6YX42	spermidine dehydrogenase	-0.667606	0.00703273	3897	5897	6348	3852	3100	3208
BN1044_04593	A0A1C6Z833	type VI secretion system secreted protein VgrG	-0.67176	0.00793332	1942	1892	1668	1101	1293	1059
BN1044_02580	A0A1C6Z1T7	hypothetical protein	-0.671954	0.00125827	5789	4961	4770	3360	3239	3143
BN1044_03793	A0A1C6Z539	sugar-phosphatase	-0.674464	0.00644569	3232	4313	3033	2420	2337	1870
BN1044_00076	A0A1C6YUV3	citrate:succinate antiporter	-0.675122	0.0413607	563	467	330	333	266	253
BN1044_01217	A0A0K0HMJ8	pyridoxine 5-phosphate synthase	-0.676213	0.0245807	1144	1191	1487	883	680	828
BN1044_03051	A0A1C6Z351	uroporphyrin-III C-methyltransferase / precorrin-2 dehydrogenase / sirohydrochlorin ferrochelatase	-0.678285	0.0320765	2266	1936	1881	1356	1392	1052
BN1044_03321	A0A1C6Z3S7	hypothetical protein	-0.678524	0.0491675	981	1015	1039	682	569	645
BN1044_03621	A0A0K0HPY1	NADH dehydrogenase subunit C /NADH dehydrogenase subunit D	-0.678914	0.00173558	18014	16203	19609	10312	12379	10930
BN1044_04290	A0A1C6Z7A0	carboxypeptidase Taq	-0.679998	0.0185142	821	694	563	449	342	506
BN1044_01239	A0A1C6YY98	Integrase	-0.682754	0.0283612	1622	2214	1997	1267	1525	841
BN1044_02231	A0A1C6Z0M3	50S ribosomal protein L16 3-hydroxylase	-0.684212	0.00520144	3514	3924	2660	1961	2194	2128
BN1044_01598	A0A1C6YYX5	LysR family transcriptional regulator, hydrogen peroxide-inducible genes activator	-0.684771	0.00439417	3479	2383	2348	1515	1568	2024
BN1044_01735	A0A1C6YZJ0	diaminohydroxyphosphoribosylaminopyrimidine deaminase	-0.684952	0.00118014	5356	5847	5486	3645	3745	2989
BN1044_02944	A0A1C6Z379	low-affinity inorganic phosphate transporter	-0.685806	0.0011621	1844	2360	2571	1697	1272	1241
BN1044_02121	A0A1C6Z0B7	Predicted oxidoreductase	-0.685963	0.00150477	940	703	909	508	490	589
BN1044_00030	A0A0K0HL61	hypothetical protein	-0.686214	0.0043841	1493	1440	1620	821	875	1133
BN1044_04296	A0A1C6Z6W2	Protein of unknown function (DUF1471)	-0.68675	0.0210479	2235	1923	2067	1360	1542	964
BN1044_01855	A0A0M2NCW9	acyl-CoA thioester hydrolase	-0.687292	0.00177	1080	894	991	671	501	669
BN1044_03468	A0A1C6Z4L2	glutamate-5-semialdehyde dehydrogenase	-0.687834	0.00945116	1225	1312	1680	939	928	750
BN1044_02367	A0A1C6Z148	Xaa-Pro dipeptidase	-0.690272	0.000446423	4653	5079	4976	3289	2875	2951
BN1044_00228	A0A1C6YV91	membrane-bound lytic murein transglycosylase E	-0.69035	0.0155796	24833	33885	20672	17389	14978	16831
BN1044_03661	A0A1C6Z4J5	O-succinylbenzoic acid--CoA ligase	-0.692104	0.00814051	1472	1491	2154	883	1207	1077
BN1044_01877	A0A1C6YZP1	DedD protein	-0.693857	0.00981774	1999	1765	2172	1252	1217	1200
BN1044_04357	A0A1C6Z6V9	transcriptional regulator of PTS gene	-0.701146	0.025851	2849	3322	2635	1566	1485	2364
BN1044_01037	A0A0M2NFK0	membrane protease subunit HflC	-0.702376	0.00344439	15806	17957	17591	9793	12964	8802
BN1044_03194	A0A0K0HUB4	heat shock protein HtpX	-0.705756	0.00233082	1354	2056	2348	1035	1312	1182
BN1044_00255	A0A1C6YVC5	undecaprenyl phosphate-alpha-L-ara4FN deformylase	-0.70586	0.0223455	3350	3083	2903	2109	2041	1574
BN1044_00602	A0A1C6YW90	proton-dependent oligopeptide transporter, POT family	-0.706459	0.000684941	3250	3162	2709	1971	1657	1962
BN1044_04595	A0A1C6Z7J5	type VI secretion system protein ImpH	-0.708808	0.00322444	856	615	757	441	473	449
BN1044_00236	A0A0M2N0R8	Uncharacterized membrane protein YhaH, DUF805 family	-0.708851	0.0158215	4949	4023	4222	2910	1703	3459
BN1044_02601	A0A0K0HQW7	purine-nucleoside phosphorylase	-0.709525	1.07661e-05	24460	24364	22566	13921	14421	15314
BN1044_01563	A0A0K0HT94	two-component system, OmpR family, response regulator CpxR	-0.710686	9.7105e-06	3966	3817	3725	2067	2529	2435
BN1044_01972	A0A1C6Z0D7	UDP-N-acetylglucosamine 1-carboxyvinyltransferase	-0.714231	4.63749e-06	2641	2564	2954	1677	1854	1441
BN1044_01176	A0A1C6YXW3	type VI secretion system protein ImpG	-0.714592	0.026905	1214	1094	1111	770	715	599
BN1044_01417	A0A0K0HR94	PTS system D-glucose-specific IIA component, Glc family	-0.714794	1.89717e-06	13397	12855	14010	7674	8152	8705
BN1044_03899	A0A1C6Z5K7	Uncharacterized membrane protein YebE, DUF533 family	-0.715892	0.0449506	275	387	456	263	220	197
BN1044_03787	A0A1C6Z5C6	mutator mutT protein	-0.718368	0.0242988	940	1041	1142	775	571	552
BN1044_03048	A0A1C6Z2X7	ribulose-phosphate 3-epimerase	-0.719515	0.0236925	2719	1865	1728	1241	1517	1076
BN1044_00192	A0A1C6YV83	KDO II ethanolaminephosphotransferase	-0.721767	0.041393	870	871	973	582	412	651
BN1044_03900	A0A1C6Z5P9	hypothetical protein	-0.724137	0.0134661	2882	2332	2376	1797	1244	1552
BN1044_03415	A0A0K0HN56	3-hydroxyacyl-[acyl-carrier-protein] dehydratase	-0.724518	0.0035993	2019	1790	1935	1042	1228	1206
BN1044_04177	A0A1C6Z6G1	hypothetical protein	-0.726947	0.0177469	1180	939	689	492	569	635
BN1044_01512	A0A1C6YZ15	hypothetical protein	-0.727647	0.00135584	1952	2041	1980	1283	1190	1133
BN1044_01854	A0A0K0HQA9	cyd operon protein YbgE	-0.730381	0.00671582	700	856	818	569	409	452
BN1044_03469	A0A1C6Z423	hypothetical protein	-0.733757	4.98173e-05	2920	2634	2601	1539	1833	1531
BN1044_01174	A0A1C6YXY6	type VI secretion system protein VasD	-0.735272	0.0490839	414	408	296	250	207	214
BN1044_03512	A0A1C6Z4N4	DNA polymerase I	-0.735823	2.31765e-06	8482	8795	8152	5499	5129	4640
BN1044_01410	A0A1C6YYL7	putative iron-dependent peroxidase	-0.735962	0.00120252	1619	1343	1570	857	817	1047
BN1044_00794	A0A1C6YWW0	membrane-bound lytic murein transglycosylase B	-0.737877	0.00404869	835	728	863	453	465	536
BN1044_02135	A0A1C6Z0V8	exonuclease SbcC	-0.738525	2.89545e-05	4754	5010	4628	2918	3043	2664
BN1044_02382	A0A0K0HVP9	enolase	-0.739548	1.07811e-05	23455	23981	22527	14034	14502	13366
BN1044_02597	A0A1C6Z2B1	arginine decarboxylase	-0.739971	1.05062e-05	16000	13127	11738	8874	7641	7953
BN1044_00325	A0A1C6YVI8	3-hydroxydecanoyl-[acyl-carrier-protein] dehydratase	-0.741094	0.00019573	2674	2878	3929	2039	1736	1897
BN1044_01500	A0A1C6YYZ3	Protein of unknown function (DUF3053)	-0.743368	0.00234372	8194	7915	6338	3281	4437	5690
BN1044_03356	A0A1C6Z4C8	penicillin-binding protein 1B	-0.743386	0.000533497	4250	5177	5675	3171	2929	2921
BN1044_00243	A0A1C6YVL3	bacterial translation initiation factor 3 (bIF-3)	-0.750323	0.000687513	152218	204331	217485	137578	108191	95476
BN1044_03791	A0A1C6Z5D8	Endonuclease IV	-0.751509	0.02601	900	783	907	474	584	480
BN1044_03001	A0A0M2N5E5	transcriptional regulator, DeoR family	-0.752193	0.0121059	1334	1593	1652	918	748	1052
BN1044_01537	A0A1C6YZ08	3-deoxy-D-manno-octulosonic-acid transferase	-0.753372	0.00167473	1231	1716	1795	887	958	967
BN1044_01859	A0A1C6YZS8	TolB protein	-0.753987	0.000180854	21873	16117	18752	11225	11056	11365
BN1044_00992	A0A1C6YXB3	transcription elongation factor GreA	-0.7582	0.001229	1453	1299	1507	838	767	913
BN1044_03794	A0A1C6Z5D5	molybdopterin adenylyltransferase	-0.758741	0.000609362	1374	1556	1637	867	1163	667
BN1044_01707	A0A0K0HXJ7	hypothetical protein	-0.760515	0.0162943	608	850	798	448	416	467
BN1044_01852	A0A1C6YZZ5	cytochrome d ubiquinol oxidase subunit II	-0.761924	0.00207299	13144	8078	7498	5845	5276	5815
BN1044_00627	A0A1C6YWE9	dATP pyrophosphohydrolase	-0.763275	0.00487759	1888	2306	2385	1273	1514	1088
BN1044_02180	A0A1C6Z0K5	PTS system D-glucose-specific IIB component, Glc family /PTS system D-glucose-specific IIC component, Glc family	-0.763585	0.0065611	1966	2946	3499	2008	1414	1532
BN1044_02645	A0A1C6Z1X1	HlyD family secretion protein	-0.763903	0.00571498	1838	2100	1827	1111	959	1325
BN1044_03047	A0A1C6Z2Z6	DNA adenine methylase	-0.765785	0.000191041	2976	2259	2278	1385	1710	1322
BN1044_03323	A0A1C6Z459	transaldolase	-0.767953	0.000158795	20789	16822	19670	10287	12363	10988
BN1044_03044	A0A0M2N4A5	shikimate kinase	-0.76964	0.00173558	4558	4125	4516	2383	2583	2775
BN1044_00059	A0A1C6YUS8	methionine synthase (B12-dependent)	-0.770019	3.20699e-05	10891	10111	10092	5778	6638	5817
BN1044_00259	A0A1C6YVD6	YjbD family (DUF3811)	-0.771773	0.00761895	653	648	566	461	312	320
BN1044_02127	A0A1C6Z0C2	AraC-type DNA-binding protein	-0.771778	0.0197276	1262	1221	1251	758	805	623
BN1044_00640	A0A1C6YWL6	6-phosphogluconolactonase	-0.774373	0.000545617	2888	2903	3266	1716	1675	1903
BN1044_03073	A0A1C6Z3L1	hypothetical protein	-0.775701	0.00137777	650	518	621	265	341	439
BN1044_02967	A0A1C6Z2R7	FdhD protein	-0.776709	0.022424	1005	1036	991	701	520	548
BN1044_03727	A0A1C6Z599	aminopeptidase N	-0.776714	0.000183662	19463	20741	21816	11248	13263	11689
BN1044_00993	A0A1C6YXK5	D-alanyl-D-alanine carboxypeptidase / D-alanyl-D-alanine-endopeptidase (penicillin-binding protein 4)	-0.777634	0.000815651	1822	1510	1381	1032	799	918
BN1044_00964	A0A1C6YX99	regulatory protein, luxR family	-0.778044	0.00755794	665	628	617	335	411	367
BN1044_01547	A0A1C6YZ19	heptosyltransferase-1	-0.778097	0.00127473	1609	1938	1966	1060	1127	1027
BN1044_04182	A0A1C6Z658	DNA mismatch repair protein MutS	-0.779748	2.05208e-05	2239	2255	2659	1378	1316	1472
BN1044_01481	A0A1C6YYT1	DNA gyrase subunit B	-0.783395	5.71904e-05	12721	12378	15629	7797	7706	8160
BN1044_02049	A0A1C6Z0N0	adenine phosphoribosyltransferase	-0.784297	0.0283377	400	498	623	280	268	333
BN1044_03350	A0A1C6Z472	poly(A) polymerase	-0.785251	4.80027e-06	2548	2922	2508	1596	1463	1569
BN1044_01091	A0A1C6YY32	UPF0716 protein FxsA	-0.785465	0.00614973	549	732	750	417	444	316
BN1044_01559	A0A1C6YZ63	glycerol-3-phosphate dehydrogenase (NAD(P)+)	-0.785728	5.22254e-08	6157	6742	6910	3703	4197	3590
BN1044_04372	A0A1C6Z6X9	DNA polymerase-3 subunit theta	-0.787961	0.00310674	3036	2895	2918	1964	1268	1893
BN1044_01114	A0A1C6YXM4	Uncharacterized membrane protein HdeD, DUF308 family	-0.788155	0.00199698	4806	4123	3093	2485	1815	2662
BN1044_01623	A0A0K0HRR8	ABC-2 type transport system permease protein	-0.788538	0.00655037	581	700	614	416	272	408
BN1044_02924	A0A1C6Z361	2-dehydro-3-deoxygluconokinase	-0.79015	0.00225627	1654	1542	1210	761	665	1121
BN1044_01340	A0A1C6YYB9	3-deoxy-D-arabinoheptulosonate-7-phosphate synthase	-0.793487	0.00542069	1296	1230	1461	997	714	589
BN1044_01228	A0A1C6YY10	tRNA1Val (adenine37-N6)-methyltransferase	-0.796065	0.0106627	729	730	1124	426	496	565
BN1044_04350	A0A1C6Z7F4	Protein of unknown function (DUF1161)	-0.79658	4.40161e-05	2330	2263	2046	1593	979	1250
BN1044_04047	A0A1C6Z6M1	RNase E specificity factor CsrD	-0.796729	0.00101749	2361	2115	2158	1089	1381	1348
BN1044_01603	A0A1C6YZ40	vitamin B12 transporter	-0.799718	0.00036995	3098	2731	2937	1769	1570	1696
BN1044_03158	A0A1C6Z380	electron transport complex protein RnfC	-0.800038	0.00920027	677	627	866	403	467	375
BN1044_03807	A0A1C6Z5E7	signal peptidase II Aspartic peptidase. MEROPS family A08	-0.801385	0.00728859	1613	1717	1631	1041	1052	753
BN1044_00690	A0A1C6YWV3	selenophosphate synthase	-0.804748	0.000174359	2725	2738	2708	1739	1293	1645
BN1044_02498	A0A1C6Z1F7	D-alanyl-D-alanine carboxypeptidase (penicillin-binding protein 5/6)	-0.806776	0.000979812	2241	2053	2208	1156	1149	1411
BN1044_01533	A0A0K0HUF1	LSU ribosomal protein L28P	-0.807567	0.000654149	5423	6344	6611	4092	3495	2912
BN1044_03036	A0A1C6Z3E6	Intracellular growth attenuator protein IgaA	-0.808004	0.000181832	2040	2039	1980	1261	970	1230
BN1044_02934	A0A1C6Z371	DNA-binding transcriptional regulator, LysR family	-0.809389	0.0258782	749	695	649	452	171	571
BN1044_03408	A0A1C6Z4G4	1-deoxy-D-xylulose 5-phosphate reductoisomerase	-0.81169	0.00166547	1309	1272	1523	843	854	641
BN1044_03414	A0A0K0HN60	UDP-3-O-[3-hydroxymyristoyl] glucosamine N-acyltransferase	-0.812849	2.94149e-08	9805	8610	9114	5445	5092	5133
BN1044_03660	A0A1C6Z540	O-succinylbenzoate synthase	-0.813293	0.0223303	1374	1476	1960	895	868	974
BN1044_02547	A0A1C6Z262	Beta-barrel assembly machine subunit BamB	-0.813757	0.00470188	4077	3787	4867	2556	2271	2415
BN1044_00598	A0A1C6YWB2	peroxiredoxin, Ohr subfamily	-0.813908	0.00167362	14078	8815	8899	6194	5253	6637
BN1044_03091	A0A0K0HLX1	SSU ribosomal protein S12P	-0.819023	0.00587145	11107	14889	14502	7759	9120	6076
BN1044_02972	A0A1C6Z2P4	MOSC domain-containing protein YiiM	-0.819788	0.0249259	2660	2735	3449	1543	1571	1895
BN1044_00641	A0A1C6YWH5	6-phosphogluconate dehydratase	-0.820241	0.000244382	3356	3615	3396	1944	2494	1432
BN1044_03060	A0A1C6Z3D0	peptidyl-prolyl cis-trans isomerase A (cyclophilin A)	-0.820514	0.0045592	2905	3122	3193	1940	1268	2012
BN1044_00835	A0A1C6YWZ2	SseB protein N-terminal domain-containing protein	-0.824961	0.0368089	582	712	692	404	391	325
BN1044_03378	A0A1C6Z407	DNA helicase/exodeoxyribonuclease V, alpha subunit	-0.826667	0.00392153	2834	2754	2970	1364	1863	1597
BN1044_01044	A0A1C6YXI0	N-acetylmuramoyl-L-alanine amidase	-0.827065	8.53415e-06	2803	2996	3118	1715	1692	1617
BN1044_03643	A0A1C6Z500	Ni/Fe-hydrogenase 2 integral membrane subunit HybB	-0.827929	0.0347828	685	342	404	402	229	176
BN1044_01480	A0A0K0HUJ0	DNA replication and repair protein RecF	-0.829988	0.000196828	2529	2155	2447	1198	1443	1370
BN1044_01185	A0A1C6YXU3	type VI secretion system secreted protein VgrG	-0.832689	3.51753e-06	4023	3303	3155	2129	1863	1892
BN1044_01216	A0A1C6YY04	holo-[acyl-carrier protein] synthase	-0.832713	0.0448311	421	513	500	352	253	199
BN1044_00612	A0A1C6YW97	hypothetical protein	-0.835624	0.000327538	1604	1820	1771	983	1173	754
BN1044_04466	A0A1C6Z741	peroxiredoxin Q/BCP	-0.837841	0.00135949	1276	881	976	559	715	479
BN1044_00982	A0A0K0HQ31	NusA antitermination factor	-0.838422	2.21517e-06	7603	8519	9425	4508	4850	4927
BN1044_03154	A0A1C6Z3X5	Formate-tetrahydrofolate ligase	-0.8402	0.0297158	1653	1637	1466	861	687	1107
BN1044_01558	A0A0M2N8W4	preprotein translocase subunit SecB	-0.843626	2.44998e-05	2367	2659	2473	1204	1558	1416
BN1044_03393	A0A1C6Z415	hypothetical protein	-0.84438	3.83926e-06	11283	9118	8517	5419	5409	5277
BN1044_01571	A0A1C6YZ31	ferredoxin--NADP+ reductase	-0.844673	1.93748e-06	3220	3254	2673	1630	1680	1783
BN1044_02808	A0A1C6Z2K7	Helix-turn-helix domain-containing protein	-0.844713	0.00154105	3404	3241	4001	2058	1484	2386
BN1044_00244	A0A0K0HTH5	LSU ribosomal protein L35P	-0.846001	0.000117186	17121	11209	10271	6633	7491	7351
BN1044_01989	A0A1C6Z0H3	PTS system, cellobiose-specific IIC component	-0.84961	0.0069036	873	688	460	347	395	379
BN1044_02507	A0A1C6Z226	leucyl-tRNA synthetase	-0.849845	4.9326e-05	6479	6946	7994	4391	3451	4042
BN1044_03163	A0A1C6Z3R7	proton-dependent oligopeptide transporter, POT family	-0.850193	0.00706669	2278	2730	2428	1524	1744	856
BN1044_02980	A0A1C6Z350	16S rRNA (guanine966-N2)-methyltransferase	-0.851602	0.000378298	1214	1118	1090	628	704	564
BN1044_01587	A0A1C6YZ55	heptose-I-phosphate ethanolaminephosphotransferase	-0.857148	0.000685366	1434	1856	1976	851	1225	830
BN1044_01858	A0A1C6Z069	colicin import membrane protein	-0.85764	2.59362e-05	1520	1941	2372	1238	1120	859
BN1044_03110	A0A0K0HNI5	LSU ribosomal protein L24P	-0.858065	0.000340722	14535	9185	13349	6231	7957	6262
BN1044_01861	A0A1C6Z047	tol-pal system protein YbgF	-0.86038	0.000127872	9611	9739	9049	4772	6311	4558
BN1044_02465	A0A1C6Z1A3	AraC family transcriptional regulator, L-rhamnose operon transcriptional activator RhaR	-0.862586	0.0016602	1088	1025	1294	506	668	699
BN1044_04249	A0A1C6Z6P0	hypothetical protein	-0.863612	0.00916113	954	1022	968	606	371	641
BN1044_00715	A0A1C6YWL3	thiamine kinase	-0.863794	0.0498121	796	762	785	327	541	419
BN1044_00742	A0A1C6YX63	hypothetical protein	-0.863865	3.03144e-08	1280	1398	1362	801	666	752
BN1044_03463	A0A1C6Z4D1	dipeptidase D	-0.865711	2.00002e-07	11774	11447	11210	6944	6162	5787
BN1044_01360	A0A1C6YYE2	molybdate transport system ATP-binding protein	-0.866879	0.00659171	1716	1262	1621	831	696	995
BN1044_03508	A0A1C6Z492	hypothetical protein	-0.871071	0.000734825	2438	2166	1676	1030	1238	1166
BN1044_00657	A0A1C6YWH0	2-keto-4-pentenoate hydratase/2-oxohepta-3-ene-1,7-dioic acid hydratase (catechol pathway)	-0.872046	0.000421764	2732	3087	2252	1678	1446	1284
BN1044_04250	A0A1C6Z760	shikimate dehydrogenase	-0.873608	0.00977403	671	810	785	444	307	486
BN1044_04515	A0A1C6Z740	N-acetylmuramic acid 6-phosphate etherase	-0.874238	0.00439417	1691	1957	1879	911	838	1266
BN1044_01784	A0A1C6YZW9	pyrimidine-specific ribonucleoside hydrolase	-0.874457	0.000721399	2389	2482	2077	1150	1383	1256
BN1044_04048	A0A1C6Z5R3	acrylyl-CoA reductase (NADPH)	-0.87487	6.82386e-05	1873	1572	1582	891	792	1058
BN1044_01793	A0A0K0HQX9	magnesium and cobalt transporter	-0.875208	3.08045e-11	4976	4878	4402	2477	2741	2553
BN1044_03454	A0A1C6Z4C5	Na+-transporting NADH:ubiquinone oxidoreductase subunit A	-0.875847	0.0024087	1007	1073	1318	677	571	603
BN1044_03025	A0A1C6Z2V3	ferrous iron transport protein C	-0.876147	0.0425646	747	507	571	515	319	160
BN1044_04066	A0A1C6Z651	hypothetical protein	-0.876739	0.000100888	1715	1445	1194	776	874	719
BN1044_02976	A0A1C6Z392	Uncharacterized membrane protein YhhN	-0.876864	0.000358048	1864	1852	1799	893	1151	958
BN1044_02370	A0A1C6Z102	menaquinone-dependent protoporphyrinogen oxidase	-0.87837	0.00793577	1254	1160	943	766	497	563
BN1044_04209	A0A0M2N586	formate hydrogenlyase maturation protein HycH	-0.878479	0.0207561	646	423	574	240	387	267
BN1044_03591	A0A1C6Z4R3	aspartate kinase	-0.878506	1.83819e-06	3285	3326	4013	2198	2073	1506
BN1044_00095	A0A0K0HW42	primary replicative DNA helicase	-0.880923	4.93154e-05	2507	2726	2737	1611	1233	1483
BN1044_00256	A0A1C6YVC0	4-amino-4-deoxy-L-arabinose transferase	-0.881579	4.213e-10	5493	5290	5189	2890	3004	2774
BN1044_02928	A0A1C6Z2J7	hypothetical protein	-0.881641	1.32304e-05	76683	52424	45395	33212	31929	29570
BN1044_03464	A0A0M2N6M7	xanthine phosphoribosyltransferase	-0.882513	0.0352224	211	282	492	143	274	115
BN1044_00254	A0A1C6YVD7	UDP-4-amino-4-deoxy-L-arabinose formyltransferase / UDP-glucuronic acid dehydrogenase (UDP-4-keto-hexauronic acid decarboxylating)	-0.883483	2.38473e-06	17434	17154	16952	9418	9584	8934
BN1044_02688	A0A0K0HQV1	prolyl-tRNA synthetase	-0.884126	0.00246736	2066	2025	2490	1139	1260	1166
BN1044_03947	A0A1C6Z5T6	mannose-1-phosphate guanylyltransferase	-0.884409	1.24802e-05	2870	2944	2605	1275	1669	1616
BN1044_01506	A0A1C6YZ47	Outer membrane protein OmpA	-0.88536	2.01662e-05	3103	3818	4847	2408	1921	2040
BN1044_03724	A0A1C6Z575	asparaginyl-tRNA synthetase	-0.889502	1.86835e-05	4452	4566	5536	2960	2499	2396
BN1044_01526	A0A1C6YZ67	TIGR00255 family protein	-0.891087	1.74184e-07	7644	7055	7972	4126	3995	4103
BN1044_02293	A0A1C6Z108	hypothetical protein	-0.891278	0.0074748	1021	794	882	657	436	361
BN1044_04232	A0A1C6Z6A9	PAP2 superfamily protein	-0.893751	0.000593551	406	353	287	201	158	205
BN1044_00712	A0A0K0HTP4	histidine triad (HIT) family protein	-0.894325	0.00452338	1589	1604	1398	719	742	1009
BN1044_02363	A0A1C6Z183	3-octaprenyl-4hydroxybenzoate decarboxylase	-0.894433	6.51768e-05	12620	9455	12097	5715	5867	6801
BN1044_03455	A0A0M2N168	Na+-transporting NADH:ubiquinone oxidoreductase subunit B	-0.895437	0.01462	1208	1324	1800	680	860	788
BN1044_01876	A0A1C6YZV2	dihydrofolate synthase / folylpolyglutamate synthase	-0.896688	0.00240235	1946	2341	2585	1165	1441	1084
BN1044_02634	A0A1C6Z1W1	16S rRNA (guanine1207-N2)-methyltransferase	-0.901392	6.14524e-05	1193	1075	1170	651	562	628
BN1044_00965	A0A1C6YXB1	cytosine permease	-0.90172	0.000132778	2088	2008	1891	1227	1101	875
BN1044_02582	A0A1C6Z275	small conductance mechanosensitive channel	-0.904301	0.00130095	1961	1864	1884	1000	1131	918
BN1044_02889	A0A1C6Z2Q2	serine transporter	-0.905831	0.00623122	1160	1424	1810	658	995	691
BN1044_04495	A0A1C6Z717	allosteric NADP-dependent malic enzyme	-0.908583	2.2497e-07	7277	6464	5309	3658	3312	3178
BN1044_01076	A0A1C6YXK8	16S rRNA (uracil1498-N3)-methyltransferase	-0.909901	3.59906e-05	1289	1336	1342	824	580	707
BN1044_01778	A0A1C6YZZ9	antigen polymerase	-0.911433	0.00594418	858	862	752	394	616	302
BN1044_02751	A0A1C6Z2S0	nucleoside transport protein	-0.912334	0.0072078	948	1531	1630	844	750	589
BN1044_03864	A0A1C6Z5K3	UDP-N-acetylmuramoyl-tripeptide--D-alanyl-D-alanine ligase	-0.91336	0.00037146	3581	3252	4144	1655	2094	2078
BN1044_02583	A0A1C6Z1Z8	fructose-bisphosphate aldolase	-0.913387	5.39898e-08	25742	19818	18837	11415	11084	11691
BN1044_00789	A0A1C6YX11	nicotinamide-nucleotide amidase	-0.919075	0.00205146	1325	1066	1506	695	624	742
BN1044_01942	A0A0M2MZS7	soluble cytochrome b562	-0.919502	0.000813691	5020	5441	5063	3061	2176	2970
BN1044_00224	A0A1C6YVA9	sugar-phosphatase	-0.921319	0.00221541	2101	1394	1284	921	937	665
BN1044_01065	A0A1C6YXS3	oxygen-independent coproporphyrinogen-3 oxidase	-0.922419	0.00135071	1174	1305	1754	617	885	730
BN1044_02224	A0A1C6Z0R8	lipoprotein-releasing system permease protein	-0.926559	0.0153385	884	837	1111	546	354	589
BN1044_03952	A0A0K0HVM8	hypothetical protein	-0.927028	5.93671e-05	14410	11872	13101	6260	7813	6640
BN1044_01210	A0A1C6YXY5	phenylacetic acid degradation protein	-0.928149	0.0467509	254	280	279	85	254	88
BN1044_01981	A0A1C6YZY3	transcriptional regulator, RpiR family	-0.930156	0.00757914	776	736	670	282	617	244
BN1044_03354	A0A1C6Z4J4	2'-5' RNA ligase	-0.932538	0.00969366	398	390	382	242	207	163
BN1044_02726	A0A1C6Z273	ATP-binding cassette, subfamily C, CydD	-0.932654	0.000890436	1325	1020	1247	563	791	526
BN1044_01504	A0A1C6YYP5	DNA-3-methyladenine glycosylase I	-0.933127	0.00515828	542	599	507	341	238	283
BN1044_01057	A0A1C6YXR8	fumarate reductase subunit C	-0.936477	0.0133188	1662	998	685	638	630	480
BN1044_02501	A0A0M2N430	penicillin-binding protein 2	-0.94015	0.00171172	997	1243	1640	737	562	723
BN1044_01820	A0A1C6YZI3	phosphoglucomutase	-0.940808	5.99389e-08	4814	5463	5618	2847	2733	2700
BN1044_01350	A0A1C6YYD0	galactokinase	-0.944295	0.0250938	1061	1073	901	690	509	377
BN1044_00920	A0A1C6YX48	Protein of unknown function (DUF3313)	-0.944317	0.00981774	577	471	395	280	254	215
BN1044_03362	A0A1C6Z440	hypothetical protein	-0.945758	0.000825267	848	1032	1354	674	444	561
BN1044_03870	A0A1C6Z5L9	D-alanine-D-alanine ligase	-0.948326	0.000175999	4878	4492	6006	2713	2756	2498
BN1044_03657	A0A1C6Z525	2-succinyl-5-enolpyruvyl-6-hydroxy-3-cyclohexene-1-carboxylate synthase	-0.949207	0.000584542	1534	1599	2168	970	576	1199
BN1044_01866	A0A1C6YZU4	suppressor for copper-sensitivity B	-0.952771	0.0109271	539	666	838	246	344	464
BN1044_00328	A0A1C6YVI1	OmpA-OmpF porin, OOP family	-0.953909	4.56067e-06	149258	138111	120327	77112	72769	60583
BN1044_02359	A0A1C6Z144	TatD DNase family protein	-0.954563	3.09066e-05	1933	1825	1811	1024	811	1039
BN1044_03926	A0A1C6Z5N0	iron complex transport system ATP-binding protein	-0.955154	0.0330092	1816	1195	1080	668	725	717
BN1044_00191	A0A1C6YV81	pyrroline-5-carboxylate reductase	-0.956826	0.000519011	1390	1152	1316	702	496	790
BN1044_01529	A0A0M2NEN9	transcriptional regulator, TetR family	-0.958932	0.00565303	886	763	778	437	382	429
BN1044_02745	A0A1C6Z2N2	glutamyl-tRNA synthetase	-0.959681	8.15901e-06	2965	3072	4003	1665	1833	1663
BN1044_03863	A0A1C6Z592	UDP-N-acetylmuramoylalanyl-D-glutamate--2,6-diaminopimelate ligase	-0.960403	4.12692e-05	7544	8022	8657	3905	4134	4409
BN1044_02766	A0A1C6Z261	acidic protein MsyB	-0.960424	0.000125879	7008	4069	4767	2799	2581	2762
BN1044_03873	A0A0K0HRV9	cell division protein FtsZ	-0.964759	1.56219e-11	18706	23920	20925	11153	11208	10199
BN1044_04463	A0A1C6Z6Y9	arsenate reductase	-0.977816	0.00056866	1384	1053	1226	610	520	729
BN1044_00246	A0A0K0HUA6	phenylalanyl-tRNA synthetase, alpha subunit	-0.977978	7.2575e-07	4272	4551	5454	1995	2514	2738
BN1044_02039	A0A1C6Z0M2	multidrug efflux pump	-0.983693	2.53427e-06	10029	11711	12747	5607	6370	5461
BN1044_03066	A0A1C6Z3H5	putative redox protein	-0.986046	0.00430518	514	518	549	296	263	238
BN1044_03377	A0A1C6Z3T0	DNA helicase/exodeoxyribonuclease V, beta subunit	-0.987925	0.00066171	6128	6047	6003	2839	3079	3246
BN1044_00315	A0A1C6YVH9	dihydroorotate oxidase A	-0.988003	0.00310674	713	725	826	428	347	366
BN1044_02957	A0A1C6Z2R0	putative acetyltransferase	-0.988307	0.0150779	207	189	247	157	80	87
BN1044_04014	A0A1C6Z5W2	hypothetical protein	-0.99041	7.54463e-05	4982	4587	4591	2773	2148	2206
BN1044_01434	A0A1C6YYI9	transcriptional regulator, LacI family	-0.992254	0.0138171	531	358	417	200	261	194
BN1044_01440	A0A1C6YYT7	D-ribose pyranase	-0.993055	0.000793946	387	392	430	208	206	192
BN1044_00054	A0A1C6YUT8	topoisomerase-4 subunit A	-0.993731	0.000645295	2751	2640	3225	1408	1560	1358
BN1044_03987	A0A1C6Z5K2	flagellar protein FlgJ	-0.99549	0.0144388	455	343	349	212	223	141
BN1044_04154	A0A1C6Z6D9	hypothetical protein	-0.99613	0.0272912	883	987	1179	504	474	550
BN1044_03509	A0A1C6Z4N1	Ser/Thr protein kinase RdoA involved in Cpx stress response, MazF antagonist	-0.999151	1.02964e-09	5494	4882	4534	2709	2513	2236
BN1044_03935	A0A1C6Z5F1	glucose-1-phosphate thymidylyltransferase	-1.00136	0.00093968	678	747	969	368	374	453
BN1044_02502	A0A0K0HQW6	23S rRNA (pseudouridine-1915-N(3)-) methyltransferase	-1.00384	0.0088214	502	673	702	358	302	276
BN1044_03413	A0A0K0HLJ6	periplasmic chaperone for outer membrane proteins Skp	-1.00517	7.32206e-10	8943	8894	9488	5110	4458	4045
BN1044_03529	A0A1C6Z4P7	putative hydrolase of the HAD superfamily	-1.00563	5.17243e-06	5617	6943	5801	3168	3341	2634
BN1044_01224	A0A1C6YY39	sigma E regulatory protein, MucB/RseB	-1.00619	0.000211478	2327	2138	2227	1308	1224	798
BN1044_02004	A0A1C6Z072	hypothetical protein	-1.00655	0.00292133	1242	873	1048	610	435	528
BN1044_03506	A0A1C6Z4L8	molybdopterin-guanine dinucleotide biosynthesis protein B	-1.00735	0.0243047	232	231	326	98	152	141
BN1044_02763	A0A1C6Z240	two component transcriptional regulator, LytTR family	-1.01129	0.00306401	694	604	805	406	165	472
BN1044_03406	A0A0K0HMH6	uridylate kinase	-1.01526	1.757e-09	4643	3917	5733	2111	2539	2420
BN1044_04507	A0A1C6Z7E5	AraC family of transcriptional regulator, multidrug resistance transcriptional activator	-1.01597	0.0439001	220	193	393	153	117	128
BN1044_03452	A0A1C6Z4G0	glutamine amidotransferase	-1.01694	1.98018e-07	1212	1281	1385	631	575	709
BN1044_01482	A0A1C6YYZ4	hypothetical protein	-1.01745	3.06788e-06	1270	1381	1255	730	635	564
BN1044_03862	A0A1C6Z652	peptidoglycan synthetase FtsI	-1.01812	3.22586e-05	9849	11407	12891	5392	5920	5548
BN1044_02163	A0A1C6Z126	ribonuclease E	-1.02006	1.02198e-09	30669	29120	28126	13262	17031	13056
BN1044_03420	A0A0K0HN64	acetyl-CoA carboxylase carboxyltransferase subunit alpha	-1.02234	3.15439e-07	2488	2344	2823	1192	1413	1163
BN1044_02389	A0A1C6Z177	urocanate hydratase	-1.0227	0.00229755	9649	10796	8218	5539	3304	5264
BN1044_03589	A0A0K0HVU7	methionine repressor, MetJ	-1.02332	0.000113637	1642	1827	1852	928	847	842
BN1044_03093	A0A1C6Z3M3	translation elongation factor 2 (EF-2/EF-G)	-1.02711	2.406e-10	88444	78654	94944	42101	45693	40787
BN1044_03902	A0A1C6Z690	blue copper oxidase	-1.03177	4.65767e-05	3851	3514	4586	2367	1517	1961
BN1044_01752	A0A0K0HPK5	branched-chain amino acid aminotransferase	-1.03444	5.19659e-09	3096	2932	3040	1614	1449	1363
BN1044_02225	A0A1C6Z145	lipoprotein-releasing system ATP-binding protein	-1.03576	0.000538218	577	771	765	337	306	386
BN1044_01530	A0A0K0HTT4	dUTP pyrophosphatase	-1.04235	0.000346492	1314	1470	1377	782	771	465
BN1044_03417	A0A1C6Z402	lipid-A-disaccharide synthase	-1.04602	8.3665e-08	1599	1305	1533	786	569	794
BN1044_01999	A0A1C6Z0I3	farnesyl diphosphate synthase	-1.04901	0.00298221	1117	1184	1239	652	485	574
BN1044_04564	A0A0K0HTR9	cytochrome c-type biogenesis protein CcmE	-1.05168	0.00600533	477	493	695	185	302	316
BN1044_02883	A0A1C6Z2H5	Glycerol-3-phosphate responsive antiterminator (mRNA-binding)	-1.05241	0.0113105	361	317	204	113	169	143
BN1044_03796	A0A1C6Z5A6	DNA-binding transcriptional regulator, FadR family	-1.0547	1.60328e-06	1682	2206	2089	1012	795	1070
BN1044_04452	A0A1C6Z7Q3	hypothetical protein	-1.05574	0.000231207	430	547	271	175	257	166
BN1044_03907	A0A1C6Z5P2	carbonic anhydrase	-1.05662	2.63064e-05	2819	1951	1737	1109	916	1103
BN1044_03363	A0A1C6Z496	alkaline phosphatase isozyme conversion protein	-1.05747	0.00277206	619	703	781	437	342	230
BN1044_03892	A0A0M2N816	transcriptional regulator, GntR family	-1.05917	0.000192557	1055	1458	2129	799	790	638
BN1044_00491	A0A1C6YVX9	Protein of unknown function (DUF2501)	-1.06287	0.0072078	514	434	451	276	201	192
BN1044_03715	A0A1C6Z529	S-adenosylmethionine-dependent methyltransferase	-1.06358	1.22524e-05	2190	2236	2115	1051	1084	994
BN1044_03690	A0A1C6Z562	formate transporter	-1.06369	8.55723e-08	7998	5914	6893	2486	3689	3778
BN1044_00687	A0A1C6YWJ8	L-asparaginase	-1.06544	0.0280805	343	317	397	143	82	280
BN1044_00670	A0A1C6YWT1	alanine racemase	-1.0662	0.00138262	901	808	515	388	305	368
BN1044_04003	A0A1C6Z612	hypothetical protein	-1.06784	0.0290776	224	258	251	88	159	102
BN1044_01364	A0A1C6YYE8	adenosylmethionine-8-amino-7-oxononanoate aminotransferase	-1.06814	0.0011668	367	389	570	210	210	212
BN1044_02126	A0A0M2NA01	DNA gyrase inhibitor	-1.07047	7.63668e-06	6250	7657	8731	3739	3148	3892
BN1044_03779	A0A1C6Z587	microcin C transport system substrate-binding protein	-1.07365	0.00504179	662	718	609	250	291	404
BN1044_04348	A0A1C6Z6X3	3-hydroxy acid dehydrogenase / malonic semialdehyde reductase	-1.07447	0.00107597	4108	3038	3016	1434	1593	1797
BN1044_04140	A0A0K0HQ83	SSU ribosomal protein S21P	-1.07527	0.00255	3604	2947	4094	1828	1508	1715
BN1044_01853	A0A1C6YZT0	cyd operon protein YbgT	-1.0766	0.00345527	304	300	298	165	121	141
BN1044_00708	A0A0K0HUW9	oligopeptide transport system permease protein	-1.07729	0.0037878	652	971	679	394	396	300
BN1044_01141	A0A1C6YXS6	Transposase	-1.07901	7.50108e-07	5195	5946	5363	2132	2892	2788
BN1044_00999	A0A0K0HR96	LSU ribosomal protein L21P	-1.0815	1.22151e-06	29665	19028	23524	12114	10133	11878
BN1044_00245	A0A0K0HUP9	LSU ribosomal protein L20P	-1.08449	3.75046e-08	6899	6245	6081	3238	3199	2627
BN1044_02364	A0A1C6Z0Z7	aquacobalamin reductase / NAD(P)H-flavin reductase	-1.08887	3.89803e-06	4153	3429	3236	1457	2068	1559
BN1044_03299	A0A1C6Z417	cob(I)alamin adenosyltransferase	-1.08888	0.00638837	1043	1206	1517	745	399	626
BN1044_01860	A0A0K0HS49	peptidoglycan-associated lipoprotein	-1.09435	4.50173e-09	16374	17274	17121	7436	9243	7097
BN1044_04076	A0A0M2N3S1	putative MFS transporter, AGZA family, xanthine/uracil permease	-1.09446	0.000723143	1228	1644	2381	1065	633	761
BN1044_02761	A0A1C6Z2T6	glucokinase	-1.09584	2.39035e-05	990	1109	1215	536	556	458
BN1044_03416	A0A1C6Z4R9	acyl-[acyl-carrier-protein]--UDP-N-acetylglucosamine O-acyltransferase	-1.09688	1.0428e-06	2342	2591	2805	1123	915	1579
BN1044_03832	A0A1C6Z626	periplasmic chaperone for outer membrane proteins SurA	-1.0981	1.09484e-11	12060	12432	14738	6167	6386	5772
BN1044_00981	A0A1C6YXJ4	translation initiation factor IF-2	-1.09823	4.34777e-11	35007	34392	40935	18304	17097	16134
BN1044_01785	A0A1C6YZT7	pyrimidine-specific ribonucleoside hydrolase	-1.09885	4.87941e-06	3553	3518	2542	1375	1798	1314
BN1044_00639	A0A1C6YWF3	glucose-6-phosphate 1-dehydrogenase	-1.09943	0.000766402	4744	4269	4615	2446	2032	1882
BN1044_03351	A0A1C6Z3U9	glutamyl-Q tRNA(Asp) synthetase	-1.10266	5.56304e-06	1695	1342	1160	613	687	654
BN1044_03358	A0A1C6Z3Z6	iron complex outermembrane recepter protein	-1.10406	6.39511e-06	3591	3592	3510	1939	1692	1342
BN1044_01483	A0A1C6YYS5	threonine dehydratase	-1.1059	0.00593938	575	547	441	208	244	273
BN1044_03614	A0A1C6Z4Y4	alkylhydroperoxidase AhpD family core domain-containing protein	-1.1101	0.0252561	174	166	224	79	86	96
BN1044_02286	A0A1C6Z1D6	HemY protein	-1.11117	4.0167e-08	8078	6597	6954	3633	2729	3650
BN1044_03650	A0A1C6Z532	isochorismate synthase	-1.11989	0.0390562	403	590	734	321	160	313
BN1044_00374	A0A1C6YVX6	hypothetical protein	-1.12027	3.67185e-05	2356	3567	3598	1405	1124	1850
BN1044_02305	A0A1C6Z198	hypothetical protein	-1.12167	0.00024223	624	733	581	313	207	371
BN1044_04362	A0A1C6Z6W9	mannose-6-phosphate isomerase, type 1	-1.12222	0.00209738	1939	1712	1546	653	1086	648
BN1044_04285	A0A0M2N0I6	hypothetical protein	-1.126	0.0115914	1221	1470	1168	652	519	596
BN1044_01149	A0A1C6YY06	Protein of unknown function (DUF3304)	-1.12874	0.0222969	174	175	177	87	62	90
BN1044_01035	A0A1C6YXQ3	Adenylosuccinate synthetase	-1.12934	4.82595e-14	21673	19001	19894	8907	8931	9849
BN1044_02165	A0A1C6Z0X9	23S rRNA pseudouridine955/2504/2580 synthase	-1.12963	0.0015905	753	865	895	236	591	320
BN1044_03871	A0A0K0HTZ3	cell division protein FtsQ	-1.12967	2.21617e-09	7733	10495	12425	4516	5129	4362
BN1044_00074	A0A1C6YUV5	glycerol-3-phosphate acyltransferase	-1.13333	1.14673e-09	7988	9345	8800	3892	4093	3926
BN1044_03111	A0A0K0HNG8	LSU ribosomal protein L5P	-1.13521	2.58538e-11	45663	34006	48938	17975	19698	20878
BN1044_03296	A0A1C6Z475	Protein of unknown function (DUF2498)	-1.13566	0.00127175	715	484	575	193	304	310
BN1044_04364	A0A1C6Z6U4	transcriptional regulator, LacI family	-1.13661	0.00108396	1293	1434	1406	675	460	744
BN1044_00096	A0A1C6YUX6	alanine racemase	-1.13871	0.000433433	967	1166	1169	529	457	513
BN1044_02732	A0A0K0HRP9	seryl-tRNA synthetase	-1.13912	1.53446e-11	11926	8699	10183	4282	4414	5292
BN1044_01063	A0A0K0HQM4	translation elongation factor P (EF-P)	-1.14189	4.44465e-05	1593	1898	1988	876	983	622
BN1044_00588	A0A1C6YWG1	2-dehydro-3-deoxyphosphooctonate aldolase (KDO 8-P synthase)	-1.14332	3.12904e-07	3064	3475	3118	1559	1551	1260
BN1044_02173	A0A0K0HP01	acyl carrier protein	-1.14563	0.000179968	10513	5821	7866	3483	3060	4395
BN1044_02550	A0A1C6Z1Q9	4-hydroxy-3-methylbut-2-en-1-yl diphosphate synthase	-1.14605	6.33797e-09	6774	7140	9138	3060	4113	3242
BN1044_03412	A0A1C6Z4D0	Beta-barrel assembly machine subunit BamA	-1.14647	6.84021e-07	15693	15341	20130	6619	8460	8032
BN1044_03300	A0A1C6Z424	alpha-ribazole phosphatase	-1.1471	0.00131906	502	562	427	344	164	164
BN1044_00603	A0A1C6YW91	glyoxylate/hydroxypyruvate reductase A	-1.14953	6.18981e-06	2224	1817	2101	824	1088	856
BN1044_02157	A0A1C6Z0E8	glycerol dehydrogenase	-1.15139	0.00522053	2070	994	593	457	600	589
BN1044_00926	A0A1C6YX72	RNA polymerase sigma factor for flagellar operon FliA	-1.15449	0.00232688	636	468	438	282	164	245
BN1044_03171	A0A1C6Z3G2	Membrane-bound inhibitor of C-type lysozyme	-1.15856	0.00176364	410	432	360	169	150	219
BN1044_00872	A0A1C6YX25	hypothetical protein	-1.15991	0.0412447	816	2000	3890	1123	988	889
BN1044_00880	A0A1C6YX16	Antitermination protein	-1.16038	0.0254762	2053	4186	7047	2264	2178	1501
BN1044_01144	A0A1C6YXV6	hypothetical protein	-1.1633	0.001614	399	423	428	141	235	181
BN1044_00998	A0A0K0HR24	LSU ribosomal protein L27P	-1.1644	2.81237e-07	2916	2144	2527	1219	1058	1108
BN1044_02523	A0A1C6Z1U5	membrane fusion protein, multidrug efflux system	-1.16483	8.6493e-05	1093	1347	1449	467	689	577
BN1044_01439	A0A1C6YYU9	D-ribose pyranase	-1.16559	0.0302645	65	62	60	20	39	24
BN1044_03597	A0A1C6Z5B8	Putative intracellular protease/amidase	-1.16643	6.53535e-05	1494	1457	1107	704	508	595
BN1044_02941	A0A0K0HV80	universal stress protein A	-1.16945	4.12589e-11	15356	15104	9950	5911	6346	5709
BN1044_04578	A0A1C6Z7L7	chorismate synthase	-1.16959	0.000363462	1879	1645	1905	964	647	802
BN1044_00056	A0A1C6YUS5	suppressor of ftsI	-1.17318	0.00133008	1138	1119	1318	465	557	563
BN1044_04565	A0A1C6Z7G5	cytochrome c-type biogenesis protein CcmF	-1.17363	8.27291e-06	1934	2277	3196	1101	971	1210
BN1044_00064	A0A0K0HV01	Na+/H+-dicarboxylate symporter	-1.17559	1.76519e-05	673	777	809	315	257	428
BN1044_03186	A0A1C6Z3X2	superoxide dismutase, Fe-Mn family	-1.1791	1.42117e-06	10414	14777	11540	6239	5894	4088
BN1044_03449	A0A0K0HMT5	nitrogen regulatory protein P-II family	-1.18017	0.000519598	420	381	435	252	142	150
BN1044_01736	A0A0M2N579	6,7-dimethyl-8-ribityllumazine synthase	-1.18063	0.00169395	1765	1228	1624	537	862	637
BN1044_03531	A0A0K0HVM2	D-tyrosyl-tRNA(Tyr) deacylase	-1.1856	1.04981e-05	1441	1188	1467	638	641	521
BN1044_04248	A0A1C6Z6M3	antitoxin CptB	-1.18838	4.20811e-06	1836	1363	1234	561	719	665
BN1044_04599	A0A1C6Z7S5	hypothetical protein	-1.18852	0.00146847	1237	825	870	513	331	442
BN1044_00257	A0A1C6YVE3	undecaprenyl phosphate-alpha-L-ara4N flippase subunit ArnE	-1.18894	0.0102699	514	624	515	233	282	209
BN1044_03963	A0A1C6Z5R4	hypothetical protein	-1.18961	2.90478e-05	1357	1307	1090	667	457	522
BN1044_02500	A0A1C6Z1L3	cell elongation-specific peptidoglycan biosynthesis regulator RodA	-1.19077	0.0105187	494	745	742	199	426	242
BN1044_01878	A0A0K0HNL3	membrane protein required for colicin V production	-1.1908	0.0134661	952	816	1015	421	371	426
BN1044_02328	A0A1C6Z1G2	Surface antigen	-1.1939	0.000140836	1259	1538	1299	538	543	708
BN1044_03689	A0A1C6Z4R1	formate C-acetyltransferase	-1.19668	2.70666e-07	38244	30066	32354	15000	16319	12597
BN1044_01833	A0A1C6YZQ6	dinuclear metal center protein, YbgI/SA1388 family	-1.20423	1.42302e-06	2512	2414	3351	1242	1171	1179
BN1044_01615	A0A1C6YZ75	HNH endonuclease	-1.20592	0.000132773	742	699	591	251	256	373
BN1044_01516	A0A0K0HUG4	tRNA (guanosine-2'-O-)-methyltransferase	-1.20645	5.18432e-05	1125	962	1160	384	431	591
BN1044_03530	A0A1C6Z476	membrane protein	-1.20726	6.08373e-05	2404	2747	3017	1161	1357	1019
BN1044_03505	A0A1C6Z4G3	transferase hexapeptide (six repeat-containing protein)	-1.21009	0.000209239	417	598	542	294	199	179
BN1044_01501	A0A1C6YYU7	glycyl-tRNA synthetase beta chain	-1.2101	9.38293e-10	5836	5660	6120	2933	2544	2136
BN1044_03808	A0A0K0HTA7	FKBP-type peptidyl-prolyl cis-trans isomerase SlpA	-1.21064	3.39431e-06	1591	2278	2383	995	949	757
BN1044_00250	A0A1C6YVB3	vitamin B12 transport system permease protein	-1.2161	2.7392e-07	1528	1307	1345	575	645	577
BN1044_03865	A0A0M2N8H0	Phospho-N-acetylmuramoyl-pentapeptide-transferase	-1.21853	2.7638e-09	5188	4527	5104	2242	1958	2168
BN1044_03447	A0A1C6Z430	two-component system, NtrC family, response regulator GlrR	-1.21917	3.26659e-06	1205	1155	1692	516	742	481
BN1044_00711	A0A1C6YWN0	oligopeptide transport system ATP-binding protein	-1.22025	0.000261907	1795	2309	1676	1042	742	695
BN1044_03112	A0A0K0HLV0	SSU ribosomal protein S14P	-1.221	1.55152e-10	19608	17532	25263	8326	9994	8449
BN1044_04075	A0A1C6Z656	monovalent cation:H+ antiporter, CPA1 family	-1.22662	1.15936e-08	5265	4733	5405	2095	2603	1883
BN1044_01656	A0A1C6YZM5	50S ribosomal protein L16 3-hydroxylase	-1.22691	0.0384688	247	226	242	44	134	127
BN1044_02334	A0A1C6Z0W8	methionine synthase (B12-independent)	-1.22749	8.79231e-07	10423	12421	9873	4674	6197	3100
BN1044_03172	A0A1C6Z3I7	anhydro-N-acetylmuramic acid kinase	-1.22833	1.15102e-09	2301	2130	2283	1167	726	972
BN1044_00092	A0A1C6YUY8	tRNA-dihydrouridine synthase A	-1.23052	6.71708e-09	643	699	847	296	291	345
BN1044_01902	A0A1C6Z076	phosphotransacetylase	-1.23351	7.65661e-09	9733	9499	11446	4428	4405	4213
BN1044_01729	A0A1C6YZR0	tRNA-guanine transglycosylase	-1.23381	1.7749e-06	1151	1460	1937	780	616	537
BN1044_02922	A0A1C6Z2J0	aerobic C4-dicarboxylate transport protein	-1.23385	3.7528e-08	2982	3673	2278	1081	1335	1382
BN1044_01511	A0A1C6YYW1	protein of unknown function (DUF1795)	-1.23493	8.2568e-07	2569	2720	2455	1060	1178	1052
BN1044_03532	A0A1C6Z4Q1	thioesterase domain-containing protein, putative	-1.23972	6.73038e-05	1959	1695	2201	912	758	808
BN1044_04415	A0A1C6Z755	Glycerophosphoryl diester phosphodiesterase	-1.24021	0.0348698	297	245	254	127	109	100
BN1044_01124	A0A1C6YXN3	Protein of unknown function (DUF2884)	-1.24399	1.89356e-12	3237	3407	3166	1367	1332	1442
BN1044_01223	A0A0M2N4P4	positive regulator of sigma(E), RseC/MucC	-1.24486	8.31916e-08	1241	1112	1004	515	452	449
BN1044_04506	A0A1C6Z783	ecotin	-1.24576	1.68562e-07	2402	2300	2757	1055	1260	829
BN1044_01075	A0A1C6YXS9	glutathione synthase	-1.24743	1.3077e-08	8856	4519	5459	2422	2812	2698
BN1044_03471	A0A1C6Z499	hypothetical protein	-1.24857	0.0405199	480	348	285	98	199	171
BN1044_04469	A0A1C6Z762	Beta-barrel assembly machine subunit BamC	-1.24866	1.39793e-12	19717	17404	20265	7880	9126	7144
BN1044_03950	A0A1C6Z5U8	UDPglucose 6-dehydrogenase	-1.24994	3.32768e-12	4656	4076	4230	1583	1965	1901
BN1044_01043	A0A1C6YXP8	DNA mismatch repair protein MutL	-1.25041	9.02911e-08	3314	3029	3263	1372	1124	1540
BN1044_02506	A0A1C6Z1W4	LPS-assembly lipoprotein	-1.25098	2.3552e-08	2178	1886	2084	1065	796	721
BN1044_04502	A0A0K0HTH3	Nicotinamidase-related amidase	-1.25133	0.0133847	1430	890	727	487	424	369
BN1044_00032	A0A1C6YUP5	Protein of unknown function (DUF1481)	-1.25414	5.55232e-06	2123	2449	2584	991	1127	881
BN1044_00978	A0A0K0HQE6	SSU ribosomal protein S15P	-1.25486	2.15837e-08	22380	26173	28397	12191	12421	7632
BN1044_02164	A0A1C6Z0L3	hypothetical protein	-1.25973	3.27636e-05	2107	4548	3028	1106	1648	1288
BN1044_02211	A0A1C6Z0K4	acid phosphatase (class B)	-1.26079	2.67104e-06	1945	2063	1771	732	949	729
BN1044_00286	A0A1C6YVE7	Phage terminase, large subunit GpA	-1.26084	0.0449178	9771	21987	32087	9800	10785	6057
BN1044_03933	A0A0K0HV87	C4-dicarboxylate transporter, DcuC family	-1.26165	4.95433e-06	633	730	775	315	251	325
BN1044_03927	A0A1C6Z5R2	outer membrane receptor for ferrienterochelin and colicins	-1.26178	0.000925447	7286	2888	3136	1737	1855	1959
BN1044_01254	A0A1C6YY62	Integrase	-1.26358	0.0192931	410	299	296	198	87	133
BN1044_02524	A0A1C6Z1K4	MFS transporter, DHA2 family, multidrug resistance protein	-1.26564	3.29258e-08	1757	1918	2108	801	971	632
BN1044_01366	A0A1C6YYH2	8-amino-7-oxononanoate synthase	-1.26641	0.0045558	698	943	1111	410	392	341
BN1044_03251	A0A1C6Z3M9	hypothetical protein	-1.2668	0.00137192	885	2002	1371	507	421	841
BN1044_01348	A0A1C6YYI2	hypothetical protein	-1.26814	8.88338e-05	1514	1512	1581	452	803	656
BN1044_00433	A0A1C6YVV1	DNA binding domain-containing protein, excisionase family	-1.26935	0.0126981	157	332	309	102	96	132
BN1044_02416	A0A1C6Z1M8	hypothetical protein	-1.26978	1.66013e-07	8287	7449	8665	3164	3273	3682
BN1044_03809	A0A1C6Z5C1	4-hydroxy-3-methylbut-2-enyl diphosphate reductase	-1.27255	1.47339e-13	2974	3044	3218	1362	1315	1145
BN1044_01879	A0A0M2ND81	amidophosphoribosyltransferase	-1.27668	1.81927e-06	2166	1986	2565	1018	852	901
BN1044_04120	A0A1C6Z686	MFS transporter, DHA1 family, multidrug/chloramphenicol efflux transport protein	-1.2771	1.12231e-05	790	491	455	268	294	153
BN1044_01066	A0A1C6YXJ6	XTP/dITP diphosphohydrolase	-1.27951	7.90223e-05	482	673	642	255	187	297
BN1044_04191	A0A1C6Z6F8	phosphotransferase system, enzyme I, PtsP	-1.2817	8.26827e-10	4021	4710	5861	1870	2121	2010
BN1044_00427	A0A1C6YVS9	hypothetical protein	-1.28231	0.0459384	324	444	469	220	145	143
BN1044_03520	A0A1C6Z467	putative transport protein	-1.28358	1.89774e-05	2010	1923	1730	653	741	932
BN1044_00788	A0A0K0HMK9	recombination protein RecA	-1.28517	3.40396e-08	6264	6104	8074	2820	3014	2553
BN1044_03691	A0A1C6Z4P8	ribosomal protein S12 methylthiotransferase accessory factor	-1.28872	3.04718e-06	2166	2048	2264	935	680	1036
BN1044_00094	A0A1C6YUX0	NADPH2:quinone reductase	-1.28873	2.02996e-11	4098	3309	3212	1565	1300	1481
BN1044_01943	A0A1C6Z0C1	Cytochrome b	-1.29474	2.47313e-06	896	892	1065	322	545	295
BN1044_02171	A0A1C6Z0G0	[acyl-carrier-protein] S-malonyltransferase	-1.29557	2.76323e-08	4040	3988	4622	1870	1544	1739
BN1044_01944	A0A1C6Z017	Transglutaminase-like superfamily protein	-1.29691	0.00420845	1118	868	797	473	84	575
BN1044_02174	A0A1C6Z0M1	3-oxoacyl-[acyl-carrier-protein] synthase II	-1.29822	1.49163e-09	6347	5479	6863	2289	2959	2350
BN1044_03982	A0A1C6Z5Y8	flagellar hook protein FlgE	-1.29995	0.0157478	1101	1052	881	392	508	331
BN1044_00709	A0A1C6YWM2	oligopeptide transport system permease protein	-1.3015	0.00275409	1546	2218	1391	805	681	604
BN1044_02068	A0A1C6Z0P6	Cu+-exporting ATPase	-1.30303	1.43314e-08	5079	7692	8295	3126	2550	2861
BN1044_03716	A0A0K0HQX7	bacterial condensin subunit MukF	-1.3048	3.99259e-06	2671	3045	3833	1371	1031	1462
BN1044_02146	A0A1C6Z0I6	L-proline dehydrogenase /delta-1-pyrroline-5-carboxylate dehydrogenase	-1.30765	8.66065e-08	8615	11504	8978	3850	3314	4590
BN1044_03402	A0A1C6Z4C0	methionyl aminopeptidase	-1.30872	3.0748e-06	3883	3155	3935	1538	1158	1732
BN1044_01796	A0A1C6YZM7	tRNA-2-methylthio-N6-dimethylallyladenosine synthase	-1.31056	6.45466e-07	1741	1953	1958	802	806	670
BN1044_02788	A0A1C6Z2I1	SanA protein	-1.31064	3.23054e-05	731	954	846	412	387	219
BN1044_04299	A0A0K0HU47	NAD(P) transhydrogenase subunit beta	-1.31293	4.76623e-07	4758	4777	4711	1818	2319	1596
BN1044_03743	A0A1C6Z551	Phage antirepressor protein YoqD, KilAC domain	-1.31356	0.00877345	1104	2295	2298	908	944	439
BN1044_03109	A0A0K0HMP4	LSU ribosomal protein L14P	-1.31599	1.19166e-12	27041	21778	28199	10608	11366	8959
BN1044_02707	A0A1C6Z1Z6	Xaa-Pro aminopeptidase	-1.31618	6.43897e-07	994	1010	1076	509	320	408
BN1044_01774	A0A1C6YZT9	dTDP-4-amino-4,6-dideoxy-D-galactose acyltransferase	-1.3183	1.18675e-05	664	529	529	170	240	280
BN1044_00050	A0A1C6YUS4	hypothetical protein	-1.32059	0.00249729	2104	2606	2268	1019	895	880
BN1044_02388	A0A1C6Z1L1	histidine ammonia-lyase	-1.32085	1.33952e-06	15169	18190	10459	4389	6788	6363
BN1044_02503	A0A0K0HRA5	ribosome-associated protein	-1.32391	0.00177	408	348	548	233	185	102
BN1044_02095	A0A1C6Z0S1	Inhibitor of vertebrate lysozyme (Ivy)	-1.33239	5.95177e-08	1869	1611	1735	843	549	679
BN1044_00287	A0A1C6YVG8	gpW protein	-1.33357	0.0383625	251	335	569	192	126	140
BN1044_02123	A0A1C6Z0Y2	recombination associated protein RdgC	-1.33374	0.000118611	980	1376	1607	764	358	449
BN1044_01435	A0A1C6YYP1	ribokinase	-1.33385	0.00010628	679	602	587	136	283	322
BN1044_03803	A0A0K0HSX2	LysR family transcriptional regulator, transcriptional activator of nhaA	-1.33472	0.00435642	1153	1080	1169	443	575	330
BN1044_01292	A0A1C6YY78	cobalt-precorrin-5B (C1)-methyltransferase	-1.33654	0.00457742	675	439	391	199	224	172
BN1044_01132	A0A1C6YY70	membrane-bound lytic murein transglycosylase C	-1.34469	4.65972e-06	827	1053	1201	349	422	441
BN1044_00039	A0A1C6YUR4	phosphate transport system permease protein	-1.34495	1.30235e-05	739	1116	1030	394	327	414
BN1044_01477	A0A0K0HTX4	LSU ribosomal protein L34P	-1.34834	0.00283487	938	1033	1113	463	390	358
BN1044_03333	A0A1C6Z469	putative chitinase	-1.3495	0.026905	288	788	728	240	294	172
BN1044_04467	A0A1C6Z7A2	glycine cleavage system transcriptional repressor	-1.35014	3.42055e-11	3849	3868	3128	1500	1714	1039
BN1044_03446	A0A1C6Z4U6	YfhG lipoprotein	-1.35185	1.74093e-07	945	924	1127	422	305	447
BN1044_01975	A0A1C6Z0F7	hypothetical protein	-1.35346	4.10844e-12	8704	8157	7862	2823	3443	3409
BN1044_03466	A0A0K0HWJ5	sigma factor-binding protein Crl	-1.35472	4.09284e-06	1840	1149	863	457	508	540
BN1044_04149	A0A1C6Z6W4	TIGR00156 family protein	-1.3548	1.01166e-08	2082	2084	1640	804	919	545
BN1044_02267	A0A0K0HPA3	isocitrate dehydrogenase (NADP)	-1.35581	2.81008e-07	34889	41805	35630	16803	14453	12629
BN1044_02297	A0A1C6Z0Y4	cupin fold metalloprotein, WbuC family	-1.35668	0.0254643	899	597	598	246	283	288
BN1044_01810	A0A1C6YZH7	PTS system, N-acetylglucosamine-specific IIC component	-1.35781	1.35183e-05	9459	7899	7863	3321	3224	3295
BN1044_03451	A0A0M2N145	phosphoheptose isomerase	-1.36097	1.46907e-14	2975	3074	3091	1167	1266	1124
BN1044_03161	A0A1C6Z3F2	electron transport complex protein RnfE	-1.37129	7.35195e-05	449	612	547	211	136	273
BN1044_01856	A0A0K0HSD4	Cell division and transport-associated protein TolQ	-1.37452	5.53459e-05	824	889	1354	379	490	313
BN1044_02539	A0A1C6Z237	GMP synthase (glutamine-hydrolyzing)	-1.37582	2.85637e-20	8949	8961	12098	3984	3854	3723
BN1044_04124	A0A1C6Z6D5	hypothetical protein	-1.37745	1.53717e-06	1625	1554	1920	656	517	789
BN1044_03637	A0A1C6Z515	beta-glucosidase	-1.37976	4.17493e-06	3006	2536	2343	1017	899	1114
BN1044_02311	A0A0K0HMQ0	threonine efflux protein	-1.38377	6.63625e-05	663	693	832	287	148	403
BN1044_01771	A0A1C6YZW0	UDP-N-acetylglucosamine 2-epimerase (non-hydrolysing)	-1.38569	1.2024e-10	2342	2784	3053	1258	814	1057
BN1044_00576	A0A1C6YW93	hypothetical protein	-1.38589	1.89128e-06	918	831	610	265	332	305
BN1044_03273	A0A1C6Z411	hypothetical protein	-1.38603	5.49654e-07	920	773	893	427	321	241
BN1044_04490	A0A1C6Z7B8	ferredoxin-type protein NapG	-1.38761	0.0417225	392	2235	3455	780	960	583
BN1044_01779	A0A1C6YZK6	UDP-N-acetyl-D-mannosaminouronate:lipid I N-acetyl-D-mannosaminouronosyltransferase	-1.39122	0.00020065	1185	1096	1162	528	361	423
BN1044_02387	A0A1C6Z171	histidine transporter	-1.39398	9.80492e-08	1920	1837	1256	505	770	631
BN1044_03936	A0A1C6Z5P0	dTDP-4-dehydrorhamnose 3,5-epimerase	-1.39411	0.000768741	370	409	337	97	167	160
BN1044_04261	A0A1C6Z6D3	tRNA 2-thiocytidine biosynthesis protein TtcA	-1.39535	0.000950607	135	226	362	92	101	81
BN1044_04298	A0A1C6Z6S2	NAD(P) transhydrogenase subunit alpha	-1.3955	4.92058e-13	7142	7277	6885	2677	2852	2568
BN1044_01731	A0A1C6YZH0	preprotein translocase subunit SecD	-1.39583	4.71457e-08	6785	7575	10225	3080	2813	3449
BN1044_03737	A0A1C6Z5A7	hypothetical protein	-1.39767	0.0179495	5778	5034	6605	3197	1830	1582
BN1044_02619	A0A1C6Z2B3	glucuronate isomerase	-1.39847	0.00199846	879	647	548	196	201	389
BN1044_00387	A0A1C6YVP0	Protein of unknown function (DUF3304)	-1.39854	0.0494437	514	431	457	129	230	171
BN1044_00291	A0A1C6YVH4	Phage major capsid protein E	-1.3992	0.033555	21746	52892	64372	21728	20849	10126
BN1044_01067	A0A1C6YXT2	hypothetical protein	-1.39948	2.60151e-11	797	1046	917	385	344	316
BN1044_03419	A0A1C6Z3X8	DNA polymerase-3 subunit alpha	-1.40111	1.0977e-09	6825	6256	6690	2141	2923	2421
BN1044_01552	A0A1C6YZ58	Phosphoethanolamine transferase for glucans (OPG), alkaline phosphatase superfamily	-1.40226	1.79887e-06	946	920	788	283	372	348
BN1044_02894	A0A1C6Z316	Zn-binding Pro-Ala-Ala-Arg (PAAR) domain-containing protein, incolved in TypeVI secretion	-1.40563	1.33576e-09	2340	2190	2116	936	769	802
BN1044_00048	A0A1C6YUR8	outer membrane protein	-1.40659	3.24878e-11	10005	9872	7887	3844	3141	3487
BN1044_03742	A0A1C6Z4U2	hypothetical protein	-1.40747	0.0481445	272	425	552	188	224	57
BN1044_02312	A0A1C6Z1C4	Gnt-I system low-affinity gluconate transporter	-1.41013	0.00479395	398	475	441	211	95	188
BN1044_02693	A0A0K0HQX6	D-methionine transport system ATP-binding protein	-1.41294	5.127e-07	1970	2085	2122	746	761	812
BN1044_04051	A0A1C6Z601	3-dehydroquinate dehydratase	-1.4132	1.35027e-06	13026	9758	6274	2795	3811	4304
BN1044_03392	A0A1C6Z4B0	protein Xni	-1.41722	0.00035883	623	514	533	149	278	197
BN1044_01017	A0A1C6YXG6	2',3'-cyclic-nucleotide 2'-phosphodiesterase / 3'-nucleotidase	-1.41832	3.09952e-15	3633	3274	3152	1341	1114	1308
BN1044_04414	A0A0K0HQD8	hypothetical protein	-1.42298	0.0227189	4560	5311	3680	2042	1047	1963
BN1044_03301	A0A1C6Z3Q7	cobalamin-5'-phosphate synthase	-1.42678	1.83255e-07	828	1082	815	400	257	356
BN1044_01756	A0A0M2N8V7	ketol-acid reductoisomerase	-1.42819	2.44208e-08	6548	6167	9526	2783	3020	2461
BN1044_03407	A0A0K0HMQ2	ribosome recycling factor	-1.42959	2.22322e-14	10306	10453	12857	4414	4349	3716
BN1044_04001	A0A1C6Z5Y5	Integrase	-1.43035	0.0173319	927	843	1037	340	328	372
BN1044_02167	A0A0M2NCH9	uncharacterized protein	-1.43099	3.71288e-29	33789	27195	27669	10920	10486	11472
BN1044_02063	A0A1C6Z0S6	5'-nucleotidase / UDP-sugar diphosphatase	-1.43103	1.08468e-12	9871	11650	10096	3912	4212	3601
BN1044_00893	A0A1C6YXB2	phage putative head morphogenesis protein, SPP1 gp7 family	-1.43161	0.0375514	5337	16567	22829	6174	6965	3443
BN1044_03804	A0A0K0HU56	SSU ribosomal protein S20P	-1.43468	8.81365e-10	5399	5383	4567	1755	2350	1572
BN1044_00814	A0A1C6YWW5	Cytochrome c, mono-and diheme variants	-1.4363	4.4262e-06	1869	2578	2278	796	929	759
BN1044_00713	A0A1C6YWN4	Uncharacterized conserved protein YcfL	-1.43726	0.000137555	2168	1748	2711	580	854	1013
BN1044_00288	A0A1C6YVE5	phage portal protein, lambda family	-1.43859	0.0121668	10706	23868	32811	9584	9927	5349
BN1044_00583	A0A0K0HV97	glutamyl-tRNA reductase	-1.44286	1.16229e-17	3926	3465	3488	1285	1386	1330
BN1044_02194	A0A1C6Z0P1	proton-dependent oligopeptide transporter, POT family	-1.44542	3.43664e-09	1318	1923	2619	685	811	654
BN1044_01899	A0A1C6Z096	transketolase	-1.44556	1.97756e-05	370	486	353	225	95	123
BN1044_00388	A0A1C6YVW5	Uncharacterized alpha/beta hydrolase domain (DUF2235)	-1.45186	1.75148e-08	2579	2373	1548	919	668	788
BN1044_01701	A0A0K0HXJ3	cold-shock DNA-binding protein family	-1.45213	1.42088e-06	1504	1047	1499	614	481	384
BN1044_03184	A0A0K0HTX8	monothiol glutaredoxin	-1.45277	0.000996687	1807	1823	1761	803	573	592
BN1044_00683	A0A0K0HVL4	glyceraldehyde-3-phosphate dehydrogenase (NAD+)	-1.45349	6.44312e-18	77993	62867	59498	24727	22793	25637
BN1044_02505	A0A1C6Z1G0	DNA polymerase III, delta subunit	-1.45676	0.0127645	1172	953	1154	390	486	317
BN1044_03687	A0A1C6Z554	ribonucleoside-diphosphate reductase class Ia alpha subunit	-1.45917	8.4451e-05	7636	13460	15551	4408	4683	4236
BN1044_03755	A0A1C6Z558	protein of unknown function (DUF1883)	-1.46748	2.50832e-06	1108	1144	1233	424	447	388
BN1044_04217	A0A1C6Z6J4	hydrogenase nickel incorporation protein HypB	-1.46782	2.25336e-05	1440	1253	1304	564	543	337
BN1044_03086	A0A1C6Z3J4	FKBP-type peptidyl-prolyl cis-trans isomerase FkpA	-1.46873	9.88243e-15	6630	5449	5968	2366	2261	1892
BN1044_01187	A0A1C6YY33	hypothetical protein	-1.47418	0.0102377	226	185	205	66	17	138
BN1044_02549	A0A1C6Z247	histidyl-tRNA synthetase	-1.47435	4.47485e-13	4791	4834	6321	2017	1664	2058
BN1044_02587	A0A1C6Z2A1	putative metalloprotease	-1.47506	4.16451e-06	4896	2429	2358	1084	1099	1300
BN1044_04342	A0A1C6Z6V0	thioredoxin reductase (NADPH)	-1.48204	0.00671582	411	366	235	143	45	173
BN1044_01030	A0A1C6YXK3	Protein of unknown function (DUF1471)	-1.48231	0.000588866	707	702	524	234	170	287
BN1044_03113	A0A0K0HN25	SSU ribosomal protein S8P	-1.48778	2.5335e-11	12095	12339	16645	4780	5604	4262
BN1044_03930	A0A1C6Z5T0	uridine kinase	-1.49092	1.31999e-08	569	1003	988	409	255	245
BN1044_01661	A0A1C6YZB2	Protein of unknown function DUF262	-1.49387	4.19011e-10	1442	1400	1415	415	524	572
BN1044_04117	A0A1C6Z6A2	lysine N6-hydroxylase	-1.49987	1.16555e-09	8083	4285	4689	2250	2075	1705
BN1044_03756	A0A1C6Z591	hypothetical protein	-1.5018	0.0085186	916	2073	2552	756	835	365
BN1044_02692	A0A1C6Z225	D-methionine transport system permease protein	-1.50243	6.05447e-11	1742	1721	1588	545	669	568
BN1044_03684	A0A1C6Z542	peptide/nickel transport system substrate-binding protein	-1.50322	1.5657e-08	2106	1921	1454	543	800	590
BN1044_01662	A0A1C6YZG2	Protein of unknown function (DUF1524)	-1.51122	4.4897e-22	1991	2039	1989	682	778	651
BN1044_00285	A0A1C6YVF3	Phage DNA packaging protein, Nu1 subunit of terminase	-1.51192	0.00340165	1846	5069	5796	2031	1609	816
BN1044_03480	A0A1C6Z431	Protein of unknown function (DUF1471)	-1.51517	4.56067e-06	4690	3588	2195	880	816	1968
BN1044_04271	A0A1C6Z6E3	glutamate synthase small subunit family protein	-1.5154	0.0232117	580	590	521	172	199	220
BN1044_02347	A0A1C6Z127	uridine phosphorylase	-1.51673	4.16762e-13	14398	11408	9324	3339	4993	3944
BN1044_04491	A0A1C6Z7D9	ferredoxin-type protein NapH	-1.51787	0.00442951	593	2474	3874	681	719	1024
BN1044_01351	A0A1C6YYL8	UDPglucose--hexose-1-phosphate uridylyltransferase	-1.52067	8.14596e-08	2193	1459	1412	435	765	564
BN1044_03266	A0A1C6Z445	YebF-like protein	-1.52222	1.58796e-07	3298	3030	2791	1220	778	1176
BN1044_03866	A0A1C6Z5H5	UDP-N-acetylmuramoylalanine--D-glutamate ligase	-1.52255	8.08839e-12	4435	4709	5207	1486	1676	1833
BN1044_03752	A0A1C6Z4V4	site-specific DNA-methyltransferase (adenine-specific)	-1.52519	0.0362522	8223	17756	21824	6772	6326	3509
BN1044_02831	A0A0K0HRY0	elongation factor P	-1.52568	1.25871e-07	2159	1677	2352	792	540	816
BN1044_00979	A0A1C6YX97	tRNA pseudouridine55 synthase	-1.52583	1.14406e-12	6366	5191	6023	1841	1791	2473
BN1044_01857	A0A0K0HR52	Cell division and transport-associated protein TolR	-1.52897	3.24191e-11	416	434	478	179	136	144
BN1044_02350	A0A1C6Z0Y1	carbon starvation protein	-1.53057	1.35569e-08	41026	24507	18168	10003	8912	10057
BN1044_04492	A0A1C6Z7U4	periplasmic nitrate reductase subunit NapB	-1.53271	0.00851677	255	1179	1967	361	457	357
BN1044_02903	A0A1C6Z2I6	ribosomal protein S6--L-glutamate ligase	-1.53488	4.11036e-08	1661	2260	2824	734	802	791
BN1044_02885	A0A1C6Z2K3	electron transfer flavoprotein-quinone oxidoreductase	-1.5358	3.12056e-05	1238	984	801	278	395	369
BN1044_03686	A0A1C6Z4Z0	ribonucleoside-diphosphate reductase class Ia beta subunit	-1.54022	4.13104e-06	3932	5222	5125	1622	1744	1543
BN1044_02295	A0A1C6Z187	putative hydrolase of the HAD superfamily	-1.54058	0.00436385	489	358	397	86	192	149
BN1044_00100	A0A1C6YUX1	outer membrane autotransporter barrel domain-containing protein	-1.54211	7.73524e-14	89883	70767	63424	26629	24829	25484
BN1044_01146	A0A1C6YXT3	hypothetical protein	-1.54226	0.00221423	351	346	302	113	81	148
BN1044_01192	A0A1C6YXY9	type VI secretion system protein ImpJ	-1.5423	3.63306e-06	1169	748	580	330	287	240
BN1044_03459	A0A1C6Z413	Na+-transporting NADH:ubiquinone oxidoreductase subunit F	-1.54528	0.000103349	726	930	989	423	173	309
BN1044_01655	A0A1C6YZA9	hypothetical protein	-1.54684	0.000327538	795	600	459	189	335	109
BN1044_03744	A0A1C6Z585	phage conserved hypothetical protein, C-terminal domain-containing protein	-1.54808	0.000491382	2106	4777	5495	1468	1879	885
BN1044_03911	A0A0K0HTN6	Uncharacterized conserved protein YehS, DUF1456 family	-1.55198	0.0466173	391	398	350	129	41	218
BN1044_02888	A0A1C6Z2X4	L-serine dehydratase	-1.55369	9.99686e-07	1210	1607	1464	495	398	564
BN1044_03399	A0A0K0HMP7	Protein of unknown function (DUF3461)	-1.55524	1.43564e-14	2321	1633	1584	625	651	607
BN1044_04092	A0A0K0HR91	hypothetical protein	-1.55618	8.47806e-05	752	702	541	127	301	249
BN1044_03122	A0A0K0HLU2	SSU ribosomal protein S11P	-1.5562	1.68946e-18	15693	11195	14024	4484	5112	4315
BN1044_00468	A0A0K0HMY1	CDP-diacylglycerol--glycerol-3-phosphate 3-phosphatidyltransferase	-1.56206	1.61499e-15	2266	2919	2729	912	767	1000
BN1044_01155	A0A1C6YXQ9	type VI secretion system protein VasG	-1.56309	0.011491	1341	427	303	128	257	315
BN1044_00053	A0A1C6YV30	DNA topoisomerase IV subunit B	-1.5636	1.61573e-06	3013	2474	3015	1055	1125	694
BN1044_00815	A0A1C6YWX0	Sugar kinase of the NBD/HSP70 family, may contain an N-terminal HTH domain	-1.56571	2.78316e-17	1730	2134	1713	631	725	526
BN1044_04400	A0A0K0HTQ3	hypothetical protein	-1.56619	1.38604e-08	1796	1476	1043	546	338	573
BN1044_02162	A0A1C6Z0X5	Quinol monooxygenase YgiN	-1.56899	1.98255e-07	3493	2397	2729	972	818	1114
BN1044_00786	A0A1C6YWU8	alanyl-tRNA synthetase	-1.56921	1.31321e-13	17861	16302	19719	5797	6153	6207
BN1044_01002	A0A0M2N7G3	malate dehydrogenase (NAD)	-1.57004	8.7541e-19	11317	10093	9488	3372	3262	3772
BN1044_04598	A0A1C6Z7N9	type VI secretion system protein ImpL	-1.57178	1.01396e-05	2568	2060	1816	740	764	663
BN1044_03159	A0A1C6Z3P3	electron transport complex protein RnfD	-1.57225	0.0152497	170	225	268	121	23	78
BN1044_01527	A0A0K0HUM6	RNAse PH	-1.57399	1.98936e-07	1690	1257	1901	705	355	567
BN1044_00425	A0A1C6YW25	hypothetical protein	-1.57645	0.0331897	234	520	511	204	85	134
BN1044_00585	A0A1C6YWC3	release factor glutamine methyltransferase	-1.57818	0.0200327	367	265	487	124	41	209
BN1044_01692	A0A1C6YZI4	2-oxo-hept-3-ene-1,7-dioate hydratase	-1.58161	0.021058	76	66	62	32	8	27
BN1044_03120	A0A0K0HNH2	LSU ribosomal protein L36P	-1.58207	1.82003e-18	5365	3889	4780	1605	1549	1533
BN1044_02283	A0A1C6Z181	protein of unknown function (DUF1883)	-1.58522	4.00389e-05	449	636	688	196	192	202
BN1044_04602	A0A1C6Z7P6	hypothetical protein	-1.58601	0.00207863	622	264	264	159	69	154
BN1044_04365	A0A1C6Z702	PTS system, maltose and glucose-specific IIC component	-1.58778	6.89643e-07	1365	1346	890	551	188	459
BN1044_02226	A0A1C6Z0R7	lipoprotein-releasing system permease protein	-1.59098	8.4397e-08	2805	2951	3343	1218	688	1114
BN1044_00584	A0A0K0HUV0	peptide chain release factor 1	-1.59438	3.58826e-15	2177	2096	2445	727	718	779
BN1044_02406	A0A1C6Z1T5	peptidyl-prolyl cis-trans isomerase B (cyclophilin B)	-1.59663	8.00113e-10	6833	6909	6390	2400	2270	1985
BN1044_02499	A0A1C6Z202	rare lipoprotein A	-1.59741	2.12917e-09	2208	2322	2411	905	688	699
BN1044_03736	A0A1C6Z580	Uncharacterized conserved protein YfdQ, DUF2303 family	-1.60001	0.000923043	3700	3813	4913	1667	1299	1131
BN1044_02023	A0A1C6Z0N6	DNA-binding transcriptional regulator SgrR of sgrS sRNA, contains a MarR-type HTH domain and a solute-binding domain	-1.60028	1.2121e-11	2238	2006	2076	693	625	766
BN1044_03121	A0A0K0HNF6	SSU ribosomal protein S13P	-1.60367	2.20059e-33	28420	29837	34427	10733	10222	9540
BN1044_03479	A0A1C6Z4L6	acyl homoserine lactone synthase	-1.60397	1.43629e-15	2911	2613	2666	763	1010	920
BN1044_00212	A0A1C6YVA6	cellulose synthase (UDP-forming)	-1.60519	2.39158e-14	4792	4475	5065	1580	1543	1587
BN1044_02294	A0A1C6Z0T4	integrase/recombinase XerC	-1.60753	2.17569e-08	1365	1136	1359	514	474	277
BN1044_00717	A0A1C6YWP0	hypothetical protein	-1.61069	4.38527e-08	1869	1903	1618	499	665	600
BN1044_03998	A0A1C6Z5X6	hypothetical protein	-1.61715	0.0065611	85	125	112	37	18	49
BN1044_01191	A0A1C6YXX4	type VI secretion system protein ImpK	-1.61716	0.0025677	409	221	212	42	125	107
BN1044_00899	A0A1C6YX21	hypothetical protein	-1.62313	0.0201525	6376	12336	17577	3702	5785	2293
BN1044_00892	A0A1C6YX41	hypothetical protein	-1.62617	0.00439417	12831	34902	52709	11217	14135	7185
BN1044_03622	A0A0K0HNP5	NADH-quinone oxidoreductase subunit E	-1.62852	1.39509e-07	3450	3549	3977	1538	876	1135
BN1044_02255	A0A1C6Z176	hydrogenase-4 component J	-1.62932	0.0338475	143	183	131	68	16	64
BN1044_03094	A0A0K0HNK1	translation elongation factor 1A (EF-1A/EF-Tu)	-1.63194	1.45246e-23	102531	84057	98532	30174	28754	33067
BN1044_03457	A0A0K0HMH3	Na+-transporting NADH:ubiquinone oxidoreductase subunit D	-1.63299	9.36139e-07	603	658	865	136	307	242
BN1044_01583	A0A1C6YZ20	cell division protein FtsN	-1.63508	3.86564e-16	3195	2756	2848	846	995	991
BN1044_02245	A0A1C6Z167	adenylosuccinate lyase	-1.63557	1.26739e-13	2148	1732	2040	570	680	654
BN1044_03939	A0A1C6Z5P3	polysaccharide transporter, PST family	-1.63835	3.48732e-07	589	596	527	195	160	193
BN1044_03436	A0A1C6Z4T6	alcohol dehydrogenase	-1.63869	2.84431e-16	20940	16383	15393	6179	5713	5037
BN1044_02548	A0A1C6Z1J1	Putative negative regulator of RcsB-dependent stress response	-1.6388	1.65355e-07	1317	1674	1975	664	434	496
BN1044_01568	A0A0K0HT88	triosephosphate isomerase	-1.63944	1.84764e-16	25569	21845	17841	6573	6530	7842
BN1044_03937	A0A1C6Z5S2	methionyl-tRNA formyltransferase	-1.64011	4.36644e-09	739	860	940	267	243	304
BN1044_01088	A0A1C6YXM1	protein of unknown function (DUF4156)	-1.64364	2.75055e-12	10022	8004	6638	2360	2965	2567
BN1044_01523	A0A1C6YYV8	3-hydroxyisobutyrate dehydrogenase	-1.64723	8.05693e-10	2259	2022	1712	676	808	427
BN1044_01732	A0A1C6YZN0	preprotein translocase subunit SecF	-1.64974	8.76427e-10	4098	4633	4736	1442	1621	1229
BN1044_01449	A0A1C6YYW0	ATP synthase protein I	-1.65027	2.93421e-13	3074	2658	3027	951	1042	795
BN1044_01572	A0A1C6YZ79	Predicted transcriptional regulator, ArsR family	-1.65069	2.63932e-11	3991	3101	3133	825	1360	1070
BN1044_00941	A0A1C6YXG5	ribonucleoside-triphosphate reductase class III catalytic subunit	-1.65164	7.87584e-07	3404	6610	9234	1840	2521	1763
BN1044_00289	A0A1C6YVL5	signal peptide peptidase SppA	-1.65576	0.017428	17444	42107	61181	14428	15887	8001
BN1044_02217	A0A1C6Z0K0	Uncharacterized short protein YbdD, DUF466 family	-1.65891	0.0345662	154	97	86	51	0	55
BN1044_03312	A0A1C6Z3Z5	acetyltransferase	-1.66262	7.23066e-11	5900	5391	4337	1267	1951	1718
BN1044_02586	A0A1C6Z270	transketolase	-1.67138	4.75794e-15	24120	21540	20702	7009	6936	6889
BN1044_03941	A0A1C6Z5T3	hypothetical protein	-1.67466	0.000816279	416	228	244	109	75	93
BN1044_03494	A0A1C6Z4F4	Alkyl sulfatase BDS1, metallo-beta-lactamase superfamily	-1.67596	2.06143e-07	3022	2172	2179	667	1037	602
BN1044_00298	A0A1C6YVF4	hypothetical protein	-1.67998	0.00800966	4212	11125	13947	3175	3947	2015
BN1044_04493	A0A1C6Z718	cytochrome c-type protein NapC	-1.68085	0.000964357	257	1880	2257	509	428	433
BN1044_00908	A0A1C6YX53	hypothetical protein	-1.68283	0.0011996	1737	5001	6135	1349	1850	809
BN1044_03287	A0A1C6Z3K7	PTS system, mannose-specific IID component	-1.68332	6.75664e-22	3491	3611	2759	1002	967	1101
BN1044_03458	A0A1C6Z4K7	Na+-transporting NADH:ubiquinone oxidoreductase subunit E	-1.68615	0.00612576	272	344	320	100	114	76
BN1044_00896	A0A1C6YX44	hypothetical protein	-1.68687	0.000865795	19433	32154	55350	11370	13127	8716
BN1044_01365	A0A1C6YYR1	biotin synthase	-1.69224	1.19345e-08	620	818	991	169	312	269
BN1044_02504	A0A1C6Z1I2	nicotinate-nucleotide adenylyltransferase	-1.69373	3.33057e-05	544	456	578	141	121	225
BN1044_00582	A0A1C6YWG4	outer membrane lipoprotein LolB	-1.69698	2.8902e-05	666	689	632	141	229	242
BN1044_02789	A0A1C6Z2H3	NAD-dependent malic enzyme	-1.69714	1.36455e-25	4933	4995	4801	1527	1288	1728
BN1044_04401	A0A1C6Z6S7	starvation-inducible DNA-binding protein	-1.69859	4.06907e-23	8772	7271	6287	2047	2461	2370
BN1044_02594	A0A0M2N2F9	agmatinase	-1.70021	8.5447e-12	1963	2138	1814	783	655	380
BN1044_03867	A0A0K0HTE0	cell division protein FtsW	-1.7011	3.20695e-13	2790	2943	3195	882	1014	849
BN1044_00986	A0A0K0HP72	preprotein translocase subunit SecG	-1.70602	2.30006e-12	4522	3496	5064	1439	1237	1333
BN1044_04516	A0A1C6Z793	transcriptional regulator, RpiR family	-1.70783	0.00358747	357	379	444	157	33	170
BN1044_03359	A0A1C6Z479	iron complex transport system ATP-binding protein	-1.71589	1.37906e-06	1967	1797	1543	506	695	413
BN1044_01493	A0A1C6YYT5	molecular chaperone IbpA	-1.7174	0.00129671	385	748	982	158	282	202
BN1044_00058	A0A1C6YUS6	transcriptional regulator, IclR family	-1.71882	0.000332976	1249	1149	1166	340	444	297
BN1044_03666	A0A1C6Z4X7	catalase	-1.71981	1.5358e-15	29983	27458	24114	7857	8698	8203
BN1044_00898	A0A1C6YX47	hypothetical protein	-1.73663	0.0025064	12977	28329	40958	8855	10552	5276
BN1044_01290	A0A1C6YY64	cobalt-precorrin 7 C15-methyltransferase	-1.73741	0.0236925	102	105	132	43	43	15
BN1044_03836	A0A1C6Z5E5	CoA-substrate-specific enzyme activase, putative	-1.74272	0.0236925	256	148	85	24	101	20
BN1044_01792	A0A1C6YZL7	apolipoprotein N-acyltransferase	-1.7436	5.20203e-08	1018	1018	1360	396	273	344
BN1044_01515	A0A1C6YYX2	ATP-dependent DNA helicase RecG	-1.74491	0.0143559	2676	2410	3169	704	802	956
BN1044_01406	A0A1C6YYN2	beta-galactosidase	-1.74613	0.0340122	1703	1765	1749	553	525	475
BN1044_01300	A0A1C6YY74	Permease of the drug/metabolite transporter (DMT) superfamily	-1.74717	4.0447e-07	979	874	886	185	377	253
BN1044_03717	A0A0M2NB29	bacterial condensin subunit MukE	-1.74831	1.83814e-08	875	1005	1273	408	203	327
BN1044_00390	A0A1C6YVV7	hypothetical protein	-1.74864	0.00173558	712	568	397	160	158	180
BN1044_03767	A0A0M2N8U2	large subunit ribosomal protein L25	-1.75183	3.28536e-15	2792	1852	2229	650	746	644
BN1044_01651	A0A1C6YZA3	transcriptional activator CaiF	-1.75196	0.033648	555	657	536	152	139	227
BN1044_03123	A0A0K0HN15	SSU ribosomal protein S4P	-1.75236	1.4742e-20	32062	27891	32280	8394	9209	9772
BN1044_03766	A0A1C6Z566	nucleoid-associated protein	-1.75249	3.24955e-08	2130	2100	2198	764	697	446
BN1044_03286	A0A1C6Z465	PTS system, mannose-specific IIC component	-1.75543	4.24313e-11	3648	3407	2653	875	1080	920
BN1044_04229	A0A1C6Z743	phosphatidate cytidylyltransferase	-1.75684	0.0211202	140	125	103	33	28	47
BN1044_03869	A0A1C6Z5H9	UDP-N-acetylmuramate--L-alanine ligase	-1.75687	1.79432e-19	4245	4835	5106	1358	1528	1310
BN1044_04166	A0A1C6Z6B4	type VI secretion system protein ImpB	-1.75797	0.01037	404	239	134	90	76	63
BN1044_04551	A0A1C6Z7J2	beta-N-acetylhexosaminidase	-1.75918	2.84641e-08	4066	4997	4582	1031	1118	1881
BN1044_02554	A0A0K0HME3	nucleoside diphosphate kinase	-1.76619	1.40727e-06	884	664	813	244	169	281
BN1044_03195	A0A1C6Z3F6	carboxyl-terminal processing protease	-1.7681	3.8224e-17	7161	6922	7508	1971	2278	2089
BN1044_01584	A0A1C6YYW9	transcriptional regulator, LacI family	-1.76867	6.30359e-19	3630	3625	3294	893	1203	999
BN1044_04579	A0A1C6Z7Q1	penicillin-insensitive murein endopeptidase	-1.77804	9.72351e-07	566	836	829	198	230	221
BN1044_03233	A0A1C6Z3Y1	Uncharacterized conserved protein, contains ParB-like and HNH nuclease domains	-1.78036	1.45863e-11	1598	1321	1115	411	335	427
BN1044_00629	A0A0K0HUP3	Holliday junction endonuclease RuvC	-1.7811	9.25389e-05	454	598	591	201	170	106
BN1044_03718	A0A1C6Z5P6	bacterial condensin subunit MukB	-1.78113	2.54546e-21	31562	35435	38362	9770	10580	10304
BN1044_00714	A0A1C6YWK6	hypothetical protein	-1.78565	3.11586e-07	912	857	748	250	230	249
BN1044_03456	A0A1C6Z4V8	Na+-transporting NADH:ubiquinone oxidoreductase subunit C	-1.78607	5.41031e-06	605	734	885	234	160	250
BN1044_00968	A0A1C6YXC0	putative protease	-1.78797	2.27026e-05	1458	1206	1020	325	317	423
BN1044_00718	A0A1C6YWP5	spermidine/putrescine transport system substrate-binding protein	-1.78876	6.82236e-13	3225	2205	2961	1108	740	579
BN1044_00820	A0A1C6YWW2	serine hydroxymethyltransferase	-1.78897	1.6094e-16	15883	16593	19742	5456	5252	4401
BN1044_00900	A0A1C6YX32	hypothetical protein	-1.79014	0.000752659	3220	7414	12361	2485	2815	1347
BN1044_02481	A0A1C6Z1C2	efflux transporter, outer membrane factor (OMF) lipoprotein, NodT family	-1.79396	0.0165895	376	400	235	93	92	105
BN1044_02304	A0A1C6Z0U3	hypothetical protein	-1.79429	2.80315e-06	1757	2317	2080	483	645	645
BN1044_02108	A0A1C6Z0T6	fructuronate reductase	-1.79739	0.000538557	370	674	498	130	94	218
BN1044_01586	A0A0K0HUF6	large subunit ribosomal protein L31	-1.79908	2.37784e-06	890	1039	896	302	246	262
BN1044_02109	A0A1C6Z0T8	D-galactonate transporter	-1.80147	7.34841e-05	257	600	356	174	72	101
BN1044_01843	A0A1C6YZR3	succinate dehydrogenase subunit C	-1.80253	7.00018e-10	3485	3532	3017	960	1141	774
BN1044_01737	A0A0K0HWC7	NusB antitermination factor	-1.80312	1.97152e-12	3745	3060	4815	999	1417	912
BN1044_03285	A0A1C6Z3N6	PTS system, mannose-specific IIB component	-1.80337	8.0492e-12	14624	13525	10872	2884	4273	4022
BN1044_03441	A0A1C6Z4I2	phosphoribosylformylglycinamidine synthase	-1.80391	1.69394e-16	15271	17934	20385	5611	5268	4467
BN1044_00580	A0A0K0HW51	ribose-phosphate pyrophosphokinase	-1.80399	1.70683e-10	6296	5993	6321	1915	1443	1971
BN1044_00396	A0A1C6YVQ7	hypothetical protein	-1.80789	0.00901987	308	377	239	45	138	79
BN1044_03942	A0A1C6Z6C0	Glycosyltransferase involved in cell wall bisynthesis	-1.81381	1.36159e-09	1519	1489	1314	351	483	395
BN1044_01578	A0A0K0HSB3	cell division protein ZapB	-1.8143	1.72339e-09	3417	4076	3290	966	1000	1099
BN1044_00051	A0A1C6YUU1	Icc protein	-1.81523	5.79598e-15	3440	2990	2522	820	864	859
BN1044_01726	A0A0K0HXK8	peroxiredoxin (alkyl hydroperoxide reductase subunit C)	-1.81537	1.31906e-29	32120	33466	28636	9623	8924	8223
BN1044_03751	A0A1C6Z5A2	hypothetical protein	-1.81714	0.0139577	1514	4372	6255	1779	1069	597
BN1044_04168	A0A1C6Z6F4	type VI secretion system protein ImpC	-1.81893	0.000261735	682	375	296	146	93	143
BN1044_02878	A0A1C6Z2W6	NAD(P)-dependent dehydrogenase, short-chain alcohol dehydrogenase family	-1.82043	0.0081022	122	74	118	29	33	25
BN1044_00662	A0A1C6YWF8	hypothetical protein	-1.82317	2.00528e-06	2579	1828	1202	424	560	600
BN1044_04318	A0A1C6Z6U1	tellurite methyltransferase	-1.82854	1.31504e-08	2055	1451	1605	356	343	740
BN1044_00897	A0A1C6YXJ5	hypothetical protein	-1.82907	0.000916687	40866	75106	95760	21295	24876	13419
BN1044_04571	A0A1C6Z7J9	conserved hypothetical protein	-1.82992	1.95092e-10	1563	1132	1191	301	265	526
BN1044_00164	A0A1C6YV45	4-hydroxybutyrate dehydrogenase / sulfolactaldehyde 3-reductase	-1.83266	0.00508536	219	371	278	21	141	81
BN1044_04029	A0A1C6Z5Z9	aldehyde dehydrogenase	-1.83278	4.92559e-13	16999	13716	10432	4307	3229	4014
BN1044_00393	A0A1C6YVT1	Formylglycine-generating enzyme, required for sulfatase activity, contains SUMF1/FGE domain	-1.83623	0.0102207	879	659	535	178	129	273
BN1044_02596	A0A1C6Z278	hypothetical protein	-1.83734	1.81774e-08	2048	1641	1692	607	401	497
BN1044_00774	A0A1C6YWT8	16S rRNA processing protein RimM	-1.83935	2.39591e-17	19430	13754	21764	4542	5689	5123
BN1044_01056	A0A0K0HRE7	fumarate reductase iron-sulfur subunit	-1.83988	7.7103e-08	7629	5542	3207	1408	1837	1329
BN1044_03510	A0A1C6Z457	thiol:disulfide interchange protein DsbA	-1.83992	3.32793e-15	4926	4706	3774	1364	1247	1132
BN1044_03968	A0A1C6Z5U7	iron uptake system component EfeO	-1.84033	1.09051e-12	7492	6009	5641	1796	1760	1788
BN1044_02527	A0A1C6Z244	serine protease Do	-1.84036	3.03657e-14	5795	6616	6356	1967	1642	1630
BN1044_00046	A0A1C6YUR6	proton glutamate symport protein	-1.8425	4.65053e-17	6230	6600	5792	1934	1806	1451
BN1044_01613	A0A1C6YZ49	transcriptional regulator, IclR family	-1.8452	1.85521e-11	1498	1170	1094	307	332	407
BN1044_02227	A0A1C6Z0L1	N-acetylglucosamine kinase	-1.84962	4.10416e-06	1454	1365	1329	477	218	455
BN1044_01514	A0A1C6YYQ5	glutamate:Na+ symporter, ESS family	-1.84981	2.57892e-07	1252	1363	1275	292	392	394
BN1044_04215	A0A1C6Z6N1	hydrogenase maturation protein HypF	-1.85194	1.68734e-08	3438	3442	3051	979	835	936
BN1044_00747	A0A1C6YWS0	thiol peroxidase, atypical 2-Cys peroxiredoxin	-1.85357	1.40935e-10	8142	4839	4609	1635	1533	1698
BN1044_03685	A0A1C6Z4Z8	ferredoxin	-1.86292	0.000244495	830	832	986	122	374	231
BN1044_01343	A0A1C6YYB8	psiF repeat-containing protein	-1.86316	1.60162e-24	7698	7285	5775	2130	1666	1909
BN1044_01008	A0A1C6YXG2	inorganic pyrophosphatase	-1.8666	2.02588e-05	5440	4109	3368	1346	1251	944
BN1044_01450	A0A0M2N4N9	ATP synthase F0 subcomplex A subunit	-1.8668	7.42915e-14	8314	5272	6278	1609	1648	2188
BN1044_03961	A0A1C6Z5U5	energy-coupling factor transport system ATP-binding protein	-1.87215	0.0103585	174	268	252	138	4	47
BN1044_04148	A0A1C6Z6D4	2,4-dienoyl-CoA reductase (NADPH2)	-1.87694	1.11611e-07	2217	1965	1683	606	493	497
BN1044_01436	A0A1C6YYY1	ribose transport system substrate-binding protein	-1.87891	4.62441e-12	1029	917	902	213	251	310
BN1044_04459	A0A1C6Z751	uracil phosphoribosyltransferase	-1.88549	1.90859e-08	3150	2891	3438	898	835	832
BN1044_00057	A0A1C6YUV0	Tat-targeted selenate reductase subunit YnfE	-1.88603	1.93108e-11	2226	2261	1904	641	485	602
BN1044_00905	A0A1C6YX49	hypothetical protein	-1.8864	0.000124749	5408	14889	24285	3786	5634	2637
BN1044_03146	A0A1C6Z3T1	AraC family transcriptional regulator, arabinose operon regulatory protein	-1.88711	5.1205e-12	6010	6340	4837	1503	1403	1739
BN1044_01458	A0A1C6YYJ1	bifunctional UDP-N-acetylglucosamine pyrophosphorylase / Glucosamine-1-phosphate N-acetyltransferase	-1.88786	9.98475e-18	5080	5052	5763	1386	1606	1301
BN1044_01663	A0A1C6YZ95	type I restriction enzyme, R subunit	-1.89248	1.83805e-25	4251	3916	4121	1129	1086	1093
BN1044_01289	A0A1C6YYD9	cobalt-precorrin 4 C11-methyltransferase	-1.89375	0.0293334	178	114	95	46	43	13
BN1044_00161	A0A1C6YV43	aldose 1-epimerase	-1.894	0.0207815	109	128	81	50	21	14
BN1044_03170	A0A1C6Z3Q4	Pyridoxamine 5'-phosphate oxidase	-1.89401	1.41786e-10	2243	2249	1965	739	420	578
BN1044_01730	A0A0K0HXD6	protein translocase subunit yajC	-1.89549	1.95904e-07	2352	2506	3171	825	692	640
BN1044_04231	A0A1C6Z6J2	Lysophospholipase, alpha-beta hydrolase superfamily	-1.89641	3.02234e-06	1066	911	893	241	214	315
BN1044_02893	A0A1C6Z2I2	hypothetical protein	-1.90662	7.13296e-12	2858	2955	3328	849	839	749
BN1044_00213	A0A1C6YVI4	cellulose synthase subunit	-1.90702	3.90479e-16	4695	4783	5368	1367	1415	1175
BN1044_01171	A0A1C6YXV5	type VI secretion system secreted protein VgrG	-1.90859	0.000300194	484	483	484	87	189	109
BN1044_00969	A0A1C6YX87	Collagenase-like protease, PrtC family	-1.91403	0.00115635	717	523	621	289	32	171
BN1044_03748	A0A1C6Z5B0	Phage antitermination protein Q	-1.91622	1.65065e-06	1475	2123	3690	735	705	489
BN1044_02014	A0A0K0HXF8	trigger factor	-1.91887	2.95888e-13	16018	15729	20529	5121	5314	3388
BN1044_03868	A0A1C6Z5N2	UDP-N-acetylglucosamine-N-acetylmuramylpentapeptide N-acetylglucosamine transferase	-1.92344	2.99312e-15	3802	4396	5412	1041	1553	992
BN1044_01635	A0A1C6YZ91	hypothetical protein	-1.92491	0.0214213	116	131	136	15	6	78
BN1044_01475	A0A1C6YYT2	YidC/Oxa1 family membrane protein insertase	-1.92523	4.60767e-09	2306	3126	4065	763	993	744
BN1044_02111	A0A1C6Z0A5	D-mannonate dehydratase	-1.92708	1.33023e-08	351	770	663	152	137	179
BN1044_02393	A0A1C6Z1A7	putative thioredoxin	-1.92883	3.64905e-14	3985	4937	5581	1123	1393	1292
BN1044_02096	A0A1C6Z0E7	thiol:disulfide interchange protein DsbA	-1.9305	5.78364e-12	801	980	1075	269	251	228
BN1044_01525	A0A1C6YYY2	transporter family-2 protein	-1.93456	0.0264164	133	213	101	41	10	65
BN1044_02439	A0A1C6Z1V7	Protein of unknown function (DUF1449)	-1.93577	0.025556	182	133	142	58	0	61
BN1044_00040	A0A1C6YUR1	phosphate transport system ATP-binding protein	-1.93646	5.59343e-05	809	998	1006	300	141	294
BN1044_00902	A0A1C6YX50	hypothetical protein	-1.94253	0.00394372	5849	10789	17253	3428	3603	1784
BN1044_03280	A0A1C6Z406	leucyl aminopeptidase	-1.94342	3.21603e-06	667	726	457	143	135	202
BN1044_01775	A0A1C6YZL6	dTDP-4-amino-4,6-dideoxygalactose transaminase	-1.94428	0.000332976	1136	974	1263	383	295	197
BN1044_02489	A0A1C6Z1Z7	FaeA-like protein	-1.94461	0.0471772	171	86	136	54	0	48
BN1044_01232	A0A1C6YY24	molecular chaperone GrpE	-1.94595	1.2529e-18	3174	4583	4767	990	1042	1219
BN1044_04256	A0A1C6Z6S0	phosphoenolpyruvate synthase	-1.94834	5.14759e-20	30054	25973	27678	6875	6760	8054
BN1044_01190	A0A1C6YXW7	Outer membrane protein OmpA	-1.96054	3.56391e-08	1405	622	473	220	192	230
BN1044_00426	A0A1C6YVU4	phage major capsid protein, HK97 family	-1.96333	0.000169076	1206	3283	3194	676	821	472
BN1044_01437	A0A1C6YYR2	ribose ABC transporter membrane protein	-1.96423	7.79605e-09	655	716	653	156	190	172
BN1044_01359	A0A1C6YYL9	molybdate transport system permease protein	-1.96457	1.10771e-07	1036	883	818	277	245	178
BN1044_00894	A0A1C6YX30	hypothetical protein	-1.96725	0.0047826	1731	5017	6049	1059	1575	638
BN1044_01772	A0A1C6YZS6	UDP-N-acetyl-D-mannosaminuronic acid dehydrogenase	-1.97589	7.28638e-14	2860	2180	2411	663	597	633
BN1044_02158	A0A0M2N8F8	fumarase, class I, homodimeric	-1.97909	1.41105e-18	8138	5778	5975	1648	1593	1804
BN1044_01535	A0A1C6YYZ1	DNA-(apurinic or apyrimidinic site) lyase	-1.98049	5.56029e-12	1398	1937	2327	531	539	363
BN1044_00463	A0A1C6YVY1	Protein of unknown function (DUF2545)	-1.98756	0.000651136	331	354	288	79	25	141
BN1044_02275	A0A1C6Z0W1	hypothetical protein	-1.99051	0.00375452	393	877	1442	209	392	80
BN1044_01162	A0A1C6YXV9	type VI secretion system protein ImpC	-1.99166	9.04092e-05	1847	555	392	296	240	166
BN1044_04451	A0A1C6Z7A1	Ribosomal protein S18 acetylase RimI	-1.992	1.79651e-08	1250	1200	999	269	251	346
BN1044_00642	A0A0M2NA83	2-dehydro-3-deoxyphosphogluconate aldolase / (4S)-4-hydroxy-2-oxoglutarate aldolase	-1.99446	1.73285e-18	5403	4415	4354	1095	1278	1182
BN1044_03757	A0A1C6Z5A9	lysozyme	-1.99644	0.00971251	1287	3891	4944	1100	1032	403
BN1044_03115	A0A0K0HNH8	LSU ribosomal protein L18P	-2.00057	6.75664e-22	16256	15016	18534	4324	3756	4365
BN1044_04356	A0A1C6Z724	dethiobiotin synthetase	-2.00149	8.65923e-07	732	909	822	227	155	232
BN1044_03272	A0A1C6Z3W0	formate-dependent phosphoribosylglycinamide formyltransferase	-2.00204	1.9568e-10	1528	1258	1203	325	314	356
BN1044_03616	A0A1C6Z4T1	thiosulfate/3-mercaptopyruvate sulfurtransferase	-2.00257	1.70734e-13	4392	3408	2357	689	948	898
BN1044_04052	A0A1C6Z633	acetyl-CoA carboxylase biotin carboxyl carrier protein	-2.0036	5.55964e-14	7025	6899	6778	1717	1702	1742
BN1044_03985	A0A1C6Z5X4	flagellar L-ring protein precursor FlgH	-2.0053	0.0301647	141	118	120	31	27	36
BN1044_00229	A0A1C6YVA4	serine transporter	-2.00559	7.9185e-14	1439	1879	2000	390	359	575
BN1044_03119	A0A1C6Z3M5	protein translocase subunit secY/sec61 alpha	-2.01176	1.27515e-12	69073	41203	52598	13237	14231	12919
BN1044_00180	A0A1C6YV49	propionate kinase	-2.01639	2.50496e-05	658	632	465	89	194	150
BN1044_03196	A0A0K0HV59	ProP effector	-2.0189	1.57393e-17	3821	4938	5528	1247	1324	953
BN1044_03951	A0A1C6Z5U6	6-phosphogluconate dehydrogenase (decarboxylating)	-2.02125	2.23765e-23	7474	7056	9724	2081	2281	1612
BN1044_01352	A0A1C6YYC2	UDP-glucose 4-epimerase	-2.02307	4.96764e-09	1374	1222	1094	315	169	423
BN1044_01459	A0A1C6YYW8	glucosamine--fructose-6-phosphate aminotransferase (isomerizing)	-2.02454	6.79722e-31	11429	8774	11362	2455	2494	2809
BN1044_03114	A0A0K0HMN9	LSU ribosomal protein L6P	-2.02695	6.80744e-13	22733	26105	31256	7259	6685	5708
BN1044_03267	A0A1C6Z3I9	hypothetical protein	-2.02949	2.24335e-11	16216	25013	26411	6157	5147	5262
BN1044_03065	A0A0K0HN86	CRP/FNR family transcriptional regulator, cyclic AMP receptor protein	-2.03431	3.10583e-30	9562	7652	7293	1771	2116	2095
BN1044_02125	A0A1C6Z0U9	metabolite-proton symporter	-2.03716	1.64788e-10	1400	1364	1013	222	438	259
BN1044_03124	A0A0K0HMM8	DNA-directed RNA polymerase subunit alpha	-2.03752	2.64802e-13	56392	45584	49794	10731	15104	11132
BN1044_03059	A0A1C6Z3G8	6-phospho-beta-glucosidase	-2.03995	7.12393e-07	1578	1426	924	201	325	429
BN1044_00729	A0A0K0HUF4	Enoyl-[acyl-carrier-protein] reductase [NADH]	-2.04331	4.16762e-13	5148	3675	4109	822	1384	930
BN1044_01476	A0A0K0HSK3	ribonuclease P protein component	-2.04905	7.62204e-08	1413	1235	1993	402	371	346
BN1044_00399	A0A1C6YVQ2	hypothetical protein	-2.05152	7.62827e-05	361	293	233	85	82	46
BN1044_03638	A0A1C6Z5F9	transcriptional regulator, LacI family	-2.05287	4.04403e-12	5092	4585	4552	980	944	1504
BN1044_01659	A0A1C6YZJ3	type I restriction enzyme M protein	-2.05509	3.48372e-16	2363	2753	3422	781	519	754
BN1044_03258	A0A1C6Z3M0	hypothetical protein	-2.06069	0.000324616	34740	29499	12790	7691	4025	6747
[truncated: 356 more rows]

## Sheet: B. aurantiacum
GeneID	Accession	Product	Log2 fold change	Adjusted P value (≤0.05)	B. aurantiacum in iron-limited monoculture			B. aurantiacum in iron-limited coculture
BAURA86_00878	A0A2H1IR28	hypothetical protein	19.2567	9.09281e-18	0	0	0	0	14	49
BAURA86_03758	A0A2A3X196	putative spermidine/putrescine transport system ATP-binding protein	9.04406	2.10603e-09	0	0	0	103	12	212
BAURA86_01933	A0A1D7W5G3	ammonium transporter	8.92861	0	943	574	959	428677	380771	394061
BAURA86_02725	A0A2H1KEH6	hypothetical protein	8.30452	5.53802e-06	0	0	0	96	97	5
BAURA86_01684	A0A1D7VYL0	Protein of unknown function (DUF3311)	8.29978	6.72587e-07	0	0	0	96	56	46
BAURA86_03176	A0A2H1KRK3	phosphonate transport system substrate-binding protein	8.09462	6.38716e-05	0	0	0	0	137	33
BAURA86_04022	A0A2H1L0D6	ABC transporter	8.01691	8.34579e-06	0	0	0	103	166	36
BAURA86_03915	A0A2H1KZ08	DNA processing protein	7.94758	0.00325028	0	0	0	124	30	0
BAURA86_01031	A0A1D7W958	large subunit ribosomal protein L36	7.46754	0.00626771	0	0	0	10	77	22
BAURA86_02095	A0A2H1JVL6	Protein N-acetyltransferase, RimJ/RimL family	7.29569	3.28163e-11	0	6	0	355	583	284
BAURA86_02666	A0A2H1IQJ8	Acyl-CoA hydrolase	7.21052	3.18319e-162	423	250	149	41651	39845	41538
BAURA86_02345	A0A2A3X441	nucleobase:cation symporter-1, NCS1 family	7.03559	7.70477e-90	127	384	231	31013	34485	32506
BAURA86_03578	A0A2A3ZBR6	4-hydroxy-tetrahydrodipicolinate synthase	6.99892	0.0150011	0	0	0	0	0	79
BAURA86_00488	A0A2H1ICW0	hypothetical protein	6.9536	0.000396512	0	0	0	10	54	12
BAURA86_03160	A0A2H1KRH4	putative tricarboxylic transport membrane protein	6.7293	0.0102182	0	0	0	18	29	19
BAURA86_02948	A0A2H1JHU8	hypothetical protein	6.6059	0.0430784	0	0	0	44	0	17
BAURA86_03839	A0A2H1KYL7	Transposase	6.56366	0.00462674	0	0	0	41	0	18
BAURA86_00685	A0A2H1ILI1	hypothetical protein	6.50041	0.016517	0	0	0	15	0	40
BAURA86_00414	A0A2H1IAR5	hypothetical protein	6.49828	0.0328943	0	0	0	15	0	40
BAURA86_01803	A0A2H1JL21	hypothetical protein	6.49601	0.00626771	0	0	0	20	36	0
BAURA86_02726	A0A2H1KEQ8	Putative Flp pilus-assembly TadE/G-like	6.29055	0.00149888	0	0	0	10	0	37
BAURA86_02122	A0A1D7W0P6	2-hydroxy-3-oxopropionate reductase	6.15716	0.00166984	0	0	0	10	0	33
BAURA86_02324	A0A2H1K2P7	2-iminobutanoate/2-iminopropanoate deaminase	5.9696	0.00206868	0	0	0	25	0	13
BAURA86_02665	A0A2A3ZTM4	TfoX N-terminal domain-containing protein	5.67089	1.37802e-169	528	523	268	28466	18883	20678
BAURA86_00956	A0A2H1IT67	glyceraldehyde-3-phosphate dehydrogenase (NAD+)	5.45774	5.8754e-24	2128	1476	810	27812	41581	124723
BAURA86_02950	A0A2H1JHF2	hypothetical protein	5.43253	0.0299948	0	9	0	46	373	4
BAURA86_03463	A0A2H1KVS8	peptide/nickel transport system permease protein	4.92496	7.60969e-07	0	102	66	1815	2055	1291
BAURA86_01177	A0A2H1J1Q2	peptide/nickel transport system permease protein	4.9088	6.96637e-25	61	206	145	3975	3877	4619
BAURA86_02664	A0A2H1KCX0	Ketosteroid isomerase-related protein	4.81163	2.06705e-126	453	685	360	17511	12588	12441
BAURA86_03770	A0A2H1KYC7	FAD dependent oxidoreductase	4.75117	0.000129117	0	8	0	67	106	84
BAURA86_03917	A0A2H1KZ92	conjugative relaxase domain-containing protein, TrwC/TraI family	4.66561	0.0162811	0	0	10	0	150	81
BAURA86_00654	A0A2H1ILF0	Membrane protease YdiL, CAAX protease family	4.64599	2.73078e-14	12	235	14	1633	2686	2413
BAURA86_03464	A0A2H1KW66	peptide/nickel transport system permease protein	4.56252	2.55983e-11	0	66	104	1230	1506	1242
BAURA86_02277	A0A2H1K1H6	spermidine/putrescine transport system ATP-binding protein	4.49853	5.84938e-22	78	46	129	2264	1386	2002
BAURA86_01190	A0A2A3YZ76	NADP-dependent 3-hydroxy acid dehydrogenase YdfG	4.49275	5.13069e-08	0	35	0	272	101	503
BAURA86_01178	A0A2A3ZFF1	peptide/nickel transport system substrate-binding protein	4.4244	4.48723e-09	1670	228	520	16535	15638	19782
BAURA86_03066	A0A2H1KLH1	hypothetical protein	4.30005	3.07776e-05	18	1	0	129	204	73
BAURA86_01851	A0A1D7W959	putative ABC transport system ATP-binding protein	4.16829	5.74412e-10	149	107	99	2508	1788	2138
BAURA86_01176	A0A2A3X6U6	peptide/nickel transport system permease protein	4.13218	6.06888e-08	482	48	170	4159	4170	3966
BAURA86_02246	A0A2H1JZ89	NAD(P)-dependent dehydrogenase, short-chain alcohol dehydrogenase family	3.92672	0.000137624	0	12	0	67	83	82
BAURA86_03487	A0A2H1KW06	ABC-2 type transport system ATP-binding protein	3.83229	0.0255445	0	6	0	70	10	22
BAURA86_02278	A0A2H1HX74	spermidine/putrescine transport system substrate-binding protein	3.70184	1.13808e-23	204	91	283	2952	2414	2080
BAURA86_02151	A0A2H1JX65	L-proline dehydrogenase /delta-1-pyrroline-5-carboxylate dehydrogenase	3.69627	1.445e-45	1263	653	1470	13476	15540	14750
BAURA86_02736	A0A2A3YZN9	hypothetical protein	3.69406	9.53084e-11	101	73	0	571	958	795
BAURA86_02663	A0A2H1KDK5	Uncharacterized conserved protein YndB, AHSA1/START domain	3.5059	1.99812e-46	518	235	666	5787	5452	4719
BAURA86_00528	A0A2H1IDX9	alanine or glycine:cation symporter, AGCS family	3.47325	2.45117e-14	14112	5869	9172	116789	106710	100267
BAURA86_02094	A0A2H1JUY5	Peptidase family M23	3.42884	0.00144786	0	35	97	480	416	513
BAURA86_00652	A0A2H1ILD2	putative ABC transport system permease protein	3.42015	4.15848e-26	611	972	418	4954	8921	7643
BAURA86_01852	A0A2H1JMB0	FtsX-like permease family protein	3.38878	3.08556e-22	281	134	158	2129	2001	1888
BAURA86_03460	A0A2H1KVR9	peptide/nickel transport system substrate-binding protein	3.33371	1.03363e-23	299	208	337	2573	2559	3349
BAURA86_02463	A0A2H1K641	Major Facilitator Superfamily protein	3.31292	3.19589e-10	3226	5202	2940	31146	33456	48405
BAURA86_02276	A0A2H1K079	hypothetical protein	3.27353	2.72525e-25	480	451	395	5330	5047	2487
BAURA86_01229	A0A2H1J3L6	acetoacetyl-CoA synthetase	3.22596	0.0041483	0	24	0	124	14	109
BAURA86_03402	A0A2A3X9Y5	alcohol dehydrogenase, propanol-preferring	3.21982	2.16942e-10	1504	473	687	15766	3730	5341
BAURA86_02489	A0A2H1K7H3	bacteriocin biosynthesis cyclodehydratase domain-containing protein	3.17776	2.43671e-24	2077	1016	1605	14559	12818	15119
BAURA86_00348	A0A1D7W3M7	L-glutamine synthetase	3.16318	1.27359e-48	27805	43385	30853	291084	264710	358376
BAURA86_02110	A0A2A3YRE0	malate dehydrogenase (oxaloacetate-decarboxylating)	3.14546	2.17886e-07	89	113	10	667	913	352
BAURA86_01026	A0A2H1I242	zinc/manganese transport system ATP-binding protein	3.05019	2.58877e-07	18	63	191	558	1281	379
BAURA86_04023	A0A2H1KZY1	hypothetical protein	3.03391	0.002224	0	48	74	345	355	301
BAURA86_03298	A0A2A3ZGK5	hypothetical protein	3.00583	0.0107258	0	25	0	119	18	90
BAURA86_02488	A0A2H1K7G4	YcaO-like family protein	2.99933	3.95729e-30	1092	800	1209	7309	8006	9445
BAURA86_01092	A0A2H1IX87	hypothetical protein	2.94067	0.000696613	113	40	0	462	304	429
BAURA86_00863	A0A2H1IQS1	phosphate ABC transporter substrate-binding protein, PhoT family	2.9268	0.000135096	72	130	0	558	554	459
BAURA86_03724	A0A1D7W8Y3	hypothetical protein	2.9234	5.62606e-05	3	28	66	171	244	309
BAURA86_02275	A0A2H1K0A6	betaine-aldehyde dehydrogenase	2.91542	4.26886e-21	3325	2166	1570	19866	18676	14776
BAURA86_00712	A0A1D7W7E1	hypothetical protein	2.89737	0.000816023	0	60	29	264	250	167
BAURA86_02901	A0A2A3YQW1	Uncharacterized membrane protein, DUF485 family	2.88691	2.45488e-13	1859	2236	1938	11965	17560	15118
BAURA86_03797	A0A2H1KY89	Transposase DDE domain	2.86783	0.0250533	0	53	0	140	170	97
BAURA86_02462	A0A2H1K6R1	transcriptional regulator, GntR family	2.84345	8.19106e-07	4849	5940	3381	22930	30485	48307
BAURA86_02096	A0A2H1IGU5	aquaporin Z	2.83997	2.68837e-11	318	187	110	1524	1352	1554
BAURA86_03403	A0A2A3ZCJ5	aldehyde dehydrogenase	2.80866	7.16401e-08	2635	2741	2492	39057	8373	7715
BAURA86_02344	A0A2H1K2T1	triacylglycerol lipase	2.80707	5.93362e-15	207	165	310	1534	1486	1718
BAURA86_02465	A0A2H1K6H0	hypothetical protein	2.77384	3.21823e-11	72	235	204	1596	1083	827
BAURA86_02384	A0A2H1K3X7	inorganic phosphate transporter, PiT family	2.75825	4.34212e-24	743	399	433	3453	4587	2632
BAURA86_00653	A0A2H1ILE0	putative oxidoreductase	2.75685	3.81437e-21	323	451	589	2484	2648	4054
BAURA86_02490	A0A2H1K7U1	hypothetical protein	2.7462	1.01076e-06	6343	4141	6294	56576	25431	30571
BAURA86_03628	A0A2H1KXI9	small multidrug resistance pump	2.70787	0.0177483	18	0	12	25	112	54
BAURA86_02487	A0A2H1K7R4	SagB-type dehydrogenase domain-containing protein	2.68807	1.13616e-25	1088	780	907	5600	5330	6950
BAURA86_02190	A0A1D7W0L5	amino acid ABC transporter substrate-binding protein, PAAT family	2.66371	3.7423e-09	5017	3516	2723	23763	22754	24828
BAURA86_03462	A0A2H1KVW1	peptide/nickel transport system ATP-binding protein	2.64904	0.000719798	319	3	124	823	1118	857
BAURA86_04050	A0A2H1L050	Transposase (or an inactivated derivative)	2.64823	0.00355571	114	34	0	431	235	278
BAURA86_02656	A0A2H1KCK5	Predicted amidohydrolase	2.64809	0.00330422	44	13	0	70	108	193
BAURA86_03615	A0A2H1KX07	hypothetical protein	2.62923	0.000827739	0	89	52	186	348	349
BAURA86_02888	A0A2H1KJF4	hypothetical protein	2.58212	2.49209e-09	211	299	416	1742	2526	1268
BAURA86_02306	A0A2H1J760	Uncharacterized conserved protein, Ntn-hydrolase superfamily	2.57997	0.02949	0	12	18	18	76	89
BAURA86_02359	A0A2H1JXA9	hypothetical protein	2.57582	0.00936954	0	14	54	116	36	239
BAURA86_00077	A0A2H1HNS8	Xaa-Pro dipeptidase	2.56688	4.03836e-13	502	409	982	4344	3891	2942
BAURA86_00349	A0A2H1I908	dihydrolipoamide dehydrogenase	2.54972	1.27359e-48	2090	1692	1584	10573	8522	12352
BAURA86_00563	A0A2H1IER7	hypothetical protein	2.54674	0.0389671	0	27	6	33	68	99
BAURA86_00428	A0A1D7W3N1	amino acid ABC transporter membrane protein 1, PAAT family	2.53785	4.87824e-15	930	474	803	3746	4743	4311
BAURA86_00427	A0A2H1K2U2	amino acid ABC transporter membrane protein 2, PAAT family	2.5339	3.94821e-17	787	733	1272	5803	5261	5070
BAURA86_03132	A0A2H1KS30	Acyl-CoA synthetase (AMP-forming)/AMP-acid ligase II	2.52871	0.00328518	0	20	70	129	43	329
BAURA86_01174	A0A2A3Z9N7	peptide/nickel transport system ATP-binding protein	2.52673	1.10352e-19	1554	597	1255	6577	6166	6849
BAURA86_01189	A0A2A3ZFE0	acyl-CoA dehydrogenase	2.51803	0.0189618	0	243	66	379	527	880
BAURA86_02192	A0A2H1JZ43	amino acid ABC transporter ATP-binding protein, PAAT family	2.51792	1.87563e-07	1685	976	2569	10196	10036	9704
BAURA86_03461	A0A2H1KVJ0	peptide/nickel transport system ATP-binding protein	2.51522	2.07838e-06	208	134	112	701	1024	884
BAURA86_01225	A0A2A3YZ43	NAD(P)-dependent dehydrogenase, short-chain alcohol dehydrogenase family	2.48255	4.23998e-17	501	1490	718	5964	4864	4373
BAURA86_02279	A0A2A3ZNU7	spermidine/putrescine transport system permease protein	2.47884	4.12308e-08	254	150	274	1557	788	1423
BAURA86_02720	A0A2A3Z8D2	pilus assembly protein CpaF	2.45466	5.13848e-06	100	147	20	547	570	391
BAURA86_03467	A0A2H1KW74	MFS transporter, MHS family, proline/betaine transporter	2.44516	6.52001e-08	273	152	160	1282	1018	896
BAURA86_00078	A0A1D7W4K0	lactate permease	2.44113	1.20792e-21	358	531	329	1755	2849	2054
BAURA86_02485	A0A2H1K7P5	Cupin superfamily protein	2.42852	2.28636e-24	2634	1959	2175	9854	12700	13878
BAURA86_00035	A0A2H1IYJ1	cytochrome bd-I ubiquinol oxidase subunit 1 apoprotein	2.37736	1.72972e-18	3735	11898	8343	41903	35513	47190
BAURA86_02127	A0A2H1JW01	xanthine dehydrogenase, molybdenum binding subunit apoprotein	2.37244	2.34213e-19	321	420	262	1425	1540	2263
BAURA86_03622	A0A1D7W058	putative ABC transport system substrate-binding protein	2.3687	4.87622e-13	941	970	322	3855	4284	3453
BAURA86_00944	A0A2H1ISQ1	Predicted glycosyl transferase	2.36433	0.00645858	0	74	24	96	319	108
BAURA86_01088	A0A2H1IX48	Acyltransferase family protein	2.33086	0.00298381	0	72	29	251	110	162
BAURA86_02371	A0A2H1K3W4	hypothetical protein	2.31256	0.0349348	0	318	389	1165	1500	845
BAURA86_01812	A0A2H1JKP4	MFS transporter, DHA2 family, lincomycin resistance protein	2.29885	3.00491e-24	1812	1891	1805	10186	9854	7080
BAURA86_02829	A0A2H1KJ48	transcriptional regulator, TetR family	2.28154	7.55062e-05	5	132	64	264	416	320
BAURA86_01027	A0A2H1IVJ9	hydrophobic/amphiphilic exporter-1, HAE1 family	2.27852	2.12936e-34	4431	2604	2646	16290	15800	14902
BAURA86_00651	A0A2H1IKS9	putative ABC transport system ATP-binding protein	2.27452	1.16431e-12	519	503	997	2658	3753	3318
BAURA86_01706	A0A1D7VYF5	nucleobase:cation symporter-2, NCS2 family	2.26315	1.29347e-06	663	223	83	1776	1156	1745
BAURA86_02191	A0A1D7W0E9	amino acid ABC transporter membrane protein, PAAT family	2.26167	5.3226e-17	6200	4220	3771	25057	20380	22635
BAURA86_00643	A0A2H1IKI3	hypothetical protein	2.21816	0.000162828	299	176	66	843	984	713
BAURA86_02464	A0A2H1K6G0	putative ATPase	2.20058	4.37323e-26	2341	2985	2267	10674	14810	9458
BAURA86_03534	A0A2A3ZBK1	3-oxoacyl-[acyl-carrier protein] reductase	2.17115	1.1969e-20	1526	1145	1343	5535	5854	6677
BAURA86_02902	A0A2H1KJJ8	cation/acetate symporter	2.13242	2.6612e-16	4746	4533	6301	27435	19452	21402
BAURA86_01077	A0A2H1IWV7	Uncharacterized conserved protein YbjT, contains NAD(P)-binding and DUF2867 domains	2.13214	8.86998e-08	128	566	520	1973	1082	2267
BAURA86_00430	A0A2A3Z5P7	amino acid ABC transporter ATP-binding protein, PAAT family	2.11471	3.68743e-16	12364	7625	10401	38341	47343	45923
BAURA86_02124	A0A2H1JW14	Permease family protein	2.08734	0.00362309	11	136	351	804	661	641
BAURA86_02982	A0A2A3ZAT1	Site-specific DNA recombinase	2.07088	4.91327e-05	46	339	370	994	1109	1070
BAURA86_02000	A0A2H1JRQ0	glycolate oxidase FAD binding subunit	2.06197	3.93551e-10	271	237	149	804	783	1175
BAURA86_03248	A0A2H1KSZ4	acetyl-coenzyme A synthetase	2.04171	4.08301e-21	6619	6813	8785	35217	28266	27974
BAURA86_01391	A0A2H1J7C9	hypothetical protein	2.04151	6.20497e-05	57	144	58	288	384	414
BAURA86_02147	A0A1D7W0P1	hypothetical protein	2.03706	0.0370002	66	115	0	148	494	117
BAURA86_00984	A0A2H1IU25	proline racemase	2.03559	0.0381994	0	90	31	114	199	192
BAURA86_00713	A0A2H1IMD4	fatty-acyl-CoA synthase	2.01442	1.01919e-15	2953	2534	2427	12512	8698	10779
BAURA86_02647	A0A2H1KCK1	CubicO group peptidase, beta-lactamase class C family	2.01139	0.0139465	0	193	139	524	239	582
BAURA86_02735	A0A2H1KES2	biotin synthase	2.01078	1.55157e-16	132	211	133	625	911	426
BAURA86_00645	A0A2H1IKK0	ABC-2 type transport system ATP-binding protein	1.99312	5.86762e-12	1079	794	1032	3814	4728	3019
BAURA86_00076	A0A1D7W4U0	transcriptional regulator, AsnC family	1.97453	4.55774e-18	9694	5200	6511	25194	32437	26486
BAURA86_02281	A0A2H1K1M6	Glycine/D-amino acid oxidase (deaminating)	1.9617	4.61802e-05	526	515	60	1604	1194	1525
BAURA86_02309	A0A2H1J7M2	putative flavoprotein involved in K+ transport	1.95436	0.04049	75	51	0	135	268	96
BAURA86_02370	A0A1D7VZ79	hypothetical protein	1.94269	0.000543092	48	218	443	1074	1138	500
BAURA86_00595	A0A2H1IJ84	Methyltransferase domain-containing protein	1.93057	1.84043e-10	506	262	372	1443	1807	1095
BAURA86_01293	A0A2A3YYT1	allantoin racemase	1.92952	0.000156426	65	187	197	467	540	703
BAURA86_01078	A0A2H1IWT5	hypothetical protein	1.89991	1.40626e-15	1620	2548	1580	5387	7194	8898
BAURA86_01766	A0A2H1JJF3	hypothetical protein	1.89756	0.0481877	25	102	0	116	174	196
BAURA86_00353	A0A2H1I964	L-alanine dehydrogenase	1.88336	6.30477e-17	2468	3587	2315	10534	9437	10945
BAURA86_00036	A0A1D7W4X5	cytochrome bd-I ubiquinol oxidase subunit 2 apoprotein	1.86932	2.3268e-05	2254	5869	2752	20268	11912	7581
BAURA86_03533	A0A2H1KWA4	acetyl-CoA C-acetyltransferase	1.86296	6.31212e-17	2702	2634	2582	9067	9361	10372
BAURA86_00429	A0A1D7W3K5	amino acid ABC transporter substrate-binding protein, PAAT family	1.8576	3.724e-12	13643	11904	14484	48800	42993	53272
BAURA86_00597	A0A2H1IJA4	hypothetical protein	1.85065	0.000311663	106	177	370	947	493	901
BAURA86_01853	A0A2H1JN07	FtsX-like permease family protein	1.84299	5.34548e-10	659	515	1099	2775	2260	3081
BAURA86_02483	A0A2H1K7C1	ATP-binding cassette, subfamily B	1.83155	7.90303e-10	1557	1512	674	4344	4217	4799
BAURA86_02285	A0A2H1K0L1	hypothetical protein	1.83098	0.000103866	125	668	724	2482	1281	1637
BAURA86_02179	A0A2H1JXJ5	SipW-cognate class signal peptide	1.82663	2.08996e-06	91	211	310	823	509	826
BAURA86_01112	A0A2H1IZR8	peptide/nickel transport system ATP-binding protein	1.82328	1.59683e-10	244	443	453	1358	1179	1496
BAURA86_02167	A0A2A3Z3F6	hypothetical protein	1.82117	0.000213703	54	233	108	363	690	362
BAURA86_01172	A0A2H1J1J8	transporter, NhaC family	1.81079	9.12718e-07	1375	755	399	3541	1986	3371
BAURA86_02001	A0A2H1JRR1	glycolate oxidase iron-sulfur subunit	1.80865	4.54963e-12	761	515	499	2435	1517	2276
BAURA86_02486	A0A2H1K7Q4	YcaO-like family protein	1.79195	9.41368e-21	2085	3306	2971	10173	9137	9656
BAURA86_02695	A0A2H1KDR1	hypothetical protein	1.79168	0.0404348	232	129	52	311	715	409
BAURA86_03613	A0A2H1KWX5	hypothetical protein	1.76392	0.00100242	169	186	24	425	391	496
BAURA86_02816	A0A2H1KH87	hypothetical protein	1.75929	0.000103989	199	139	620	890	1127	1193
BAURA86_03414	A0A2H1KVF5	hypothetical protein	1.75522	6.84037e-10	1984	3517	3698	11528	8491	11030
BAURA86_00394	A0A2H1K3G9	cystathionine gamma-synthase	1.74776	3.40926e-11	599	458	566	1664	1718	2058
BAURA86_02493	A0A2H1K840	alanine or glycine:cation symporter, AGCS family	1.72251	7.55571e-05	4774	2243	3240	12723	10985	10140
BAURA86_02544	A0A2A3Z7F1	Glutamate synthase domain-containing protein 2	1.71509	5.55495e-10	2024	1156	658	4398	3924	4309
BAURA86_01110	A0A1D7W1Z8	peptide/nickel transport system permease protein	1.7072	0.000606253	431	116	195	719	804	902
BAURA86_03229	A0A2A3ZEZ3	Ribosomal protein S18 acetylase RimI	1.70006	0.000157856	185	295	104	760	692	470
BAURA86_00929	A0A1D7W7Q4	DNA-binding transcriptional regulator, MarR family	1.69019	3.501e-10	1558	1614	1776	4933	6452	4579
BAURA86_01690	A0A1D7VYJ6	succinate-semialdehyde dehydrogenase / glutarate-semialdehyde dehydrogenase	1.68767	1.46143e-21	6296	7858	6884	26879	19961	20956
BAURA86_00914	A0A2H1IRV7	hypothetical protein	1.6842	0.00071109	571	190	87	991	860	886
BAURA86_02117	A0A2H1JVP8	peroxiredoxin Q/BCP	1.6833	6.06305e-12	540	929	695	1981	3032	1956
BAURA86_02733	A0A2A3Z8C2	8-amino-7-oxononanoate synthase	1.67855	0.0149823	115	119	4	158	436	184
BAURA86_00743	A0A1D7W794	5-methylcytosine-specific restriction endonuclease McrA	1.67443	9.10247e-10	652	1468	816	2503	3510	3385
BAURA86_00865	A0A2A3ZJE1	phosphate ABC transporter membrane protein 2, PhoT family	1.66448	0.022723	91	33	254	197	726	259
BAURA86_03720	A0A2H1KXY1	N-carbamoyl-L-amino-acid hydrolase	1.64305	6.64738e-07	403	455	210	1560	1078	735
BAURA86_01146	A0A2H1J0V1	Dienelactone hydrolase	1.63457	0.000382245	65	211	118	316	560	362
BAURA86_02710	A0A2H1J4E8	agmatinase	1.6316	1.15985e-06	2633	3667	3371	9072	11511	9385
BAURA86_01226	A0A1D7W265	Nucleotide-binding universal stress protein, UspA family	1.61687	2.5406e-10	2683	7636	4316	16649	13528	14746
BAURA86_00915	A0A2H1IRW7	hypothetical protein	1.6154	6.00628e-06	694	339	229	1641	1083	1161
BAURA86_03041	A0A2H1KNS7	L-lactate dehydrogenase complex protein LldE	1.61403	1.75893e-06	1250	927	1180	4188	2956	3133
BAURA86_03043	A0A2H1IGV4	L-lactate dehydrogenase complex protein LldG	1.61092	6.0759e-06	714	1114	916	2879	2684	2824
BAURA86_02852	A0A2H1KJU5	Cytosine/adenosine deaminase	1.60768	3.17212e-11	473	866	670	2108	1854	2178
BAURA86_02484	A0A2H1K7D2	ABC transporter	1.59949	4.32073e-09	1289	1015	2373	4510	4888	4736
BAURA86_03674	A0A2H1KXH6	peptide/nickel transport system permease protein	1.59205	1.47062e-05	264	667	726	1319	2530	1146
BAURA86_02341	A0A2H1K2H4	aspartyl-tRNA(Asn)/glutamyl-tRNA(Gln) amidotransferase subunit A	1.58074	0.00973929	397	273	77	934	545	769
BAURA86_01245	A0A2H1I352	two component transcriptional regulator, LuxR family	1.57842	0.00805384	61	746	287	649	1578	1053
BAURA86_02817	A0A2H1KIU2	Probable Zinc-ribbon domain-containing protein	1.57194	2.99288e-16	2270	1666	2386	6372	5972	6425
BAURA86_03328	A0A2H1KVI5	hypothetical protein	1.56441	0.00620669	386	214	133	373	1256	546
BAURA86_00259	A0A2H1IWF1	hypothetical protein	1.55192	0.037324	167	82	16	137	348	300
BAURA86_02657	A0A2H1KCN0	amino acid/polyamine/organocation transporter, APC superfamily (TC 2.A.3)	1.54343	0.0369086	73	416	16	355	556	581
BAURA86_03042	A0A2H1IGU6	L-lactate dehydrogenase complex protein LldF	1.53333	6.78387e-08	2935	2656	3489	8766	8671	8837
BAURA86_01168	A0A1D7W202	sodium/proline symporter	1.53271	0.0431054	267	208	4	350	639	409
BAURA86_03012	A0A2H1KMS5	peptide/nickel transport system permease protein	1.52842	1.60776e-14	1631	1364	1501	4209	4507	4252
BAURA86_04039	A0A1D7W1I8	Site-specific recombinase XerD	1.51986	2.98772e-05	801	1162	1982	4084	2874	4336
BAURA86_02554	A0A2H1K9E4	propionyl-CoA synthetase	1.51838	1.33704e-14	23610	20919	24885	74142	57398	67301
BAURA86_03011	A0A2H1KNB6	peptide/nickel transport system permease protein	1.51642	0.003567	763	388	135	799	1683	1208
BAURA86_02229	A0A1D7W0B1	Acyl-CoA reductase	1.51268	0.0021302	80	383	160	745	641	411
BAURA86_03765	A0A2H1J5U3	hypothetical protein	1.49901	0.00281816	318	140	179	563	902	337
BAURA86_00075	A0A2H1I1U0	Adenosylmethionine-8-amino-7-oxononanoate aminotransferase	1.49155	9.67013e-12	15247	16474	16508	57202	44655	33773
BAURA86_03804	A0A2H1KY95	protein of unknown function (DUF4190)	1.48692	5.3847e-05	216	757	597	1485	1904	1020
BAURA86_00951	A0A1D7W7W7	transcriptional regulator, IclR family	1.47109	0.0173291	91	147	54	353	77	389
BAURA86_01689	A0A2H1JHC1	hypothetical protein	1.4706	0.00186021	168	237	81	495	391	476
BAURA86_01292	A0A2H1J551	nucleobase:cation symporter-1, NCS1 family	1.46858	0.000308267	1508	744	2954	5237	4157	4987
BAURA86_01553	A0A2H1JCP4	2',3'-cyclic-nucleotide 2'-phosphodiesterase / 3'-nucleotidase	1.46623	3.40882e-11	4413	5231	5897	13310	15591	14028
BAURA86_01392	A0A2H1J754	Site-specific DNA recombinase	1.46368	0.00126546	115	104	201	402	297	449
BAURA86_03624	A0A2H1KX79	putative ABC transport system ATP-binding protein	1.43963	0.0166232	43	220	135	566	128	395
BAURA86_01079	A0A1D7W883	two component transcriptional regulator, LuxR family	1.42808	2.00617e-06	1448	1194	680	2804	2167	3988
BAURA86_02943	A0A2A3ZG24	hippurate hydrolase	1.42432	0.00584126	169	174	655	1194	541	927
BAURA86_01111	A0A1D7W1V7	peptide/nickel transport system permease protein	1.42163	0.000284739	387	273	324	753	1029	857
BAURA86_01073	A0A2H1IWM4	hypothetical protein	1.42145	8.4732e-07	1133	1856	1649	3661	4821	3942
BAURA86_03851	A0A2H1KFD5	Predicted arabinose efflux permease, MFS family	1.42093	0.000714538	359	259	362	864	1163	596
BAURA86_02128	A0A2A3ZPL7	xanthine dehydrogenase small subunit	1.41634	1.023e-05	1269	659	1365	2227	4288	2256
BAURA86_03719	A0A2H1KXP3	acetolactate synthase-1/2/3 large subunit	1.41632	6.17e-05	159	504	672	1204	1105	1239
BAURA86_03005	A0A2H1KN71	hypothetical protein	1.41035	0.0102182	105	106	133	244	494	176
BAURA86_02555	A0A2A3ZJJ9	Polyketide cyclase / dehydrase and lipid transport	1.40183	4.78447e-12	6580	4691	6140	17906	12236	15856
BAURA86_02126	A0A2H1JW30	molybdenum cofactor sulfurylase	1.39682	0.0487674	147	27	233	308	297	454
BAURA86_02250	A0A2A3Z4R9	amino acid/polyamine/organocation transporter, APC superfamily	1.37622	0.0487674	46	252	195	545	125	615
BAURA86_00998	A0A2H1IUQ0	hypothetical protein	1.37315	0.0163891	93	261	485	579	677	905
BAURA86_01191	A0A2H1J242	Predicted kinase, aminoglycoside phosphotransferase (APT) family	1.37292	0.00315376	114	289	162	316	603	552
BAURA86_00917	A0A2H1IRY2	hypothetical protein	1.37291	0.00691641	524	304	85	545	734	1095
BAURA86_01591	A0A1D7W2V7	hypothetical protein	1.36048	0.00494503	178	351	608	682	1218	1006
BAURA86_03148	A0A2H1KRB5	Enamine deaminase RidA, house cleaning of reactive enamine intermediates, YjgF/YER057c/UK114 family	1.33546	1.70883e-05	391	418	530	1280	980	1116
BAURA86_01349	A0A1D7W2K4	hypothetical protein	1.33235	0.000457558	385	407	304	963	1210	599
BAURA86_01709	A0A1D7VYH6	Peptidase M50B-like	1.33211	1.35654e-05	539	915	374	1659	1252	1721
BAURA86_02348	A0A2H1K2V4	urocanate hydratase	1.32128	2.43194e-05	922	1168	1422	4440	1424	2912
BAURA86_03623	A0A2H1KWZ5	putative ABC transport system permease protein	1.31297	0.00307434	493	143	266	965	494	780
BAURA86_00837	A0A2A3Z8N0	Nucleotide-binding universal stress protein, UspA family	1.30924	0.0487674	27	580	339	677	1105	569
BAURA86_03978	A0A2H1KTN9	Helix-turn-helix domain of resolvase	1.3055	0.00772981	8959	3155	3442	10066	11962	16422
BAURA86_00763	A0A2A3YT24	Heat shock protein. Metallo peptidase. MEROPS family M48B	1.30276	7.28719e-13	885	1282	1209	2856	2485	2992
BAURA86_01750	A0A2H1JJG0	tricorn protease	1.30149	1.29216e-09	9940	11051	11136	29961	24257	24975
BAURA86_00606	A0A2H1IJN4	lycopene cyclase domain-containing protein	1.29373	7.73286e-13	2052	2014	1792	4964	4002	5406
BAURA86_02162	A0A2H1JX34	Sugar phosphate permease	1.28188	0.0107258	152	179	229	477	589	295
BAURA86_03767	A0A2H1KY12	hypothetical protein	1.28173	0.0375788	96	515	49	532	467	626
BAURA86_03586	A0A2H1KWN8	hypothetical protein	1.27553	0.000375921	460	528	372	688	1732	881
BAURA86_01224	A0A1D7W201	Acetamidase/formamidase	1.27401	0.000321924	721	451	768	1319	1750	1609
BAURA86_01342	A0A1D7W3J8	sigma 54 modulation protein /SSU ribosomal protein S30P	1.26783	1.60166e-09	1312	1143	1145	2557	2974	3136
BAURA86_00366	A0A1D7W3Q8	3-phenylpropionate/trans-cinnamate dioxygenase ferredoxin subunit	1.26711	8.31393e-07	917	850	520	1737	2191	1603
BAURA86_00764	A0A1D7W8I8	hypothetical protein	1.26383	6.83925e-07	830	1370	1470	2100	3706	2994
BAURA86_02497	A0A2H1K7W4	Uncharacterized conserved protein YndB, AHSA1/START domain	1.26132	0.000543092	274	233	283	916	391	589
BAURA86_00760	A0A1D7W7I0	WXG100 family type VII secretion target	1.25951	0.00950286	66	173	251	324	464	379
BAURA86_01247	A0A2H1J3X5	Host cell surface-exposed lipoprotein	1.25267	0.0290361	46	241	237	355	467	426
BAURA86_01768	A0A2H1JK05	7-cyano-7-deazaguanine synthase (queuosine biosynthesis)	1.25015	1.80852e-05	375	532	687	1635	1085	1066
BAURA86_03580	A0A2H1KWL9	Sodium:solute symporter family protein	1.2441	0.0229385	101	296	137	506	447	325
BAURA86_02414	A0A2H1K4W6	hypothetical protein	1.24243	5.15438e-05	7869	18882	14234	24877	32062	40031
BAURA86_02199	A0A1D7W0E0	taurine---2-oxoglutarate transaminase	1.24028	0.000683822	410	670	268	849	1479	880
BAURA86_02741	A0A1D7W7K4	nucleoside ABC transporter membrane protein	1.23082	5.21976e-10	2813	4591	4322	8960	8201	10355
BAURA86_03146	A0A2H1KQW1	gamma-glutamyltranspeptidase / glutathione hydrolase	1.22887	2.94262e-06	1423	1684	1584	2692	4841	3462
BAURA86_03532	A0A2H1KWQ9	HNH endonuclease	1.22599	0.00961233	437	290	172	651	864	598
BAURA86_00395	A0A1D7W3G9	DNA-binding transcriptional regulator, MerR family	1.21639	1.01906e-09	1222	1157	1103	2687	2907	2505
BAURA86_01173	A0A2A3ZFA3	beta-aspartyl-dipeptidase (metallo-type)	1.213	1.34151e-06	2359	1854	2076	4385	4649	5538
BAURA86_02129	A0A2H1JW57	putative MFS transporter, AGZA family, xanthine/uracil permease	1.21146	3.87035e-06	2443	1286	1776	3829	5472	3442
BAURA86_02847	A0A1D7W115	Glyoxalase-like domain-containing protein	1.20839	1.96603e-05	1627	1518	2625	4318	4199	4795
BAURA86_02896	A0A1D7W1B1	glycerol kinase	1.20586	7.60323e-14	4071	3443	3706	8558	8620	8702
BAURA86_03447	A0A2H1KVC5	hypothetical protein	1.20538	1.61155e-07	2352	1861	1545	4071	4495	4723
BAURA86_00362	A0A2A3X8B7	biotin synthase	1.2008	7.05258e-06	1075	930	1351	3113	2533	2063
BAURA86_00483	A0A2H1ICZ9	cytochrome P450 / NADPH-cytochrome P450 reductase	1.2005	0.000695576	1082	531	1374	2791	1841	2217
BAURA86_01614	A0A2H1JEM8	Acetyl esterase/lipase	1.19489	0.00106563	536	330	422	1033	1013	904
BAURA86_03572	A0A2H1KWU0	Crotonobetainyl-CoA:carnitine CoA-transferase CaiB	1.19412	0.0190078	128	99	254	490	139	459
BAURA86_01932	A0A2A3ZES4	signal recognition particle-docking protein FtsY	1.18448	1.95951e-08	3640	6114	4162	10201	9657	11789
BAURA86_00426	A0A1D7W3P0	hypothetical protein	1.18228	9.36509e-06	1557	1724	820	2578	3617	3137
BAURA86_02357	A0A1D7VZ81	formiminoglutamate deiminase	1.1815	0.000330213	1382	848	707	2549	2213	1913
BAURA86_00916	A0A2H1IS22	TatD DNase family protein	1.18018	0.033949	622	312	56	592	877	787
BAURA86_02340	A0A2H1J7V4	N-carbamoyl-L-amino-acid hydrolase	1.17989	0.00876743	584	439	335	1197	674	1213
BAURA86_02342	A0A1D7VZ80	aspartyl-tRNA(Asn)/glutamyl-tRNA(Gln) amidotransferase subunit A	1.17887	0.00789329	515	345	281	498	1491	597
BAURA86_02148	A0A2H1JWL1	protein of unknown function (DUF222)	1.17279	0.000329703	884	1066	626	2066	1915	1844
BAURA86_03326	A0A1D7W0S3	hypothetical protein	1.1671	0.0350705	48	50	60	155	101	99
BAURA86_00999	A0A1D7W7Y1	putrescine:proton symporter, AAT family	1.16204	0.000356348	473	702	797	1428	1047	1930
BAURA86_02738	A0A2H1KFK3	thymidine phosphorylase	1.16015	3.75851e-10	5123	6442	7042	14686	13204	13686
BAURA86_03867	A0A2A3YP58	transcriptional regulator, GntR family	1.15781	0.000285788	518	727	306	997	1533	954
BAURA86_03869	A0A2H1K9W3	CoA-transferase family III	1.15536	0.00467803	152	611	730	1087	917	1313
BAURA86_02737	A0A2A3ZGB6	deoxyribose-phosphate aldolase	1.14585	0.0003135	778	2663	2609	4299	4574	4508
BAURA86_00604	A0A2H1IJF9	Cytochrome P450	1.14147	8.27774e-18	10303	8778	9105	19225	22129	20822
BAURA86_02574	A0A2H1KBG7	PA domain-containing protein	1.14109	0.000304958	16742	8335	11748	31571	26640	23004
BAURA86_02492	A0A2H1K935	Transposase IS116/IS110/IS902 family protein	1.14102	0.0114871	979	599	1178	1988	2062	2020
BAURA86_01769	A0A2H1JJT2	hypothetical protein	1.13388	0.00436431	722	337	639	1303	1437	981
BAURA86_04045	A0A2H1L020	Resolvase, N terminal domain	1.13295	0.000190158	397	553	707	1241	1210	1175
BAURA86_02739	A0A2A3ZFY9	cytidine deaminase	1.11787	3.58438e-07	3245	2217	3233	5421	7500	5933
BAURA86_02280	A0A2A3Z4U6	spermidine/putrescine transport system permease protein	1.1134	0.0231963	357	247	735	952	1234	697
BAURA86_02804	A0A1D7W6L7	integral membrane protein	1.10326	3.60796e-06	1511	1260	1126	2505	3442	2436
BAURA86_03620	A0A2H1KMS4	putative tricarboxylic transport membrane protein	1.09648	2.79457e-05	3569	2503	3133	6052	7435	6192
BAURA86_02988	A0A2H1KM15	hypothetical protein	1.09628	0.0251731	108	215	93	231	224	443
BAURA86_01983	A0A2H1JRV1	glutamate dehydrogenase (NAD(P)+)	1.08586	0.0270011	482	254	135	412	822	623
BAURA86_02326	A0A2H1JXW6	Putative NADH-flavin reductase	1.08403	0.000451187	548	684	331	1111	1018	1204
BAURA86_03010	A0A2H1KN50	peptide/nickel transport system ATP-binding protein	1.08341	0.000165723	2783	1647	2480	3219	5740	5666
BAURA86_02562	A0A1D7W8N1	transcriptional regulator, ArsR family	1.08185	0.00231394	853	418	347	947	1353	1132
BAURA86_00838	A0A2H1IQ26	amino acid/polyamine/organocation transporter, APC superfamily	1.08128	0.00077092	634	515	932	1674	1372	1345
BAURA86_03448	A0A1D7W8Y6	hypothetical protein	1.08126	1.1404e-06	6689	5758	6623	14050	10639	15653
BAURA86_01824	A0A2H1JL13	hypothetical protein	1.07982	0.00123318	2252	792	1617	3019	3652	3172
BAURA86_02543	A0A2H1HNH8	TM2 domain-containing protein	1.06842	0.000187171	1261	650	955	2394	1814	1802
BAURA86_00644	A0A2H1IKL3	ABC-2 type transport system permease protein	1.06793	0.00936335	343	329	549	703	846	999
BAURA86_02356	A0A2H1K374	N-carbamoyl-L-amino-acid hydrolase	1.06734	0.00620638	446	428	364	997	485	1116
BAURA86_02711	A0A2H1J498	acetolactate synthase-1/2/3 large subunit	1.06523	0.00210834	1951	1554	1334	4785	2794	2562
BAURA86_01091	A0A2H1IXJ3	hypothetical protein	1.06239	0.0295908	561	269	378	633	1366	526
BAURA86_00605	A0A2H1IK13	lycopene cyclase domain-containing protein	1.06203	1.0234e-08	1597	2288	2151	4250	4252	4103
BAURA86_01161	A0A2A3YZ67	aminobenzoyl-glutamate transport protein	1.0606	0.000414329	1748	1156	760	2926	2463	2271
BAURA86_03044	A0A1D7W600	Protein of unknown function (DUF2993)	1.05894	5.34289e-06	865	941	1009	1994	1727	2139
BAURA86_02927	A0A2H1KK59	S-formylglutathione hydrolase FrmB	1.052	0.00103689	634	914	1159	1804	1741	2058
BAURA86_03617	A0A2H1KXG9	MFS transporter, DHA2 family, multidrug resistance protein	1.04463	0.0327338	130	123	195	327	308	285
BAURA86_03527	A0A2H1KXN7	Imidazolonepropionase	1.04235	0.0490073	283	99	174	545	335	270
BAURA86_03614	A0A1D7VZY8	putative flavoprotein involved in K+ transport	1.0383	0.00326055	2568	2085	2557	5777	4565	4465
BAURA86_03040	A0A2A3ZAX6	transcriptional regulator, GntR family	1.03759	0.000162444	1842	1441	1684	3728	3411	3058
BAURA86_01060	A0A2H1IWS9	3,4-dihydroxy-2-butanone 4-phosphate synthase /GTP cyclohydrolase II	1.03689	0.012867	305	1252	770	1506	2256	1025
BAURA86_02694	A0A2A3ZBE8	D-alanyl-D-alanine carboxypeptidase	1.03647	3.50727e-08	3450	2690	3519	6364	7003	6429
BAURA86_02831	A0A2H1KHM8	acetyl-CoA/propionyl-CoA carboxylase, biotin carboxylase, biotin carboxyl carrier protein	1.03532	0.000633162	1855	1684	1549	5328	2345	2770
BAURA86_00913	A0A2H1IRU7	Predicted P-loop ATPase, KAP-like	1.03443	9.48141e-05	3748	2315	1347	5200	4777	5221
BAURA86_01914	A0A2A3ZRZ0	hypothetical protein	1.03422	0.0170538	231	484	301	617	920	553
BAURA86_02626	A0A2H1KBB2	FAD-linked oxidoreductase	1.03279	0.0395064	2686	1127	778	2495	3550	3352
BAURA86_00439	A0A1D7W3J6	Molybdopterin converting factor, small subunit	1.0183	0.0370293	57	177	152	257	290	238
BAURA86_03039	A0A2A3ZTP2	hypothetical protein	1.01579	1.57425e-06	897	1015	916	2001	1740	1984
BAURA86_03242	A0A2A3ZN80	Protein N-acetyltransferase, RimJ/RimL family	1.01514	0.000225871	1506	2322	1074	3198	3973	2766
BAURA86_02740	A0A2A3Z6X3	nucleoside ABC transporter membrane protein	1.01229	2.42018e-08	9510	11228	12722	19972	23423	24079
BAURA86_03466	A0A2H1KBF6	transcriptional regulator, GntR family	1.00724	0.0200158	337	226	160	267	725	466
BAURA86_00607	A0A2H1IJE7	isorenieratene synthase	1.00619	4.55416e-08	5697	6622	6648	10770	13817	13501
BAURA86_00826	A0A2A3Z816	Pimeloyl-ACP methyl ester carboxylesterase	1.00564	0.000402511	741	1462	601	1692	1923	2043
BAURA86_02398	A0A2H1K4T1	methylenetetrahydrofolate reductase (NADPH)	1.00447	0.036747	216	419	310	955	195	751
BAURA86_01838	A0A2H1JLJ1	acetyl-CoA synthetase	1.00326	0.00077092	9763	9476	12250	22873	18105	22135
BAURA86_00431	A0A2H1IBC9	fatty-acyl-CoA synthase	1.00286	0.000138836	3767	2514	3323	7239	4558	7443
BAURA86_03220	A0A2H1KS08	Transposase, Mutator family	1.00202	4.68829e-06	1769	2028	1505	4372	3525	2751
BAURA86_00603	A0A2H1IJG0	geranylgeranyl diphosphate synthase, type II	0.99743	1.11302e-13	9445	9553	8822	17882	18011	19654
BAURA86_03009	A0A2H1KMI8	peptide/nickel transport system substrate-binding protein	0.995349	0.000707992	4077	1653	3910	5707	6800	6691
BAURA86_03451	A0A2H1KX14	hypothetical protein	0.991446	0.000266592	1927	1512	1451	3362	2838	3525
BAURA86_02837	A0A1D7W141	Acyl dehydratase	0.98662	2.75172e-09	2880	3348	3973	5925	6708	7551
BAURA86_01982	A0A2H1IBB5	transcriptional regulator, TetR family	0.980111	0.0110979	495	382	782	732	1633	895
BAURA86_02830	A0A2H1KHL7	3-methylcrotonyl-CoA carboxylase beta subunit	0.971299	1.02118e-05	3732	2867	3650	8280	6240	5575
BAURA86_03740	A0A1D7W913	cold-shock DNA-binding protein family	0.970833	3.61508e-09	11798	11063	12383	25698	22212	21167
BAURA86_02742	A0A2H1KF44	nucleoside ABC transporter ATP-binding protein	0.969336	7.82098e-10	4844	6910	6296	12988	10324	12040
BAURA86_01363	A0A2H1J6M4	RNA polymerase, sigma subunit, ECF family	0.958992	9.68953e-05	2086	1082	1657	3539	3104	2731
BAURA86_03523	A0A2H1KW14	Sugar phosphate permease	0.956443	0.00709679	567	520	558	701	1723	768
BAURA86_02093	A0A2H1JUX3	Protein kinase domain-containing protein	0.954653	0.0114822	445	1383	599	1347	1917	1457
BAURA86_02355	A0A2A3X4A9	histidine ammonia-lyase	0.948636	0.00324257	1290	2138	1901	3424	3075	3787
BAURA86_03676	A0A2A3ZB00	peptide/nickel transport system substrate-binding protein	0.934011	3.42006e-06	1120	1854	2059	3370	3103	3135
BAURA86_00817	A0A1D7W7M9	phosphate uptake regulator, PhoU	0.933918	0.0310255	1223	943	356	1396	2267	1169
BAURA86_01109	A0A2H1IZS4	peptide/nickel transport system substrate-binding protein	0.932234	1.07306e-06	2260	1929	2863	4421	4554	4454
BAURA86_02537	A0A1D7W978	agmatine deiminase	0.930979	0.000395616	1206	1092	957	2095	2454	1669
BAURA86_03575	A0A2H1KWX6	glucosamine-6-phosphate deaminase	0.925134	0.0161143	225	514	595	514	1138	872
BAURA86_00213	A0A1D7W4F7	Glyoxalase superfamily enzyme, possibly 3-demethylubiquinone-9 3-methyltransferase	0.923953	0.000642577	1208	1548	1020	3071	2439	1680
BAURA86_00318	A0A2H1I8A4	pyruvate carboxylase	0.920262	1.39637e-05	24217	24021	27965	46972	43735	53493
BAURA86_03263	A0A2H1K1L5	hypothetical protein	0.919111	9.11016e-05	1829	2152	1495	3180	3813	3378
BAURA86_00731	A0A1D7W773	ribosomal-protein-alanine N-acetyltransferase	0.918874	9.52856e-08	3998	4825	4100	8085	10108	6260
BAURA86_00514	A0A1D7W3J4	multisubunit sodium/proton antiporter, MrpC subunit	0.918659	0.00462975	292	605	443	758	777	1004
BAURA86_00313	A0A1D7W4W8	heat shock protein Hsp20	0.915171	0.000156426	23677	46124	41218	63842	73665	71853
BAURA86_03481	A0A2H1I1V7	aminoglycoside 6'-N-acetyltransferase	0.907772	0.037324	406	390	112	506	609	604
BAURA86_03555	A0A2H1KWK7	Glycosyl transferase family 4	0.907004	5.34289e-06	1715	1819	1992	3175	4386	2799
BAURA86_03300	A0A2H1KTR4	LGFP repeat-containing protein	0.906783	0.0180568	1723	1020	1928	3515	1680	3552
BAURA86_00480	A0A2H1ID87	transcriptional regulator, TetR family	0.904894	0.0490073	148	168	152	433	145	305
BAURA86_00608	A0A2H1IJJ3	TspO and MBR related proteins	0.904445	0.000308267	2219	2446	1855	4666	3088	4464
BAURA86_02625	A0A2H1KBQ4	MFS transporter, MHS family, proline/betaine transporter	0.903989	0.000474966	1746	1928	1697	3918	3478	2668
BAURA86_02996	A0A1D7W5N4	D-3-phosphoglycerate dehydrogenase	0.901048	2.16903e-10	15901	13550	14690	27757	25669	28996
BAURA86_02673	A0A2H1J5D8	tRNA-splicing ligase RtcB	0.896343	0.00213649	504	618	830	1119	1566	943
BAURA86_03192	A0A2A3YVS4	TIGR03084 family protein	0.895406	0.0476281	271	385	276	856	563	327
BAURA86_03832	A0A2H1J793	hydroxyethylthiazole kinase	0.894904	0.0405777	349	770	333	724	1368	620
BAURA86_02231	A0A2H1JZ02	transcriptional regulator, AraC family	0.893794	0.0350339	226	901	478	1041	1179	777
BAURA86_02589	A0A2H1IMF3	N-acetylglucosamine 6-phosphate deacetylase	0.893064	0.00379257	688	674	391	1168	1080	1025
BAURA86_02990	A0A2A3ZAZ7	protein of unknown function (DUF222)	0.88799	5.62606e-05	1701	1857	3258	4847	4061	3682
BAURA86_01149	A0A1D7W1Y4	polyphosphate kinase 2, PA0141 family	0.886352	0.00588156	756	1696	1347	2664	2060	2306
BAURA86_03327	A0A2H1KUB9	aldehyde dehydrogenase	0.883287	0.032764	432	538	212	880	625	692
BAURA86_00841	A0A2H1IQF4	Uncharacterized membrane protein	0.875069	0.00244913	672	651	549	1036	1393	1014
BAURA86_01703	A0A2A3ZHL2	Protein of unknown function (DUF2871)	0.866492	0.014144	278	288	214	431	580	420
BAURA86_03868	A0A1D7VZV1	hydroxymethylglutaryl-CoA lyase	0.860823	0.00548205	758	578	664	968	1790	873
BAURA86_03156	A0A2H1KRH6	formyl-CoA transferase	0.8595	0.0183008	606	901	893	1368	1680	1308
BAURA86_00361	A0A2H1I9G5	fatty-acyl-CoA synthase	0.857771	0.0067174	5168	5614	11417	13494	12896	13817
BAURA86_01275	A0A1D7W2B8	two component transcriptional regulator, LuxR family	0.85355	0.00287697	1469	1020	1024	2118	2775	1463
BAURA86_02092	A0A1D7W575	Uncharacterized membrane protein YccF, DUF307 family	0.851791	0.00362246	420	620	528	901	1120	816
BAURA86_02399	A0A2A3ZM86	aminomethyltransferase	0.849087	0.00957558	938	623	949	1503	1352	1658
BAURA86_03697	A0A2A3Z0X1	ChaB protein	0.84516	0.0470128	566	748	964	1383	1214	1489
BAURA86_02635	A0A2A3ZJX1	Copper chaperone CopZ	0.844657	0.00117439	938	569	718	1321	1489	1183
BAURA86_01368	A0A1D7W2U0	transcription elongation factor GreA	0.843098	6.26241e-05	2207	1666	2030	3583	3837	3166
BAURA86_01934	A0A2A3Z7K1	signal recognition particle subunit FFH/SRP54 (srp54)	0.843038	1.01211e-07	13784	8680	11640	20899	19263	20997
BAURA86_02286	A0A2H1K0H5	ATP-binding cassette, subfamily B	0.842824	0.00785606	607	1181	1139	1519	1613	2114
BAURA86_02548	A0A2H1K936	hypothetical protein	0.840386	2.37871e-05	2666	3337	2180	4390	5386	4896
BAURA86_00928	A0A2H1HJI5	hypothetical protein	0.839895	0.0395262	759	387	539	955	1042	1017
BAURA86_03281	A0A2H1IH64	protein of unknown function (DUF350)	0.839494	0.000118081	2279	4623	2675	5229	5531	6400
BAURA86_01280	A0A2H1J4N3	Imidazolonepropionase	0.833997	0.0203209	526	571	370	828	926	872
BAURA86_01457	A0A2H1JA70	transcription termination factor Rho	0.833015	8.54223e-07	18704	15605	15421	29362	29410	29822
BAURA86_00365	A0A2A3YPS8	Polyisoprenoid-binding protein YceI	0.828288	3.42006e-06	1966	1967	1878	3092	3802	3423
BAURA86_00827	A0A1D7W7P0	Protein of unknown function (DUF2516)	0.826883	0.00157366	6394	8007	9520	12419	13391	16608
BAURA86_01393	A0A2H1J7Q1	Endonuclease/Exonuclease/phosphatase family protein	0.824415	5.17051e-06	964	1031	1011	1807	1654	1864
BAURA86_00214	A0A1D7W483	cytochrome c oxidase assembly protein subunit 15	0.820584	0.000571281	2823	3125	2069	3707	5934	4533
BAURA86_02583	A0A1D7W8J5	glycine betaine/proline transport system substrate-binding protein	0.816665	5.4673e-07	39302	37524	37437	69126	64160	67973
BAURA86_01141	A0A1D7W224	NADH dehydrogenase	0.816127	2.8399e-08	12183	13067	12849	23314	21045	22725
BAURA86_03104	A0A2H1KPU0	transcriptional regulator, TetR family	0.815427	0.00134712	939	967	1849	2225	2316	2042
BAURA86_01868	A0A2H1JM89	hypothetical protein	0.812316	0.000104982	3313	3342	4658	5865	8569	5412
BAURA86_00766	A0A2A3X1T5	hypothetical protein	0.812232	0.000367213	5932	8457	9424	14190	14543	13075
BAURA86_01555	A0A2H1JCR8	Protein of unknown function (DUF664)	0.808061	0.0445442	399	637	1078	1215	1582	896
BAURA86_00822	A0A1D7W7P7	Acetyltransferase (GNAT) family protein	0.805966	0.0285895	418	484	343	599	1027	559
BAURA86_03446	A0A2H1KVK4	hypothetical protein	0.805905	1.00483e-05	9986	8609	10944	17550	15890	18186
BAURA86_00594	A0A2H1IJ74	hypothetical protein	0.804251	0.0047681	2311	1510	2096	3754	3273	3303
BAURA86_02056	A0A2H1JU69	Transposase InsO and inactivated derivatives	0.804221	0.000787749	1612	1726	1070	2323	2992	2401
BAURA86_02035	A0A2A3YVC4	transcriptional regulator, TetR family	0.801501	0.0312304	832	668	907	1103	2276	814
BAURA86_01524	A0A2H1JBR7	peptide/nickel transport system permease protein	0.796567	0.000593136	11819	11523	11971	19747	17141	24443
BAURA86_00866	A0A1D7W7Q9	phosphate ABC transporter ATP-binding protein, PhoT family	0.794243	0.0246451	389	520	318	589	937	612
BAURA86_00836	A0A2H1IQ48	Thioredoxin reductase	0.790383	0.0474255	295	350	351	659	435	631
BAURA86_02287	A0A2H1K0F7	ATP-binding cassette, subfamily B	0.787472	0.0122662	994	1992	2659	3772	2519	3441
BAURA86_03673	A0A2H1KXN3	peptide/nickel transport system ATP-binding protein	0.783907	0.00356276	1698	1870	1034	2199	3019	2723
BAURA86_04064	A0A2H1L1P8	hypothetical protein	0.782621	0.0128303	820	669	1426	1667	1881	1449
BAURA86_01523	A0A2H1I8D5	peptide/nickel transport system permease protein	0.780775	0.00278613	6107	5434	7956	10059	10061	13358
BAURA86_04005	A0A2A3YPQ9	hypothetical protein	0.779546	0.00153331	2023	2804	3760	3692	6088	4940
BAURA86_00714	A0A2A3Z156	short chain enoyl-CoA hydratase /Enoyl-CoA hydratase	0.778904	0.000707992	1841	1832	1282	2671	3211	2637
BAURA86_01352	A0A1D7W3K6	DNA binding domain-containing protein, excisionase family	0.774495	0.00234297	842	1284	918	1485	1736	1992
BAURA86_03445	A0A1D7W8W5	hypothetical protein	0.773163	0.000764185	10532	7215	10605	16049	14842	17546
BAURA86_01356	A0A2H1I622	Protein of unknown function (DUF2505)	0.769331	0.0123987	1787	1455	916	2066	3094	1942
BAURA86_00198	A0A2A3ZDG1	hypothetical protein	0.766868	0.000378479	2414	2442	1747	3819	3742	3693
BAURA86_02790	A0A2H1KGM5	phosphoglucosamine mutase	0.762987	0.000891122	1919	1813	2369	3643	3342	3360
BAURA86_03077	A0A2H1KMW7	iron complex transport system permease protein	0.762984	7.14591e-07	8403	7537	8574	15029	13780	12791
BAURA86_00848	A0A2H1IQI3	peptide/nickel transport system substrate-binding protein	0.761507	0.0012693	6633	8703	5907	11027	11783	13213
BAURA86_01549	A0A2H1JCJ2	Predicted flavoprotein CzcO associated with the cation diffusion facilitator CzcD	0.761021	0.0239152	452	659	362	734	1044	731
BAURA86_03282	A0A1D7W1R3	spermidine synthase	0.757659	0.000746636	2558	2311	1984	2965	5256	3373
BAURA86_00757	A0A1D7W7F1	two-component system, OmpR family, response regulator	0.756417	0.000543092	8385	10148	7408	15976	14373	13493
BAURA86_00568	A0A2H1IF74	Abi-like protein	0.756	0.00179002	2593	2021	2498	3575	5624	2811
BAURA86_03781	A0A2H1KYB1	Polyketide cyclase / dehydrase and lipid transport	0.755718	0.0247682	644	1065	487	1202	1096	1425
BAURA86_03829	A0A1D7W6W1	monosaccharide ABC transporter substrate-binding protein, CUT2 family	0.754952	0.0230638	3219	2261	1626	3391	5163	3446
BAURA86_02349	A0A2A3X4G1	citronellol/citronellal dehydrogenase	0.7545	0.0016045	764	397	664	963	964	1134
BAURA86_01818	A0A2H1JLC8	DNA gyrase subunit B	0.753885	7.4354e-05	18339	20254	20989	31473	28127	40864
BAURA86_00199	A0A1D7W4G4	Helicase conserved C-terminal domain-containing protein	0.751668	3.00683e-06	3950	3162	3358	5865	5849	5915
BAURA86_01162	A0A2H1IJZ1	Uncharacterized membrane protein, YccA/Bax inhibitor family	0.751183	0.000260803	6252	9937	7585	14263	12024	13744
BAURA86_03685	A0A2H1KZ32	Glycosyltransferase involved in cell wall bisynthesis	0.747829	0.000792289	1694	2764	3146	4455	4292	4015
BAURA86_00596	A0A2H1IJ88	Oxidoreductase molybdopterin binding domain-containing protein	0.746554	0.00556262	1351	1043	1476	2186	2002	2294
BAURA86_02662	A0A2H1KDI7	DNA-binding transcriptional regulator, ArsR family	0.745974	0.0363673	596	1404	697	2022	1134	1387
BAURA86_02715	A0A1D7W6G3	Murein DD-endopeptidase MepM and murein hydrolase activator NlpD, contain LysM domain	0.745222	0.000999443	4577	5481	7462	9350	9273	10727
BAURA86_01435	A0A1D7W3E5	hypothetical protein	0.743085	0.0195583	668	972	922	1763	973	1555
BAURA86_00602	A0A2H1IJB5	isopentenyl-diphosphate delta-isomerase	0.742338	0.000136571	5515	6677	4585	8259	10152	9671
BAURA86_01339	A0A2A3ZCD6	two-component system, OmpR family, sensor histidine kinase MtrB	0.741304	0.000240318	6138	4981	5978	7402	10956	10206
BAURA86_02998	A0A1D7W5U6	ketol-acid reductoisomerase	0.740401	2.97089e-06	9505	8104	8454	15078	13260	15203
BAURA86_03686	A0A2H1KY16	hypothetical protein	0.738392	0.000157147	5103	6062	7329	9441	9412	11979
BAURA86_02634	A0A2H1KBZ0	DNA-binding transcriptional regulator, FrmR family	0.735218	0.00601628	2434	1739	2080	3803	2974	3628
BAURA86_03027	A0A2H1KNP3	hypothetical protein	0.734779	0.000509748	4006	2893	3554	4871	7150	5366
BAURA86_02015	A0A1D7W5E3	recombination protein RecA	0.733144	5.13812e-06	5001	5431	5328	8945	8045	9208
BAURA86_02838	A0A2A3ZH70	citrate lyase subunit beta / citryl-CoA lyase	0.731917	0.0015428	3218	4154	2834	5689	5138	6138
BAURA86_01705	A0A2A3YWT4	8-oxoguanine deaminase	0.728534	0.0255562	2496	1213	1405	2690	3909	1879
BAURA86_00704	A0A2H1IM08	succinate-semialdehyde dehydrogenase / glutarate-semialdehyde dehydrogenase	0.728351	0.0016372	4525	8194	8887	11453	12002	12329
BAURA86_00802	A0A2H1IPZ3	NAD(P)-dependent dehydrogenase, short-chain alcohol dehydrogenase family	0.726983	0.00455127	973	1208	830	1703	2015	1286
BAURA86_01834	A0A2A3ZRN6	putative peptidoglycan lipid II flippase	0.724458	2.87482e-06	2317	2885	2459	4170	4295	4206
BAURA86_00725	A0A1D7W765	succinate semialdehyde dehydrogenase	0.719877	0.0105367	954	1172	1865	2118	2180	2258
BAURA86_00017	A0A2H1IXT4	cell division protein FtsZ	0.719132	1.75893e-06	7638	6726	6363	12081	12078	9979
BAURA86_02064	A0A2H1JTT5	Plasmid stability protein	0.718683	0.00837397	1068	877	672	1080	1520	1709
BAURA86_01044	A0A2H1IVP0	hypothetical protein	0.717244	0.0210957	1199	2825	2250	3718	2398	4203
BAURA86_02743	A0A2H1KFJ1	nucleoside-binding protein	0.717089	9.51905e-08	20357	26076	24650	39055	37421	40375
BAURA86_02851	A0A2H1KJT3	tRNA(Ile)-lysidine synthase	0.715345	0.00838803	817	864	755	1332	1353	1320
BAURA86_02643	A0A1D7W8Q0	Acyl dehydratase	0.714185	0.0347408	850	753	774	1334	879	1684
BAURA86_03585	A0A2H1KY73	Protein of unknown function (DUF3151)	0.714138	0.0184056	882	1143	1863	1576	2381	2399
BAURA86_02904	A0A2A3YQT7	hypothetical protein	0.714085	0.0064541	802	683	603	1189	1141	1103
BAURA86_02809	A0A2H1KGN4	Conserved TM helix	0.713271	0.00170865	1487	1133	1313	2007	2428	2012
BAURA86_03167	A0A2H1KRE2	transcriptional regulator, IclR family	0.712798	0.0291958	5328	3121	5593	5330	11078	6592
BAURA86_01522	A0A2H1JBW7	peptide/nickel transport system ATP-binding protein	0.710875	0.000787749	31085	18834	27450	41454	40450	44719
BAURA86_02120	A0A1D7W0N6	allantoinase	0.706714	0.00139098	5963	3886	4104	7579	7609	7587
BAURA86_00610	A0A2H1IJH8	Nucleoside-diphosphate-sugar epimerase	0.701803	0.00139993	4140	2725	2671	5432	4116	5967
BAURA86_00990	A0A1D7W930	transcriptional attenuator, LytR family	0.700469	4.37276e-05	19716	14705	15171	23244	27451	29885
BAURA86_01903	A0A2H1JP17	3-isopropylmalate dehydratase, small subunit	0.69651	0.0203907	763	957	1020	1550	1163	1724
BAURA86_00534	A0A2H1IE15	dihydrofolate synthase / folylpolyglutamate synthase	0.694628	0.00794708	1673	2559	1449	2619	3728	2863
BAURA86_03682	A0A2A3YTI1	2-C-methyl-D-erythritol 4-phosphate cytidylyltransferase	0.690337	7.28611e-06	13561	12881	12681	22338	18808	21989
BAURA86_02527	A0A1D7W977	prephenate dehydratase	0.6903	0.00230251	2327	1907	1549	3424	3300	2626
BAURA86_03846	A0A2H1KYN7	Transposase	0.68926	0.026929	616	609	385	867	1080	666
BAURA86_02926	A0A2H1KK50	hypothetical protein	0.686234	0.00488576	2126	3801	4564	6055	4873	5941
BAURA86_00772	A0A1D7W7C8	LytR cell envelope-related transcriptional attenuator	0.685496	0.000984738	2794	3350	4058	6065	4299	6032
BAURA86_03599	A0A2H1KX09	Adenylosuccinate synthetase	0.682832	0.000128727	9465	6733	8579	12702	14355	12706
BAURA86_02862	A0A2A3YQY4	Predicted oxidoreductase, contains short-chain dehydrogenase (SDR) and DUF2520 domains	0.678657	0.00845702	972	1345	1278	1846	2307	1605
BAURA86_04006	A0A2H1KZZ0	Multidrug efflux pump subunit AcrA (membrane-fusion protein)	0.675243	0.000128727	2656	2181	2465	3614	3639	4392
BAURA86_02302	A0A2H1K1J6	hypothetical protein	0.674113	0.00615174	1819	1199	1259	2118	2800	1912
BAURA86_02443	A0A2H1K5H6	Predicted ATPase of the ABC class	0.674106	0.00840883	1064	1366	1328	1840	2285	1871
BAURA86_03691	A0A2A3YTB9	CDP-glycerol glycerophosphotransferase, TagB/SpsB family	0.672519	6.77776e-05	4298	4842	3902	6867	7328	6610
BAURA86_00026	A0A1D7W4R6	transcriptional repressor NrdR	0.672198	0.000686541	1831	1821	1678	2105	2963	3413
BAURA86_01379	A0A1D7W2M7	Exodeoxyribonuclease VII small subunit	0.670376	0.0204676	1114	803	834	1586	1252	1543
BAURA86_01046	A0A1D7W863	ATP-dependent DNA helicase, RecQ-like	0.667873	0.000108132	4036	4335	3429	6478	6300	5989
BAURA86_01259	A0A2H1J485	cardiolipin synthase	0.667124	0.000122169	4638	5037	4612	7709	7239	7745
BAURA86_02619	A0A2H1KB97	pyruvate dehydrogenase E1 component alpha subunit	0.666551	0.00033535	15532	18659	18369	27557	29116	26756
BAURA86_03556	A0A2A3ZBU5	Copper transport outer membrane protein, MctB	0.664821	0.000489502	5275	3388	5224	7179	6527	8285
BAURA86_03249	A0A1D7W0T7	Putative Holin-X, holin superfamily III	0.66371	0.00290754	4122	3470	2725	5756	5080	5522
BAURA86_00761	A0A1D7W7I6	phage shock protein A (PspA) family protein	0.662597	0.00107903	10230	17830	13418	24631	21165	19882
BAURA86_00759	A0A2H1ING2	putative serine protease PepD	0.661284	0.00155534	5975	9821	8791	13325	12156	13406
BAURA86_00847	A0A2H1IQE6	peptide/nickel transport system permease protein	0.660351	0.0397291	521	851	920	1316	1337	972
BAURA86_02697	A0A2A3ZB96	ribonucleoside-diphosphate reductase class Ib beta subunit	0.660278	0.002262	10139	8485	9522	12533	12173	19759
BAURA86_03103	A0A2H1KPT1	gluconolactonase	0.659668	0.0322454	517	1016	895	1059	1618	1160
BAURA86_03650	A0A2H1KX93	DNA-binding transcriptional regulator, GntR family	0.657358	0.0428681	751	1133	1415	1332	2276	1587
BAURA86_01840	A0A2H1JLR2	hypothetical protein	0.654844	0.0149955	1103	1625	1280	2274	2127	1920
BAURA86_01306	A0A2A3Z5T4	Adenylate cyclase, class 3	0.654748	0.00408502	3540	2116	2480	4567	4078	4165
BAURA86_01557	A0A2H1JCQ7	Acyl-CoA thioesterase	0.652301	0.0446292	1932	1072	1338	2578	1508	2738
BAURA86_02716	A0A1D7W6I8	cell division protein FtsX	0.647096	0.00315485	2100	2409	1622	3074	3271	3272
BAURA86_01745	A0A2H1HZJ4	peptidyl-prolyl cis-trans isomerase A (cyclophilin A)	0.644756	5.53485e-06	18883	25162	19887	34438	32022	33520
BAURA86_01129	A0A2A3YZ85	Membrane associated serine protease, rhomboid family	0.638487	0.0236358	4371	5516	5809	9350	5553	9529
BAURA86_00573	A0A2H1IF15	Flavoprotein	0.638185	0.0399839	1182	1228	918	1591	1830	1763
BAURA86_01137	A0A1D7W1V5	Cell division protein FtsB	0.637785	0.0163027	3020	3733	4118	5647	6195	5071
BAURA86_00472	A0A2H1ICC3	hypothetical protein	0.636928	0.027864	921	808	674	1233	1214	1296
BAURA86_00405	A0A2H1KCF6	Protein of unknown function (DUF3145)	0.636039	0.00870155	4814	2648	3958	7161	5131	5454
BAURA86_03755	A0A2A3X127	poly(glycerol-phosphate) alpha-glucosyltransferase	0.633178	0.00213742	15586	14846	17718	21323	22604	30731
BAURA86_03756	A0A2H1KYK4	hypothetical protein	0.632015	0.0112912	3981	2197	2427	3824	4997	4513
BAURA86_01051	A0A2H1HLI0	Predicted ATPase	0.629382	0.032764	977	1431	1124	2477	1163	1836
BAURA86_03584	A0A2H1KWY5	hypothetical protein	0.62844	0.00018677	3796	2779	3500	5052	5432	5077
BAURA86_02907	A0A1D7W174	acetoin utilization protein AcuC	0.627776	0.0236358	1137	1364	2296	2536	2746	2115
BAURA86_02049	A0A2H1JTU2	Short-chain dehydrogenase	0.621427	0.00905147	1400	1166	1220	1955	1828	2041
BAURA86_00973	A0A1D7W7X9	hypothetical protein	0.6207	0.0101261	6083	8433	7625	13930	9912	10214
BAURA86_02929	A0A1D7W198	HNH endonuclease	0.620633	0.00973929	1422	1432	1536	2401	2530	1824
BAURA86_00181	A0A2H1HRA7	tryptophan synthase, beta chain	0.619279	0.000596123	9442	10573	10136	14930	16470	14918
BAURA86_01133	A0A2H1ID09	MazG nucleotide pyrophosphohydrolase domain-containing protein	0.618497	0.0149686	1443	1476	2090	2560	3166	1957
BAURA86_02995	A0A2H1KNV9	PAP2 superfamily protein	0.617986	0.034001	1002	490	599	997	1080	1130
BAURA86_02505	A0A2H1K889	Acyl-CoA dehydrogenase, N-terminal domain	0.617826	0.0408884	1856	4054	3864	5927	4413	4663
BAURA86_02637	A0A2A3YUU1	fatty-acyl-CoA synthase	0.617211	0.00414826	10635	7170	9632	12541	13826	15702
BAURA86_02020	A0A2H1JSC3	diaminopimelate epimerase	0.616257	0.0022843	2766	3878	2650	4318	5060	4884
BAURA86_00104	A0A1D7W4G9	GTP-binding protein LepA	0.613956	0.000340754	4741	3900	5203	7641	6833	6702
BAURA86_03496	A0A2H1KW40	Anti-sigma-K factor rskA	0.613199	0.0020411	1731	1614	1532	2902	2285	2285
BAURA86_01998	A0A2A3Z1Y6	malate synthase	0.612664	0.0211901	8896	7190	7941	12507	13104	11131
BAURA86_01833	A0A2H1JLF1	hypothetical protein	0.609922	0.000197079	14342	10256	13763	19824	19606	19100
BAURA86_01043	A0A2A3X2H9	2-Methylisocitrate lyase, PEP mutase family	0.608992	0.0239032	7591	9166	7854	12959	12776	11807
BAURA86_03000	A0A1D7W5M5	acetolactate synthase, large subunit	0.607666	0.00095326	8780	10025	7415	14268	12290	13416
BAURA86_03738	A0A1D7W9Q7	thioredoxin	0.602424	0.0105367	2469	3072	3900	5065	4873	4387
BAURA86_02999	A0A2H1KMA8	acetolactate synthase, small subunit	0.600589	0.0236358	3056	2680	3073	4702	4277	4377
BAURA86_02636	A0A2H1IPB5	Cu+-exporting ATPase	0.596767	0.0405455	3989	1912	1946	4642	3490	3744
BAURA86_01495	A0A2H1IX42	transcriptional regulator, TetR family	0.595424	0.000437568	4145	4054	3627	5317	5588	6958
BAURA86_03681	A0A2A3YTL5	Nucleoside-diphosphate-sugar epimerase	0.594264	0.000628601	5027	5143	5865	8527	6728	8942
BAURA86_04148	NA	NA	0.593603	0.0217201	1636	1111	1249	2274	2051	1711
BAURA86_01817	A0A2H1JL38	DNA gyrase subunit A	0.593417	0.000122921	29174	25008	26942	48348	37704	36363
BAURA86_00529	A0A1D7W3G6	Regulator of protease activity HflC, stomatin/prohibitin superfamily	0.586874	0.0481481	2302	2133	1990	3388	2457	3805
BAURA86_03078	A0A2H1KQN2	iron complex transport system substrate-binding protein	0.582698	0.000474966	16073	13438	16258	27077	19448	22022
BAURA86_00992	A0A2H1IUG3	putative membrane protein	0.581205	0.0414649	949	723	1195	1718	1047	1514
BAURA86_03469	A0A2H1KX68	Arginine/lysine/ornithine decarboxylase	0.579694	0.0113103	6304	11543	9924	11695	13101	16704
BAURA86_01347	A0A2H1J712	hypothetical protein	0.579589	0.0292662	867	661	895	1098	1141	1368
BAURA86_03762	A0A2H1KY18	Superfamily II DNA and RNA helicase	0.578042	0.0428681	6421	3078	6332	7945	9068	6608
BAURA86_03566	A0A1D7W4Z9	choline/carnitine/betaine transport	0.57798	0.0328072	10021	15069	15327	22463	17976	19895
BAURA86_00149	A0A2A3ZDQ5	shikimate kinase	0.575751	0.0414731	1510	1112	1946	1495	2582	2707
BAURA86_04008	A0A1D7VZU2	putative ABC transport system permease protein	0.575459	0.0160706	2710	2581	1767	3087	3880	3563
BAURA86_01364	A0A1D7W2Q7	biotin carboxyl carrier protein/biotin carboxylase	0.55838	0.0200158	21885	9757	13310	20414	22809	22967
BAURA86_02269	A0A2A3X570	Nucleotide-binding universal stress protein, UspA family	0.552791	0.00949092	4978	6779	4520	7200	9287	7408
BAURA86_03025	A0A2H1IHH1	hypothetical protein	0.552629	0.0130005	3410	3599	2590	4146	5258	4687
BAURA86_02513	A0A2H1ITW4	hypothetical protein	0.551444	0.0446209	1129	1165	1166	1885	1457	1731
BAURA86_02857	A0A2H1KIR1	Dihydropteroate synthase	0.550541	0.0297215	2054	2109	1361	2749	2490	2867
BAURA86_01433	A0A2H1J954	Dynamin family protein	0.549733	0.00041419	5250	5062	4993	8013	7560	6842
BAURA86_02900	A0A2A3X5T4	GAF modulated transcriptional regulator, LuxR family	0.548125	0.0205315	1406	1601	1143	1760	1901	2411
BAURA86_01931	A0A1D7W5P1	hypothetical protein	0.54509	0.0402438	3339	7007	4106	7589	6142	7373
BAURA86_02858	A0A2H1KIE6	dihydroneopterin aldolase / 2-amino-4-hydroxy-6-hydroxymethyldihydropteridine diphosphokinase	0.540909	0.0269538	1911	1444	1255	1830	2666	2213
BAURA86_00340	A0A1D7W3U8	leucyl aminopeptidase	0.534874	0.000805676	10700	12498	13060	17384	17210	17930
BAURA86_03657	A0A2H1KXG2	UDP-N-acetyl-D-mannosaminuronic acid dehydrogenase	0.532086	0.00156832	1920	1977	1811	2739	2666	2854
BAURA86_01734	A0A2H1JIT1	protein phosphatase	0.529427	0.00394177	9392	6559	9870	11349	14264	11632
BAURA86_00601	A0A2H1IJE3	DNA-binding transcriptional regulator, MarR family	0.528703	0.04449	5647	5274	4418	7787	8934	5423
BAURA86_02788	A0A2H1IMA5	pantothenate kinase	0.527862	0.032764	3813	3349	4472	4481	5874	6400
BAURA86_01494	A0A2H1JB56	Superfamily I DNA or RNA helicase	0.527651	0.000781246	3870	4378	4968	5541	6601	6885
BAURA86_01233	A0A1D7W396	transcriptional regulator, PaaX family	0.522361	0.00231394	1222	1451	1457	2009	1943	1979
BAURA86_02778	A0A2H1J2B6	yjeF C-terminal region, hydroxyethylthiazole kinase-related	0.514367	0.0123987	4137	3769	4370	4528	6570	6419
BAURA86_02494	A0A2H1K7H2	fructose-bisphosphate aldolase	0.51183	0.0107897	5576	5976	7819	7709	10079	9808
BAURA86_03483	A0A2H1KW32	hypothetical protein	0.510583	0.0188376	3719	4622	5430	5870	7175	6560
BAURA86_02590	A0A2H1KA91	Dipeptidyl aminopeptidase/acylaminoacyl peptidase	0.508784	0.0159669	1995	2152	2073	2451	3536	2862
BAURA86_01525	A0A2H1JBS2	peptide/nickel transport system substrate-binding protein	0.508354	0.0202489	93399	88223	80559	138995	108522	125426
BAURA86_00609	A0A2H1IJH5	deoxyribodipyrimidine photo-lyase type I	0.507816	0.032764	8591	4667	5032	10531	7389	8097
BAURA86_03977	A0A2A3X636	phospholipase A2	0.506869	0.0181153	16890	14905	20908	28154	23456	23270
BAURA86_03683	A0A2H1KXK6	CDP-ribitol ribitolphosphotransferase	0.505685	0.0256089	16769	13598	17191	19303	21433	26769
BAURA86_02514	A0A2A3YTJ6	RNA polymerase sigma-70 factor, ECF subfamily	0.502108	0.00496759	2018	2141	2021	3009	2722	3027
BAURA86_00402	A0A1D7W3J2	3-oxoacyl-[acyl-carrier-protein] synthase-3	0.502031	0.0113112	7155	5164	7544	8963	9075	10069
BAURA86_01835	A0A2A3ZHZ2	hypothetical protein	0.501565	0.000134636	9488	8065	8464	11318	12037	13464
BAURA86_03021	A0A2H1IHJ4	hypothetical protein	0.496594	0.0338484	3266	5116	4924	7472	5421	5886
BAURA86_03335	A0A1D7W1T9	Phosphatidate phosphatase APP1	0.495597	0.00452508	4928	5885	6371	6722	7864	9617
BAURA86_01885	A0A1D7W5K2	histidine triad (HIT) family protein	0.495126	0.0378637	1255	1314	1349	2090	1796	1643
BAURA86_02196	A0A1D7W0C4	arginine decarboxylase	0.493751	0.00181437	5804	6548	5803	8664	8040	8867
BAURA86_02504	A0A1D7W880	AAA ATPase domain-containing protein	0.493217	0.00508702	4542	4024	4310	6018	6762	5346
BAURA86_02989	A0A2A3X0J7	AAA ATPase domain-containing protein	0.484606	0.0143522	1807	2445	1876	3224	2613	2756
BAURA86_03736	A0A2A3X1U6	formate dehydrogenase major subunit	0.483942	0.00762616	5332	6944	5901	8706	9131	7599
BAURA86_03689	A0A2H1KXL6	CDP-alcohol phosphatidyltransferase	0.482161	0.00991138	6292	7355	6592	9807	8593	9876
BAURA86_03528	A0A2H1KW45	non-ribosomal peptide synthetase terminal domain of unknown function	0.478011	0.0160966	2081	2391	2126	3017	3311	2870
BAURA86_03026	A0A1D7W5X8	DNA ligase (NAD+)	0.477011	0.000539256	5618	5964	6115	8337	8415	7880
BAURA86_01916	A0A1D7W5S0	amino acid ABC transporter membrane protein 2, PAAT family	0.473578	0.0109645	7302	8584	9774	11396	11841	12380
BAURA86_00278	A0A2H1HTI7	proteasome accessory factor A	0.473219	0.0377221	2771	4879	5018	5133	6235	6208
BAURA86_01340	A0A2H1I6K3	Sporulation and spore germination	0.471242	0.0336203	2894	3115	3544	5016	4487	3742
BAURA86_01492	A0A2H1JAP9	hypothetical protein	0.463374	0.0276857	7630	8548	6423	8384	12145	10639
BAURA86_02102	A0A2H1HZY1	tRNA-guanine transglycosylase	0.461764	0.0186969	3389	4437	3858	4307	6323	5459
BAURA86_02614	A0A1D7W8J9	LSU ribosomal protein L33P	0.461361	0.0394341	4279	4746	6169	7078	6432	7395
BAURA86_00230	A0A2H1I5P7	3-oxoacyl-[acyl-carrier-protein] reductase	0.460196	0.0485139	2710	4615	5211	5437	5334	6461
BAURA86_01468	A0A2A3YZK5	Hemolysin, contains CBS domains	0.458014	0.0362492	2664	4162	2594	3923	3880	5147
BAURA86_01849	A0A1D7W8Z5	Uncharacterized membrane-anchored protein YjiN, DUF445 family	0.457366	0.0114822	6151	6650	5615	9298	8562	7447
BAURA86_03443	A0A2H1KW07	Tubulin like	0.45618	0.0490073	32701	21592	29949	38304	35966	41290
BAURA86_03408	A0A1D7W1I7	preprotein translocase subunit SecE	0.454104	0.0480353	7267	5867	6305	7054	10153	9413
BAURA86_01503	A0A1D7W348	Mg/Co/Ni transporter MgtE (contains CBS domain)	0.454099	0.0298443	4707	5385	5530	5876	7665	7848
BAURA86_02615	A0A2A3ZS86	large subunit ribosomal protein L28	0.452517	0.0098324	7845	6995	9287	10417	11846	10732
BAURA86_01243	A0A2A3X714	5-methylcytosine-specific restriction enzyme B	0.449828	0.0414649	4156	5667	3352	5104	5865	7039
BAURA86_03280	A0A1D7W0X0	hypothetical protein	0.449125	0.015411	3154	4378	4058	5494	5055	5278
BAURA86_00523	A0A2A3YR59	glutamate 5-kinase	0.447257	0.0323929	1310	1534	1157	1596	2102	1767
BAURA86_01912	A0A1D7W5Q5	ATP-dependent DNA helicase RecG	0.442563	0.0256964	2412	2049	2223	2822	2624	3625
BAURA86_02718	A0A1D7W6J1	bacterial peptide chain release factor 2 (bRF-2)	0.43627	0.0352185	7682	8670	10042	11035	11709	12956
BAURA86_00350	A0A2H1I9B7	glutamate-ammonia-ligase adenylyltransferase	0.434647	0.0141877	7099	7747	7752	10923	11083	8546
BAURA86_00106	A0A2A3ZDG7	protein of unknown function (DUF4870)	0.433186	0.0244863	3983	3636	4158	5097	5354	5443
BAURA86_01737	A0A2A3ZQG6	serine/threonine protein kinase	0.430698	0.0143522	17096	13438	15648	20466	21243	20533
BAURA86_01493	A0A2H1JB32	DNA helicase-2 / ATP-dependent DNA helicase PcrA	0.426808	0.0139465	3762	4818	3587	5709	5493	5178
BAURA86_02991	A0A2A3X0K8	MFS transporter, putative metabolite:H+ symporter	0.426446	0.0428681	2759	4846	3662	5320	5238	4601
BAURA86_03517	A0A2H1KXL8	serine/threonine protein kinase	0.425994	0.00851535	7330	7869	10132	10352	11767	11884
BAURA86_03013	A0A2A3X0P1	dihydroxyacid dehydratase	0.424624	0.0172264	6331	8139	9928	11736	9370	11625
BAURA86_02855	A0A1D7W102	membrane protease FtsH catalytic subunit	0.424451	0.00990522	19082	14739	13053	22089	21498	19342
BAURA86_03278	A0A1D7W0W8	protein of unknown function (DUF4178)	0.424374	0.0312304	3059	2720	2253	3557	2918	4307
BAURA86_02931	A0A1D7W195	demethylmenaquinone methyltransferase /2-octaprenyl-6-methoxy-1,4-benzoquinone methylase	0.42316	0.0047884	6016	6641	5264	7519	7552	8965
BAURA86_01828	A0A2H1JLF7	chromosome segregation ATPase	0.422785	0.00535435	4573	4343	4266	5226	5830	6602
BAURA86_00738	A0A2A3Z152	Protein of unknown function (DUF4011)	0.421096	0.000160186	43868	39007	39484	54411	57080	52345
BAURA86_00197	A0A2H1I4G3	tellurite resistance protein TerC	0.421082	0.0476253	25378	22193	22932	24672	31790	37922
BAURA86_02572	A0A1D7W8N9	flotillin	0.418219	0.0204906	6666	8820	8285	10970	11495	9309
BAURA86_00063	A0A2H1I1P3	penicillin amidase	0.413426	0.0133977	7319	5238	6209	9017	7212	8760
BAURA86_01822	A0A2H1JL27	chromosomal replication initiator protein DnaA	0.411252	0.000532014	7975	8556	8579	10765	10556	12059
BAURA86_00875	A0A2H1IRK9	hypothetical protein	0.410602	0.027864	6905	9770	8970	11868	11085	11140
BAURA86_02617	A0A2H1KB19	pyruvate dehydrogenase E2 component (dihydrolipoamide acetyltransferase)	0.410135	0.0379662	10509	7770	9374	12707	12410	11625
BAURA86_01883	A0A1D7W5R8	thymidylate synthase (FAD)	0.409966	0.0131201	5282	5446	7171	7911	7618	8228
BAURA86_02526	A0A2A3X2G6	Glycosyl transferase family 2	0.389272	0.0230756	3294	3331	3550	4468	4101	4750
BAURA86_03583	A0A1D7W0V2	Glycosyl transferase family 2	0.388715	0.0281539	4707	3388	4337	5831	5419	5021
BAURA86_00161	A0A2H1ITE6	guanylate kinase	0.386286	0.0159763	7441	7497	6996	10025	9282	9372
BAURA86_03076	A0A2H1KPI9	iron complex transport system ATP-binding protein	0.385457	0.0495461	11563	9329	11835	15680	14975	12095
BAURA86_02613	A0A1D7W8L9	SSU ribosomal protein S14P	0.381298	0.00936335	16717	12269	13614	18274	18643	18564
BAURA86_03020	A0A2H1KMS2	peptide deformylase	0.379191	0.0491482	2699	2522	2507	2983	4009	3059
BAURA86_03516	A0A2H1KWE8	LysM domain-containing protein	0.379062	0.0251731	5618	6829	7650	9220	8593	8317
BAURA86_01738	A0A1D7VYE7	serine/threonine protein kinase	0.377406	0.0338484	14698	11780	14646	16989	18879	17539
BAURA86_00404	A0A2H1IAX7	3-oxoacyl-[acyl-carrier-protein] synthase II	0.367246	0.0466242	11323	11637	10342	14561	15772	12637
BAURA86_00272	A0A2A3ZVB9	proteasome-associated ATPase	0.362856	0.0304245	6519	6572	6911	7992	7542	10171
BAURA86_00133	A0A2A3X929	GTP pyrophosphokinase	0.361891	0.00895266	10090	11078	10107	12014	12919	15248
BAURA86_00009	A0A2A3Z3T8	UDP-N-acetylmuramoylalanyl-D-glutamate--2,6-diaminopimelate ligase	0.356887	0.0272757	5988	6733	5697	8493	7150	7962
BAURA86_03803	A0A2H1J072	protein of unknown function (DUF4190)	0.354316	0.0323063	1952	1926	2186	2568	2577	2597
BAURA86_02470	A0A2A3YXK9	transcriptional attenuator, LytR family	0.340999	0.0446209	14941	12217	13195	18900	15426	16792
BAURA86_03518	A0A1D7W5Z2	3-deoxy-D-arabinoheptulosonate-7-phosphate synthase	0.337246	0.0359524	8682	10364	8210	10757	11187	12498
BAURA86_02567	A0A2H1K9K2	Glutamate-cysteine ligase family 2(GCS2)	0.310989	0.0472719	5033	4244	4022	5938	5205	5370
BAURA86_00825	A0A2H1KGB2	D-inositol-3-phosphate glycosyltransferase	-0.347279	0.049285	9212	11065	10436	7755	8852	7537
BAURA86_00530	A0A2H1IDY1	ribonuclease E	-0.371527	0.0431054	39181	35905	38010	28193	30588	28635
BAURA86_00242	A0A1D7W4C9	LSU ribosomal protein L31P	-0.399982	0.032764	18573	26010	26921	15675	18062	20439
BAURA86_01357	A0A2H1JBN0	glutamate dehydrogenase (NAD)	-0.404012	0.0222662	21932	35102	25393	19139	21576	21584
BAURA86_00796	A0A2A3YT44	trehalose 6-phosphate synthase	-0.410554	0.036811	4639	5536	4795	3614	3349	4295
BAURA86_03665	A0A2H1KXA3	Glycosyltransferase involved in cell wall bisynthesis	-0.411207	0.0459853	7786	7701	7806	4972	7509	5034
BAURA86_00288	A0A2H1I7C8	5'-3' exonuclease	-0.415159	0.0230638	6649	7291	6954	4925	4745	5990
BAURA86_02693	A0A1D7W7D8	succinate dehydrogenase subunit B	-0.41531	0.0468516	12126	13981	11958	11295	6657	10599
BAURA86_01505	A0A2A3ZE39	ATP-binding protein involved in chromosome partitioning	-0.421492	0.00737556	6479	5542	5505	4738	3654	4696
BAURA86_01486	A0A1D7W371	putative hydrolase	-0.423472	0.0465305	10706	13339	12233	10939	8257	7867
BAURA86_01842	A0A1D7W941	single-strand binding protein	-0.430206	0.0424536	15636	14650	19319	13515	10362	12932
BAURA86_02434	A0A2A3Z3J5	diaminobutyrate aminotransferase apoenzyme	-0.434331	0.031393	78440	107528	98586	78190	66056	66341
BAURA86_02549	A0A2H1K9S4	3-oxoacyl-[acyl-carrier-protein] synthase-3	-0.439914	0.0127582	6503	5308	6575	4320	4614	4610
BAURA86_00795	A0A2H1IP93	Protein kinase domain-containing protein	-0.444666	0.0116182	7007	7045	7073	5494	4022	6001
BAURA86_03022	A0A1D7W5Y7	aspartyl/glutamyl-tRNA(Asn/Gln) amidotransferase subunit B	-0.444859	0.0326536	13181	17972	20398	11292	13470	13099
BAURA86_00115	A0A1D7W4H9	cell division protein ZapE	-0.447606	0.0342927	4387	4977	5305	2908	3248	4582
BAURA86_02510	A0A1D7W8D8	orotate phosphoribosyltransferase	-0.448099	0.0480353	6609	4828	4487	4014	4457	3210
BAURA86_00139	A0A2H1I373	aspartyl-tRNA synthetase	-0.450635	0.0033017	14954	14082	16029	10708	10645	11612
BAURA86_02100	A0A2H1JWI5	peptidyl-dipeptidase Dcp	-0.451739	0.00312978	8406	9335	8285	7215	5443	6384
BAURA86_00024	A0A2H1I0N3	DNA polymerase III, alpha subunit	-0.455421	0.0405455	7068	13493	12937	7535	8214	8675
BAURA86_03810	A0A2A3Z0J4	Uncharacterized conserved protein YabE, contains G5 and tandem DUF348 domains	-0.458421	0.0367444	68545	55854	67495	49812	45446	44399
BAURA86_04000	A0A2H1KZN8	LPXTG-motif cell wall anchor domain-containing protein	-0.461052	0.0017373	186259	164054	161206	125936	125860	119806
BAURA86_00832	A0A2A3Z7V2	aminopeptidase N	-0.465807	0.00839682	12218	18035	12726	11209	8756	11166
BAURA86_01478	A0A1D7W315	histidinol-phosphate phosphatase	-0.475603	0.0273082	3760	3499	2838	2129	2805	2329
BAURA86_02916	A0A1D7W1D3	Thiol-disulfide isomerase or thioredoxin	-0.475919	0.0458473	1475	1203	1345	810	924	1147
BAURA86_03882	A0A2H1KZF5	hypothetical protein	-0.476628	0.0404188	40198	42549	28096	22268	31012	26381
BAURA86_01458	A0A2H1JA80	homoserine kinase	-0.477208	0.0122461	3786	3700	3302	2214	2445	3080
BAURA86_02780	A0A2H1KG02	cAMP-binding domain of CRP or a regulatory subunit of cAMP-dependent protein kinases	-0.478083	0.0159044	4836	4794	3750	2947	3867	2800
BAURA86_01159	A0A2A3YXY1	bacterial peptide chain release factor 3 (bRF-3)	-0.479987	0.0105367	5608	4427	5601	3788	3918	3501
BAURA86_03964	A0A2H1KZE4	toxin 35	-0.480293	0.0474568	8584	6572	10673	6792	5192	6522
BAURA86_03348	A0A1D7W2T6	DNA-directed RNA polymerase subunit alpha	-0.481976	0.0122679	32119	30450	35838	23852	22564	24037
BAURA86_03427	A0A2H1KVK8	hypothetical protein	-0.481994	0.0362007	4559	3380	3943	2630	3463	2414
BAURA86_00590	A0A2H1IIZ4	Na+/H+-dicarboxylate symporter	-0.482105	0.0428681	3385	2375	2242	2048	1676	2007
BAURA86_02791	A0A1D7W6J3	SSU ribosomal protein S9P	-0.483073	0.00662946	23228	19488	23400	16101	16543	14658
BAURA86_01927	A0A1D7W5G1	hypothetical protein	-0.486966	0.0368733	2586	2637	2550	1934	1866	1749
BAURA86_01962	A0A1D7W5D0	4-hydroxy-3-methylbut-2-en-1-yl diphosphate synthase	-0.488153	0.0222027	22252	33812	24612	18848	18957	19717
BAURA86_03079	A0A2H1KP68	Heavy-metal-associated domain-containing protein	-0.48969	0.0377372	8023	5729	6232	5782	3831	4625
BAURA86_03340	A0A1D7W1Q7	serine hydroxymethyltransferase	-0.490226	0.0465764	28725	27847	24997	20292	16704	21076
BAURA86_01472	A0A2H1JAM9	GDSL-like Lipase/Acylhydrolase family protein	-0.492214	0.0262661	5972	5225	4751	4229	3164	3949
BAURA86_00282	A0A1D7W444	proteasome accessory factor B	-0.496379	0.0115702	4236	4662	5797	3520	3461	3428
BAURA86_02691	A0A2A3ZB20	succinate dehydrogenase subunit D	-0.501175	0.0249393	4012	4232	5534	3842	2932	2961
BAURA86_03347	A0A2A3YUH0	LSU ribosomal protein L17P	-0.501355	0.0414649	19023	12308	14255	11365	9387	11451
BAURA86_00668	A0A2H1IL72	sulfate permease, SulP family	-0.503258	0.0202084	1803	2160	1876	1337	1071	1705
BAURA86_00321	A0A2H1I8F6	1-acyl-sn-glycerol-3-phosphate acyltransferase	-0.50548	0.0469175	17454	19545	14278	9711	12747	13659
BAURA86_03351	A0A1D7W200	bacterial translation initiation factor 1 (bIF-1)	-0.506069	0.00582386	30804	25539	36186	21884	19919	23336
BAURA86_02981	A0A2A3X0J8	hypothetical protein	-0.507055	0.0184056	2948	3429	3948	2560	2494	2211
BAURA86_00694	A0A2A3ZQZ9	membrane protein	-0.513791	0.036206	6111	6749	6228	3814	5216	4336
BAURA86_01160	A0A2A3YZ71	myo-inositol-1-phosphate synthase	-0.514051	0.00779899	14288	12121	14519	8205	11040	9405
BAURA86_03294	A0A1D7W0Q7	iron complex transport system ATP-binding protein	-0.52124	0.0217469	2708	3013	2933	1441	2187	2389
BAURA86_00136	A0A2A3Z650	Glyoxylase, beta-lactamase superfamily II	-0.522378	0.0133783	4837	4391	5087	2536	3991	3426
BAURA86_02794	A0A2H1KGI7	hypothetical protein	-0.523389	0.0415579	5586	4159	3496	3310	2191	3711
BAURA86_02759	A0A2H1KG27	beta-N-acetylhexosaminidase	-0.52417	0.00262277	5261	4437	4387	3606	3152	3045
BAURA86_01488	A0A1D7W347	hypothetical protein	-0.524211	0.00908625	4992	3847	5374	3261	3835	2784
BAURA86_00808	A0A1D7W7K0	Glyoxylase, beta-lactamase superfamily II	-0.525464	0.00789329	4118	4408	3217	3017	2539	2616
BAURA86_03349	A0A1D7W1R7	SSU ribosomal protein S11P	-0.525996	0.0127674	17443	12481	17062	9744	12127	10749
BAURA86_01276	A0A2H1J4S5	Fatty acid desaturase	-0.527562	0.0143835	53882	91955	55436	47642	47885	44114
BAURA86_01056	A0A2H1IW35	Predicted arabinose efflux permease, MFS family	-0.527808	0.0116188	7409	7036	6096	4819	4993	4441
BAURA86_02918	A0A2A3ZFZ0	cytochrome c biogenesis protein	-0.531882	0.0096541	5166	4741	4543	2892	3635	3462
BAURA86_02105	A0A1D7W0M4	glycolate oxidase	-0.532233	0.00662946	7329	6129	4439	4097	3964	4321
BAURA86_02220	A0A2H1JZX4	GntR family transcriptional regulator	-0.532393	0.0281216	2031	1849	2648	1365	1620	1518
BAURA86_01459	A0A1D7W473	L-threonine synthase	-0.532458	0.0184056	4162	3896	6071	3341	3364	3056
BAURA86_03663	A0A2H1KXL1	UDP-N-acetylmuramyl pentapeptide phosphotransferase/UDP-N-acetylglucosamine-1-phosphate transferase	-0.534285	0.0289087	3893	4942	4318	3284	3153	2652
BAURA86_02406	A0A2H1K644	FAD dependent oxidoreductase	-0.537027	0.0114871	1599	1562	2092	1199	1306	1110
BAURA86_03333	A0A1D7W1U1	short chain enoyl-CoA hydratase	-0.540579	0.0365983	6602	6432	8362	2778	6479	5434
BAURA86_03852	A0A2H1J1Q9	hypothetical protein	-0.544065	0.00933549	10929	10634	12724	6107	8966	8428
BAURA86_00807	A0A2H1IPP7	S-(hydroxymethyl)mycothiol dehydrogenase	-0.5446	0.00167303	7133	10182	9718	6140	5821	6567
BAURA86_04034	A0A2H1KZX2	hypothetical protein	-0.54672	0.0499482	36114	54306	37935	23049	27458	37355
BAURA86_01473	A0A2A3ZE12	mycothiol system anti-sigma-R factor	-0.546784	0.015093	4998	7123	5530	3520	4254	4307
BAURA86_00345	A0A1D7W3R3	lipoic acid synthetase	-0.548538	0.00125963	23976	19976	20173	11957	16751	15124
BAURA86_01519	A0A2H1I8H6	Vancomycin resistance protein YoaR, contains peptidoglycan-binding and VanW domains	-0.549258	0.0042758	12138	7198	8970	7452	6070	5828
BAURA86_00995	A0A1D7W7V2	hypothetical protein	-0.549803	0.0370069	3529	3303	2080	2321	2042	1738
BAURA86_01003	A0A2H1IUL2	putative NAD(P)H quinone oxidoreductase, PIG3 family	-0.55022	0.0233419	7896	5359	5628	5328	2921	4651
BAURA86_01531	A0A1D7W318	thymidine kinase	-0.550941	0.0258305	2254	2886	2925	1773	1511	2213
BAURA86_00746	A0A2A3ZI89	Pyridoxamine 5'-phosphate oxidase	-0.553388	0.00125965	2982	2925	2804	2129	1845	1967
BAURA86_00614	A0A2H1IJU5	Uncharacterized conserved protein YbjT, contains NAD(P)-binding and DUF2867 domains	-0.554279	0.0041483	11866	13922	15065	9786	8533	9500
BAURA86_00167	A0A1D7W4K2	16S rRNA (cytosine967-C5)-methyltransferase	-0.55635	0.000544617	7017	6526	8441	5271	5178	4499
BAURA86_02533	A0A2H1K8Q6	ATP-dependent Clp protease ATP-binding subunit ClpB	-0.559724	0.000256839	51619	60774	53444	42178	30124	40214
BAURA86_03193	A0A2H1KS50	hypothetical protein	-0.561321	0.0393431	1929	2752	1799	1485	1160	1748
BAURA86_01649	A0A1D7VYS7	threonine dehydratase	-0.561466	0.0256896	3590	4431	4364	2871	3612	1916
BAURA86_01248	A0A2H1I346	Fructosamine-3-kinase	-0.561745	0.0440176	1012	1229	735	568	676	773
BAURA86_03511	A0A2H1KW79	ATP-dependent DNA helicase RecQ	-0.561787	0.0349348	3300	1774	2973	2173	1595	1684
BAURA86_03841	A0A2H1KYH9	hypothetical protein	-0.565368	0.00111818	3605	3046	3235	2087	2343	2246
BAURA86_01904	A0A2H1JPD6	UDP-N-acetylglucosamine 1-carboxyvinyltransferase	-0.571159	0.00584126	11439	9119	10940	7210	7210	6779
BAURA86_00279	A0A2H1IXS7	FKBP-type peptidyl-prolyl cis-trans isomerase	-0.574071	0.000122921	21663	26169	25060	16493	14569	17896
BAURA86_03050	A0A2H1KP05	L-glutaminase	-0.574444	0.0347606	2192	2527	2950	1438	2325	1384
BAURA86_03898	A0A2H1KYX2	hypothetical protein	-0.576875	0.0413381	2172	1026	1907	1124	1301	993
BAURA86_01979	A0A1D7W5G7	SSU ribosomal protein S15P	-0.582507	0.0096541	6999	6548	6502	4390	4009	4986
BAURA86_00805	A0A2H1IPH6	cysteinyl-tRNA synthetase	-0.58289	0.00374471	11875	12645	11379	7787	7705	8475
BAURA86_02578	A0A2H1KA66	Protein of unknown function (DUF4235)	-0.584539	0.0433277	43912	51694	43280	39595	24387	28645
BAURA86_00093	A0A2H1I235	leucyl-tRNA synthetase	-0.586582	0.000686541	14764	16022	18140	10708	9961	11902
BAURA86_02433	A0A1D7VZJ0	diaminobutyrate acetyltransferase	-0.587322	0.00730177	89886	108266	106059	72875	65253	64351
BAURA86_03285	A0A2A3ZP79	NAD-dependent protein deacetylase, SIR2 family	-0.588577	0.0301993	2679	2078	1857	1181	1959	1258
BAURA86_02037	A0A1D7W5D5	hypothetical protein	-0.594385	0.0487315	4337	6666	5815	3754	3219	4165
BAURA86_01419	A0A2A3X7Q8	alcohol dehydrogenase	-0.595412	0.0103612	3607	3107	3494	2632	2189	1941
BAURA86_00459	A0A2H1ICG0	transcriptional regulator, GntR family	-0.595624	0.0412513	910	709	570	524	567	367
BAURA86_03725	A0A2H1KXZ1	selenocysteine-specific translation elongation factor SelB	-0.596447	0.0195583	1580	2117	2436	1368	1178	1504
BAURA86_00264	A0A2A3ZDE2	conserved hypothetical protein	-0.597965	0.0203883	4255	3038	2883	2710	2113	1909
BAURA86_02273	A0A2H1K096	asparaginase	-0.598595	0.026331	4150	2760	2294	2775	1464	1853
BAURA86_00526	A0A2H1JQ61	LSU ribosomal protein L21P	-0.599233	0.000382245	207400	172199	189973	108955	123262	143744
BAURA86_02645	A0A2A3Z6B7	Uncharacterized membrane protein HdeD, DUF308 family	-0.602475	0.00622127	10928	11557	8491	6758	6278	7368
BAURA86_02476	A0A2A3X586	Reductase C-terminal	-0.602709	0.0105058	4946	7040	7762	4499	3741	4759
BAURA86_03365	A0A1D7W1I6	LSU ribosomal protein L5P	-0.604984	0.0141042	19863	18872	20889	14808	9639	14753
BAURA86_01563	A0A2H1JCY4	iron complex transport system ATP-binding protein	-0.606431	0.00118237	10643	12944	10630	7153	7032	8287
BAURA86_00070	A0A1D7W4R7	DNA replication and repair protein RecO	-0.608136	0.0485447	4998	4790	3504	2295	4205	2224
BAURA86_03386	A0A2A3YUJ3	two-component system, OmpR family, sensor kinase	-0.609287	0.00449011	2933	2896	2927	2121	1410	2207
BAURA86_00355	A0A2H1I974	methionine aminopeptidase, type I	-0.609908	0.000109794	7633	6575	7694	5211	4451	4690
BAURA86_01667	A0A1D7VYJ5	iron complex transport system substrate-binding protein	-0.610369	0.00100699	12463	16231	16373	8519	10608	10383
BAURA86_03630	A0A2H1KX04	choline/carnitine/betaine transport	-0.610576	0.00326651	3629	3344	3687	2523	2066	2392
BAURA86_02690	A0A2A3Z8Z4	succinate dehydrogenase subunit C	-0.612005	0.00672472	8086	9102	10490	5917	6548	5641
BAURA86_02332	A0A2H1K2J1	Transcriptional regulator of acetoin/glycerol metabolism	-0.613721	0.0104555	9263	5249	7056	4598	5350	4146
BAURA86_01926	A0A1D7W5Q8	hypothetical protein	-0.616412	0.0013135	3278	3611	3381	2427	1915	2358
BAURA86_00352	A0A1D7W3V9	hypothetical protein	-0.617933	0.00851535	4594	4447	6400	3946	2994	3121
BAURA86_01939	A0A1D7W5I4	LSU ribosomal protein L19P	-0.618588	0.0145775	8888	6849	9157	5647	4881	5682
BAURA86_00544	A0A1D7W393	trigger factor	-0.619382	0.000828254	35812	25143	35869	24415	18018	20593
BAURA86_02063	A0A2H1JTR9	hypothetical protein	-0.620826	0.0416319	1026	1847	1617	825	875	1213
BAURA86_00155	A0A1D7W4C3	dihydroorotase	-0.620994	0.0100903	5778	9653	9672	5790	4081	6446
BAURA86_00442	A0A2H1IBY6	hypothetical protein	-0.621452	0.0328072	1108	1445	1584	706	850	1123
BAURA86_02797	A0A1D7W6K4	Uncharacterized conserved protein	-0.622193	0.00761784	10147	5356	5553	4977	4565	4144
BAURA86_03273	A0A1D7W0T9	DNA replication and repair protein RecR	-0.62509	0.0436957	1910	1543	2552	978	1163	1737
BAURA86_00971	A0A2A3ZQT2	Pimeloyl-ACP methyl ester carboxylesterase	-0.627717	0.00300915	2790	2249	2967	1622	1678	1871
BAURA86_02113	A0A2H1IGA8	urate oxidase	-0.62886	0.00360086	5727	4579	6298	3985	3211	3539
BAURA86_00781	A0A2H1IP57	Tryptophan 2,3-dioxygenase holoenzyme /Tryptophan 2,3-dioxygenase apoenzyme	-0.628883	0.0095773	4509	3391	2600	2549	1736	2510
BAURA86_03267	A0A2A3ZPE6	zinc/manganese transport system ATP-binding protein	-0.630905	0.0059486	3576	3003	3198	1521	2581	2202
BAURA86_00409	A0A2H1KCI9	EAL domain, c-di-GMP-specific phosphodiesterase class I (or its enzymatically inactive variant)	-0.633544	0.00310855	6359	9179	6717	4850	5531	3975
BAURA86_01605	A0A2H1JEE8	hypothetical protein	-0.634491	0.00654484	1572	1287	1284	973	835	864
BAURA86_01002	A0A2A3Z641	L-threonine ammonia-lyase	-0.635473	0.000196853	7125	9023	7881	4917	5482	5070
BAURA86_02687	A0A2H1KDN7	nucleoside-binding protein	-0.637568	0.000786102	4728	4125	4726	2884	3023	2819
BAURA86_02956	A0A2H1KLI0	Transposase and inactivated derivatives, IS30 family	-0.641472	0.000762722	1921	2206	2459	1609	1419	1200
BAURA86_01461	A0A1D7W329	diaminopimelate decarboxylase	-0.641936	0.00288495	6920	5887	8143	3528	5798	4089
BAURA86_03023	A0A2A3X0N7	aspartyl/glutamyl-tRNA(Asn/Gln) amidotransferase subunit A	-0.643717	0.013974	4395	5768	6994	4471	2827	3684
BAURA86_02559	A0A2A3X2U3	hypothetical protein	-0.645033	0.00286198	2754	3043	3914	2053	2294	1859
BAURA86_02210	A0A1D7W0C6	2-Methylisocitrate lyase, PEP mutase family	-0.645378	0.00921148	2510	3950	2557	1825	2193	1754
BAURA86_03237	A0A2H1KSK0	Methyltransferase small domain-containing protein	-0.645382	0.0117094	2275	2703	1822	1547	973	1828
BAURA86_03029	A0A2A3ZTN5	tRNA (5-methylaminomethyl-2-thiouridylate)-methyltransferase	-0.645566	0.012867	6055	7709	5790	3102	4288	5102
BAURA86_00040	A0A2A3YX27	hypothetical protein	-0.646444	0.00249296	8528	6652	10013	5691	5459	4941
BAURA86_03930	A0A2H1KZ75	excinuclease ABC, A subunit	-0.646471	0.00388777	6031	3792	3429	3178	2566	2729
BAURA86_00140	A0A2H1I349	putative ATPase	-0.650763	0.00895783	2998	1720	2492	1220	1758	1604
BAURA86_01909	A0A2H1JYI8	Protein of unknown function (DUF3515)	-0.651095	0.012843	1287	1070	1559	901	665	922
BAURA86_00542	A0A2H1JQ62	ATP-dependent Clp protease, protease subunit	-0.651924	0.000244345	27096	20363	30378	15117	16514	17890
BAURA86_00142	A0A2H1ISW7	SSU ribosomal protein S4P	-0.652903	0.00736544	26051	16188	23225	14327	13273	14031
BAURA86_02039	A0A1D7W5D2	LSU ribosomal protein L35P	-0.653451	0.000107037	18179	17237	21435	12570	10108	13455
BAURA86_03667	A0A2H1KXJ0	ABC transporter	-0.653648	0.0140372	5508	3857	2661	2157	2889	2599
BAURA86_02435	A0A1D7VZG5	ectoine synthase	-0.653987	0.000179922	28626	28863	27802	19744	16492	17973
BAURA86_02469	A0A2A3YXX9	Predicted arabinose efflux permease, MFS family	-0.655204	0.0276549	1337	1162	1411	576	1243	660
BAURA86_03112	A0A1D7VYQ1	acetyl-CoA acyltransferase	-0.655399	4.22912e-05	4952	5333	4691	3193	3335	2987
BAURA86_01680	A0A2H1JH40	pyruvate dehydrogenase E2 component (dihydrolipoamide acetyltransferase)	-0.656633	0.015871	2855	3622	2794	2897	1678	1325
BAURA86_01269	A0A1D7W2D0	aminobenzoyl-glutamate utilization protein A	-0.661558	0.0166232	1136	2368	1617	1100	1036	1105
BAURA86_01187	A0A2A3ZF99	DNA repair exonuclease SbcCD ATPase subunit	-0.663592	2.45401e-05	10958	11246	12527	7036	7777	7107
BAURA86_01966	A0A1D7W5J9	prolyl-tRNA synthetase	-0.663667	0.0016382	7109	7465	11336	5458	5709	5180
BAURA86_03640	A0A2H1KX67	Nucleotide-binding universal stress protein, UspA family	-0.663842	0.00272839	8696	9248	9316	7234	5841	4146
BAURA86_00164	A0A1D7W5G0	methionine adenosyltransferase	-0.664154	0.000639018	10951	8190	9743	5619	5776	6822
BAURA86_00533	A0A1D7W3H4	Protein of unknown function (DUF4233)	-0.664737	0.0256056	1734	2137	2263	828	1614	1417
BAURA86_03778	A0A2H1J6G8	pyrroline-5-carboxylate reductase	-0.666403	0.0178093	994	685	774	495	418	626
BAURA86_03378	A0A2H1JNX1	SSU ribosomal protein S10P	-0.666503	7.4354e-05	37384	30436	32375	20014	18219	24881
BAURA86_00638	A0A2H1IKY6	molybdopterin adenylyltransferase	-0.666943	0.0018291	3453	4999	5295	2908	3293	2459
BAURA86_01596	A0A1D7W2P4	Inosine-uridine preferring nucleoside hydrolase	-0.667036	0.000888356	10918	11563	9207	7226	5348	7387
BAURA86_01063	A0A1D7W890	pyruvate dehydrogenase (quinone)	-0.667755	0.0236195	36899	83026	60823	38206	34612	40962
BAURA86_03777	A0A2H1KY21	Formate-tetrahydrofolate ligase	-0.671879	0.0095773	2672	2719	3096	1285	2267	1767
BAURA86_03109	A0A1D7VYQ8	ring-1,2-phenylacetyl-CoA epoxidase subunit PaaC	-0.672757	0.00163906	2949	3243	3235	1412	2336	2153
BAURA86_00364	A0A2A3ZUV6	L,D-peptidoglycan transpeptidase YkuD, ErfK/YbiS/YcfS/YnhG family	-0.672799	0.0341822	1300	1314	2432	1074	1085	999
BAURA86_03991	A0A2A3YQE7	Helix-turn-helix	-0.674509	0.0104845	1904	1859	1844	1264	1000	1249
BAURA86_02197	A0A2H1JY44	acetolactate synthase-1/2/3 large subunit	-0.675102	0.00805192	2813	4136	4818	2487	2591	2289
BAURA86_01256	A0A1D7W295	hypothetical protein	-0.680746	0.0049367	1875	1659	1601	1329	915	968
BAURA86_00824	A0A1D7W7G8	Putative sensory transduction regulator	-0.681582	0.00306134	2561	3019	3504	1703	1682	2267
BAURA86_02158	A0A2A3Z596	Exonuclease III	-0.683022	0.0196587	2013	1462	1355	1313	808	895
BAURA86_03815	A0A2H1KYD4	hypothetical protein	-0.683365	0.0374886	2688	3506	2529	1396	1622	2408
BAURA86_03525	A0A2H1KWE0	MFS transporter, sugar porter (SP) family	-0.684585	0.0276762	2912	2432	3929	1760	2557	1450
BAURA86_00543	A0A2H1I4X5	ATP-dependent Clp protease proteolytic subunit ClpP	-0.68581	0.00120266	23778	20406	27330	12092	16196	16154
BAURA86_00856	A0A2H1HJ47	hypothetical protein	-0.688617	0.00213292	3788	3774	3113	2575	1671	2382
BAURA86_01976	A0A2H1JUT2	hypothetical protein	-0.690343	0.00394922	1920	1612	1861	895	1343	1097
BAURA86_01483	A0A2A3ZMJ0	iron complex transport system substrate-binding protein	-0.691686	0.00107958	10862	16491	16670	10209	9352	7701
BAURA86_03314	A0A2H1KUF7	Protein of unknown function (DUF3152)	-0.6938	0.000313287	3004	2170	2867	1939	1520	1515
BAURA86_02112	A0A1D7W0Q5	pyruvate dehydrogenase E1 component	-0.696468	0.00316749	5613	5332	5305	3575	2872	3580
BAURA86_02292	A0A2H1J770	8-oxo-dGTP diphosphatase	-0.698226	0.0093715	8943	6485	5334	3853	4507	4436
BAURA86_03625	A0A2H1KX27	Pimeloyl-ACP methyl ester carboxylesterase	-0.699086	0.0269538	450	607	433	249	389	281
BAURA86_00403	A0A1D7W3Q7	acyl carrier protein	-0.701236	0.00136596	20269	18870	19561	11861	10893	13345
BAURA86_03662	A0A2H1KXA2	NDP-sugar epimerase, includes UDP-GlcNAc-inverting 4,6-dehydratase FlaA1 and capsular polysaccharide biosynthesis protein EpsC	-0.701861	0.000597482	9741	9398	9249	6854	4605	5998
BAURA86_02252	A0A2H1K0Q8	hypothetical protein	-0.702779	0.00103501	3669	4190	4137	2142	2717	2507
BAURA86_01207	A0A2A3YYU7	hypothetical protein	-0.705285	0.0444122	569	1257	549	475	400	585
BAURA86_01662	A0A2A3ZHS8	transcriptional regulator, GntR family	-0.707033	0.0342751	1071	1233	887	597	500	855
BAURA86_01151	A0A2H1J0Y6	hypothetical protein	-0.708975	0.000266592	3369	2696	3423	2155	1671	1977
BAURA86_03376	A0A1D7W2P2	LSU ribosomal protein L4P	-0.709166	0.00140312	24859	20326	30399	16145	13987	16093
BAURA86_03377	A0A1D7W1N9	LSU ribosomal protein L3P	-0.710536	0.000758331	28621	21366	26726	16737	13880	16259
BAURA86_01204	A0A2H1J363	catechol 2,3-dioxygenase	-0.713078	0.00766561	3587	2147	3467	1846	1696	2063
BAURA86_01593	A0A2H1JDZ0	energy-coupling factor transport system ATP-binding protein	-0.713551	0.00574751	3194	2291	1674	1376	1131	1856
BAURA86_00227	A0A2H1I5F7	Cytochrome oxidase assembly protein ShyY1	-0.713745	0.00386601	2282	2871	2452	1443	1417	1773
BAURA86_02496	A0A2H1IK14	MFS transporter, UMF1 family	-0.714567	0.0265973	2125	1757	2542	924	1745	1238
BAURA86_01462	A0A1D7W3B1	Arginyl tRNA synthetase N terminal domain-containing protein	-0.716075	0.00372518	2980	2793	4160	1866	2095	2076
BAURA86_03664	A0A2H1KYU4	Glycosyltransferase involved in cell wall bisynthesis	-0.716692	0.00306036	4647	5187	4730	2565	3634	2664
BAURA86_03106	A0A2A3ZHB9	acyl-CoA thioesterase	-0.717301	0.0206107	1152	887	547	420	701	455
BAURA86_00168	A0A1D7W4J2	ribulose-5-phosphate 3-epimerase	-0.719887	0.00462674	2531	2056	1640	1290	1239	1255
BAURA86_03997	A0A2A3ZL75	hypothetical protein	-0.720864	0.00288495	2132	1738	2140	1150	1413	1081
BAURA86_00744	A0A2H1IN87	Cell wall-associated hydrolase, NlpC family	-0.721478	7.41928e-08	61405	58870	65490	41023	37164	34482
BAURA86_01922	A0A2A3ZET8	uncharacterized protein	-0.723661	0.000932667	88170	67084	86023	52996	41817	51292
BAURA86_00537	A0A2H1IE45	Surface polysaccharide O-acyltransferase, integral membrane enzyme	-0.724003	0.000534837	2436	1717	2554	1454	1187	1414
BAURA86_02879	A0A1D7W1C4	Methyltransferase domain-containing protein	-0.727356	0.0124402	2291	1939	3281	1306	1401	1818
BAURA86_02157	A0A2A3Z4Q9	haloacid dehalogenase superfamily, subfamily IA, variant 3 with third motif having DD or ED	-0.727836	0.0350649	603	488	493	303	328	324
BAURA86_03091	A0A2H1KSN5	Predicted transcriptional regulator	-0.728263	0.0134389	1294	1354	1470	1043	578	866
BAURA86_01518	A0A2H1JBM9	Ribosomal protein S18 acetylase RimI	-0.730898	0.000762722	3671	4664	3818	2619	2492	2219
BAURA86_03303	A0A2H1KU14	Lipoprotein-anchoring transpeptidase ErfK/SrfK	-0.733875	2.52663e-07	20558	23464	26528	13149	14389	14869
BAURA86_01087	A0A2H1IX72	Na+/H+-dicarboxylate symporter	-0.734337	0.0404348	2111	1606	705	794	891	975
BAURA86_03368	A0A1D7W1N0	small subunit ribosomal protein S17	-0.737494	1.96603e-05	13327	9626	10286	7117	5888	6931
BAURA86_02114	A0A1D7W1J5	5-hydroxyisourate hydrolase	-0.737898	0.0149078	2567	2730	3094	1329	1914	1782
BAURA86_02044	A0A2H1JT57	Pentapeptide repeat-containing protein	-0.737994	0.0274063	1272	1541	1459	1181	406	978
BAURA86_03396	A0A2H1JSZ0	hypothetical protein	-0.738185	0.0124574	924	818	1407	636	605	641
BAURA86_03211	A0A2H1KHL2	DNA-binding transcriptional regulator, GntR family	-0.743584	0.0232153	1566	1888	2263	1321	1181	915
BAURA86_01381	A0A1D7W2K5	4-hydroxy-3-methylbut-2-enyl diphosphate reductase	-0.744014	4.63295e-08	20037	20618	21181	12144	12310	12463
BAURA86_03366	A0A1D7W2Q5	LSU ribosomal protein L24P	-0.744801	0.00290754	10990	10863	15252	8163	5323	8649
BAURA86_00383	A0A2A3YQC1	putative ABC transport system ATP-binding protein	-0.745805	0.0216535	868	906	1157	366	574	794
BAURA86_00768	A0A2H1INI0	protein of unknown function (DUF1707)	-0.747956	0.0359656	1621	1435	2200	1041	556	1524
BAURA86_00508	A0A1D7W3C1	Reductase C-terminal	-0.748204	0.0022843	3157	4981	4645	2593	2787	2233
BAURA86_00325	A0A1D7W3Z5	anthranilate phosphoribosyltransferase	-0.749769	1.03311e-09	8121	8130	8070	4923	4866	4679
BAURA86_03405	A0A2H1JSK6	LSU ribosomal protein L1P	-0.749991	9.62457e-05	20434	16921	18626	12473	10568	10250
BAURA86_02575	A0A2H1K9W4	Predicted Fe2+/Mn2+ transporter, VIT1/CCC1 family	-0.754756	0.00772981	2136	1361	1030	802	1073	812
BAURA86_00399	A0A1D7W3K3	pyruvate dehydrogenase E1 component	-0.765596	0.000537643	29350	43183	29295	20352	17369	22179
BAURA86_02217	A0A1D7W199	ABC transporter	-0.765669	0.00360086	2946	2496	2515	1464	1303	1907
BAURA86_00945	A0A1D7W7W8	DNA-binding response regulator, OmpR family, contains REC and winged-helix (wHTH) domain	-0.765991	0.0321532	634	715	539	228	366	509
BAURA86_02107	A0A1D7W0L7	malate dehydrogenase (quinone)	-0.772501	1.41073e-06	12592	16025	13437	8797	7931	7899
BAURA86_00632	A0A2A3ZID4	GntR family transcriptional regulator	-0.772731	0.00662946	1293	2161	1580	950	1009	989
BAURA86_03878	A0A2H1KZ64	Homeodomain-like domain-containing protein	-0.773121	0.000727693	1963	2306	2221	1376	1355	1073
BAURA86_01975	A0A2H1JSA3	tRNA pseudouridine synthase B	-0.773694	0.00176915	5832	3358	4354	2718	2427	2774
BAURA86_02018	A0A2H1JSA2	hypothetical protein	-0.783063	0.0184056	1526	890	1091	449	681	898
BAURA86_02881	A0A2A3ZG98	hypothetical protein	-0.783857	0.00177299	3975	1986	3094	1698	1683	1872
BAURA86_00048	A0A2H1I192	amino acid/polyamine/organocation transporter, APC superfamily	-0.784333	6.93424e-08	11264	12430	11873	7740	5859	7058
BAURA86_03261	A0A2H1K131	hypothetical protein	-0.787864	0.00848306	17487	20997	16685	9809	7813	14325
BAURA86_01516	A0A1D7W2Y7	succinyldiaminopimelate aminotransferase apoenzyme	-0.787884	5.42609e-05	8929	10229	12041	5720	5727	6613
BAURA86_01595	A0A2H1JDW8	energy-coupling factor transport system substrate-specific component	-0.792381	0.000613363	5156	6538	5876	3012	3365	3762
BAURA86_03178	A0A2A3X438	transcriptional regulator, GntR family	-0.792498	0.0149244	886	1716	1236	971	560	693
BAURA86_01894	A0A2H1JNN7	protein of unknown function (DUF4282)	-0.795251	0.0244055	2607	1423	1738	1217	1025	1081
BAURA86_01574	A0A2H1IZA1	Fic family protein	-0.79703	0.0402906	1189	1386	972	1025	304	718
BAURA86_01756	A0A2A3ZHG8	Uncharacterized conserved protein YeaO, DUF488 family	-0.799869	0.0104555	1300	1129	1826	929	710	802
BAURA86_03233	A0A2H1IJK0	Lipoate-protein ligase A	-0.800988	3.02822e-05	2472	2046	1944	1020	1381	1301
BAURA86_01076	A0A1D7W842	Protein of unknown function (DUF421)	-0.802177	0.000313383	4622	4482	4516	1955	3645	2208
BAURA86_03372	A0A1D7W1V8	LSU ribosomal protein L22P	-0.803726	0.00120497	31771	24739	32987	17184	15341	18739
BAURA86_03364	A0A2A3ZNB1	SSU ribosomal protein S8P	-0.804	0.00488774	17872	10214	14401	10716	5861	7762
BAURA86_01182	A0A2A3YYX3	Na+/H+ antiporter NhaD	-0.804718	0.00133263	1951	2188	3312	1233	1306	1712
BAURA86_00677	A0A2H1ILM1	Protein of unknown function (DUF1524)	-0.806102	0.000571281	6248	3620	4701	2479	3106	2742
BAURA86_03375	A0A1D7W1H6	LSU ribosomal protein L23P	-0.806235	3.81897e-05	18894	17609	19594	10485	10023	11567
BAURA86_02219	A0A2H1JHV4	NAD(P)-dependent dehydrogenase, short-chain alcohol dehydrogenase family	-0.806731	0.00066925	4192	3262	3298	1991	1624	2525
BAURA86_03164	A0A2H1KR88	Dihydrofolate reductase	-0.808783	0.00269863	1911	2615	1642	1407	1350	779
BAURA86_03653	A0A2H1KXI1	ornithine cyclodeaminase	-0.810037	0.0156072	869	2139	1586	958	759	906
BAURA86_03212	A0A2H1KSC0	Crotonobetainyl-CoA:carnitine CoA-transferase CaiB	-0.810786	0.0487315	482	1500	757	270	715	574
BAURA86_02255	A0A2A3Z5I3	Thiaminase	-0.811457	0.00170865	2243	3875	3115	1165	2314	1775
BAURA86_03363	A0A1D7W1Q5	LSU ribosomal protein L6P	-0.81181	0.00103689	49292	21190	32773	18903	18362	21549
BAURA86_02294	A0A2H1J7F2	proton-dependent oligopeptide transporter, POT family	-0.815698	0.0123987	1184	684	1136	519	592	590
BAURA86_01301	A0A2A3Z5R1	transcriptional regulator, TetR family	-0.816708	0.0397667	547	923	474	192	467	441
BAURA86_01573	A0A2H1JDK3	L-lactate dehydrogenase (cytochrome)	-0.818501	0.0230839	1216	1710	880	807	511	844
BAURA86_02045	A0A2H1JT86	SdpI/YhfL protein family protein	-0.82007	0.0155141	732	1235	732	682	449	408
BAURA86_00039	A0A2H1I121	ferrochelatase	-0.820788	0.000475362	17274	27427	31611	12435	13916	16840
BAURA86_02429	A0A2H1K5X3	glycine dehydrogenase (decarboxylating) alpha subunit /glycine dehydrogenase (decarboxylating) beta subunit	-0.820989	8.14654e-05	12514	16426	15379	8168	9443	7478
BAURA86_00437	A0A2H1IBS9	molybdopterin molybdochelatase	-0.826955	0.00048817	5075	5168	4414	3359	1720	3187
BAURA86_02404	A0A2H1K4K3	hypothetical protein	-0.827347	0.004326	1636	3153	2796	1776	1087	1416
BAURA86_01203	A0A2H1J2K7	Cu2+-exporting ATPase	-0.828356	5.03294e-06	24577	30992	24306	15896	15089	14007
BAURA86_02201	A0A1D7W0A8	Cys-tRNA(Pro)/Cys-tRNA(Cys) deacylase	-0.830023	0.000244345	14824	9044	9982	5816	7306	5918
BAURA86_02218	A0A1D7W0C7	ABC transporter	-0.832651	0.0114949	2508	1948	2098	799	1718	1159
BAURA86_03341	A0A2H1KVS1	formyltetrahydrofolate deformylase	-0.835132	0.0115199	3455	3662	7962	2531	2499	3410
BAURA86_00043	A0A2H1I1A8	deoxyuridine 5'-triphosphate nucleotidohydrolase	-0.83785	0.000481465	5325	4054	5074	2461	2497	3119
BAURA86_03975	A0A2H1KTX1	hypothetical protein	-0.840621	0.00641498	1652	1173	2421	1235	759	933
BAURA86_03374	A0A1D7W1U0	LSU ribosomal protein L2P	-0.843083	0.000197799	49118	51948	59041	31779	28518	28954
BAURA86_01127	A0A1D7W1U3	LSU ribosomal protein L25P	-0.846896	9.54613e-06	32512	17599	27948	14865	13545	14983
BAURA86_00344	A0A2H1I923	lipoyl(octanoyl) transferase	-0.848525	3.23183e-07	8681	7917	9197	4253	4277	5777
BAURA86_02892	A0A1D7W240	Enoyl-CoA hydratase/carnithine racemase	-0.849477	0.00700098	1773	2863	2494	1747	942	1274
BAURA86_01598	A0A2H1JEY6	fructokinase	-0.851428	0.00883386	1808	942	1520	921	638	806
BAURA86_02310	A0A2H1K320	aspartate ammonia-lyase	-0.85325	0.00509994	922	1463	1932	592	659	1124
BAURA86_01587	A0A2H1JEJ2	thymidine kinase	-0.856331	0.0246451	1477	862	539	449	549	591
BAURA86_00633	A0A2H1IK89	sulfide:quinone oxidoreductase	-0.85725	0.0104198	1406	1361	635	524	469	881
BAURA86_03384	A0A2H1KVC1	catalase-peroxidase	-0.857264	7.40062e-05	3586	4565	4416	2744	1968	2231
BAURA86_00322	A0A1D7W4V7	carboxylesterase	-0.861893	0.000234985	2897	2544	2625	1113	1859	1459
BAURA86_00458	A0A1D7W3A0	hypothetical protein	-0.862577	0.0160966	1661	1197	1794	1202	357	1001
BAURA86_02017	A0A2H1JTI4	tRNA-i(6)A37 thiotransferase enzyme MiaB	-0.863786	1.07018e-07	12047	9320	13264	6190	6563	6268
BAURA86_03996	A0A2H1L002	hypothetical protein	-0.866315	0.00451953	1985	1511	930	781	931	720
BAURA86_03824	A0A2A3Z0A3	inosine-5'-monophosphate dehydrogenase	-0.867055	0.000172948	14643	23125	17686	10695	9526	10186
BAURA86_01401	A0A2H1J8K9	Site-specific DNA recombinase	-0.8671	0.0138283	1002	1068	912	685	291	659
BAURA86_02059	A0A2H1JU83	DNA-binding transcriptional regulator, LysR family	-0.868713	0.0353914	647	490	633	254	277	431
BAURA86_03383	A0A1D7W1N6	Fur family transcriptional regulator, ferric uptake regulator	-0.868888	0.00101092	2558	3485	2261	1599	1431	1522
BAURA86_02159	A0A2H1HZ24	2-polyprenyl-6-methoxyphenol hydroxylase	-0.870542	0.0381653	527	1074	612	412	271	526
BAURA86_02134	A0A2H1JW94	vancomycin resistance protein VanJ	-0.872874	9.44512e-07	12028	11554	12704	7148	7262	5411
BAURA86_02560	A0A1D7W8E3	hypothetical protein	-0.876695	6.90681e-06	2956	3678	3925	2155	1736	1862
BAURA86_00783	A0A2A3Z8H8	Thermolysin metallopeptidase, catalytic domain	-0.879345	0.00956156	862	1748	2267	592	1020	1030
BAURA86_03361	A0A2H1KUF1	SSU ribosomal protein S5P	-0.887123	3.69579e-05	21861	14720	20789	11411	9563	10045
BAURA86_02213	A0A1D7W0F7	Universal stress protein family protein	-0.889258	0.00615174	695	594	1153	340	509	460
BAURA86_02237	A0A2H1JZ29	Uncharacterized membrane protein YjjP, DUF1212 family	-0.891785	0.00342216	1993	1790	2448	1261	926	1169
BAURA86_04051	A0A2H1L023	Transposase DDE domain-containing protein	-0.893238	0.0113599	775	747	774	376	380	476
BAURA86_02188	A0A1D7W0D8	MFS transporter, DHA1 family, arabinose polymer transporter	-0.893951	0.00545494	1556	1124	1347	963	541	667
BAURA86_02799	A0A1D7W6Q2	Nicotinamidase-related amidase	-0.893975	0.0159044	290	543	472	332	177	199
BAURA86_03709	A0A2H1KXQ2	hypothetical protein	-0.898049	0.0270011	574	365	714	412	203	272
BAURA86_02104	A0A2H1JVB3	Isopenicillin N synthase	-0.899764	0.0113103	3981	1816	2294	841	2231	1261
BAURA86_03254	A0A2H1KST6	NUDIX domain-containing protein	-0.900184	0.00578167	2124	2458	1443	682	1529	1015
BAURA86_00957	A0A1D7W808	transcriptional regulator, AraC family with amidase-like domain	-0.902329	0.0090865	2355	839	1480	903	864	733
BAURA86_01921	A0A1D7W5P8	Predicted arabinose efflux permease, MFS family	-0.904403	0.00509994	1467	1080	1784	849	650	812
BAURA86_00302	A0A2A3ZV00	Transglycosylase-like domain-containing protein	-0.911244	0.000118081	16207	10147	13793	8106	7703	5544
BAURA86_02420	A0A1D7VZE1	hypothetical protein	-0.914799	4.33174e-06	12212	8473	9955	4505	5540	6195
BAURA86_00046	A0A1D7W4W4	trk system potassium uptake protein TrkA	-0.919889	0.00386852	1059	2144	1978	716	841	1174
BAURA86_03362	A0A1D7W1W7	LSU ribosomal protein L18P	-0.922943	0.000163908	14571	7909	15956	6738	6329	7197
BAURA86_03371	A0A1D7W1Q4	SSU ribosomal protein S3P	-0.926055	0.00206945	55831	28366	47480	27757	21621	19924
BAURA86_00669	A0A2H1IL76	benzoylformate decarboxylase	-0.926495	0.0330309	338	589	795	410	164	331
BAURA86_03929	A0A2H1KZS6	Catechol 2,3-dioxygenase	-0.927006	0.00102056	3965	2506	4302	1903	1393	2361
BAURA86_03987	A0A2H1KZY2	hypothetical protein	-0.928538	6.59889e-05	3276	4203	5291	2583	2146	1983
BAURA86_03643	A0A2H1KXF2	Nucleotide-binding universal stress protein, UspA family	-0.929688	4.86597e-07	11832	11312	10538	5587	6759	5338
BAURA86_03059	A0A2H1KLA6	DNA-binding transcriptional regulator, Lrp family	-0.930315	0.0246554	477	952	851	366	391	438
BAURA86_01569	A0A2H1JD29	Polyketide cyclase / dehydrase and lipid transport	-0.931111	0.000932207	2871	2576	2371	1399	902	1795
BAURA86_02214	A0A1D7W097	Protein of unknown function (DUF1648)	-0.931609	0.000163908	1340	1780	2738	1012	1049	1003
BAURA86_01257	A0A2H1I3D1	HD domain protein, cyanamide hydratase family	-0.937969	0.00731494	1277	1423	1857	1126	367	886
BAURA86_00557	A0A2H1IF23	Acetyltransferase (GNAT) family protein	-0.938145	0.0289087	656	456	268	288	212	225
BAURA86_02153	A0A2H1IEF2	putative spermidine/putrescine transport system substrate-binding protein	-0.94017	9.48342e-05	3147	3731	2865	2051	1836	1205
BAURA86_03268	A0A2H1KTG6	zinc/manganese transport system substrate-binding protein	-0.944502	9.27414e-06	5468	4426	7337	3056	2733	3156
BAURA86_00243	A0A1D7W456	pyridoxine kinase	-0.944873	1.7148e-07	6562	10248	10528	4450	5078	4668
BAURA86_02573	A0A1D7W8I3	integral membrane protein	-0.945383	8.17203e-05	4045	6906	6219	3295	2243	3378
BAURA86_01755	A0A2H1JKA0	putative iron-dependent peroxidase	-0.949959	0.000132934	3085	6061	5503	2282	2332	2962
BAURA86_01730	A0A2H1JIN7	RNA polymerase sigma-70 factor, ECF subfamily	-0.954101	0.0121611	1601	875	626	581	348	672
BAURA86_01645	A0A2H1JFR5	hypothetical protein	-0.955545	1.11826e-05	3410	3377	2305	1937	1285	1480
BAURA86_00289	A0A2H1I7K2	hypothetical protein	-0.957851	4.31235e-11	7696	7879	7558	3741	4114	4050
BAURA86_02362	A0A2A3Z3C0	sterol 3beta-glucosyltransferase	-0.958692	0.0102329	2735	1307	2654	825	1036	1573
BAURA86_01386	A0A2H1J7G5	DNA methylase	-0.959557	0.0379662	1551	857	712	576	362	666
BAURA86_03972	A0A2H1KTV7	hypothetical protein	-0.960435	0.000606578	1500	1616	1834	965	612	964
BAURA86_02782	A0A2A3X107	Cupin domain-containing protein	-0.961964	0.0278696	1455	1968	1846	1054	420	1229
BAURA86_02211	A0A2H1JHU1	transcriptional regulator, ArsR family	-0.964157	0.0450442	224	1081	818	381	351	356
BAURA86_01688	A0A2H1JHG1	Acyl-CoA synthetase (AMP-forming)/AMP-acid ligase II	-0.965788	0.00282643	2460	1519	1170	584	989	1058
BAURA86_02891	A0A1D7W162	citrate synthase	-0.970535	3.23263e-05	21699	33064	25237	15127	12510	13194
BAURA86_03471	A0A1D7W8S3	transcriptional regulator, BadM/Rrf2 family	-0.97217	0.018836	2500	959	1270	776	931	703
BAURA86_03440	A0A1D7W8Y5	D-serine ammonia-lyase	-0.9731	8.40957e-10	10341	10449	9680	4214	5618	5677
BAURA86_03108	A0A1D7VYG1	ring-1,2-phenylacetyl-CoA epoxidase subunit PaaB	-0.974397	0.000558753	695	845	1036	270	496	532
BAURA86_00261	A0A1D7W498	Undecaprenyl-diphosphatase	-0.981174	7.46398e-05	1605	1814	3071	1210	1034	1039
BAURA86_03561	A0A2A3ZLE3	hypothetical protein	-0.982029	0.00100753	1989	1451	1282	838	641	910
BAURA86_03369	A0A1D7W1R1	LSU ribosomal protein L29P	-0.983199	0.000500501	8538	6854	13851	5577	3414	5794
BAURA86_01848	A0A1D7W9S5	Protein of unknown function (DUF2945)	-0.984924	1.6986e-05	4201	5358	4404	2703	1653	2701
BAURA86_02430	A0A2H1K579	aminomethyltransferase	-0.986616	5.02964e-07	5927	5919	8316	3245	3150	3768
BAURA86_01617	A0A2A3X7H0	Acetyl esterase/lipase	-0.988418	0.000758331	1688	1522	1230	1010	661	577
BAURA86_03330	A0A2H1KUF6	DNA-binding transcriptional regulator, MarR family	-0.991242	0.00598529	1064	1016	2211	890	632	634
BAURA86_00460	A0A1D7W3K7	Uncharacterized membrane protein YczE	-0.991753	0.0105367	1088	1372	1819	1085	284	785
BAURA86_03893	A0A2H1KYW4	sensor histidine kinase inhibitor, KipI family	-0.997292	0.0016372	961	582	982	431	518	316
BAURA86_03974	A0A2H1KZH6	transcriptional regulator, GntR family	-1.00321	0.000220215	843	919	776	498	402	372
BAURA86_00806	A0A2H1IPH9	neurotransmitter:Na+ symporter, NSS family	-1.00519	0.000280854	2357	2912	2228	1428	1020	1291
BAURA86_02781	A0A2H1J251	Acyl-CoA dehydrogenase	-1.00618	3.23074e-05	4890	7131	8903	3697	3110	3607
BAURA86_03406	A0A1D7W2L7	LSU ribosomal protein L11P	-1.00781	5.0594e-08	41897	30101	44731	18155	20289	19595
BAURA86_01237	A0A2H1II27	NTP pyrophosphatase, house-cleaning of non-canonical NTPs	-1.01101	0.00145149	707	708	1076	324	422	481
BAURA86_02866	A0A2H1KIN0	ATP-dependent Clp protease ATP-binding subunit ClpC	-1.01816	4.42409e-15	50563	46225	54905	25077	22607	27201
BAURA86_03096	A0A2H1KQ00	oxepin-CoA hydrolase / 3-oxo-5,6-dehydrosuberyl-CoA semialdehyde dehydrogenase	-1.01849	4.48596e-07	5096	6229	5940	3367	2602	2562
BAURA86_01202	A0A2H1J2J8	hypothetical protein	-1.01922	4.19778e-07	3399	3701	4012	1729	1566	2178
BAURA86_03840	A0A2H1L065	hypothetical protein	-1.02788	0.0195514	437	487	645	298	210	261
BAURA86_02939	A0A2H1KL61	methionine synthase (B12-independent)	-1.02911	0.000176368	4395	2864	5497	2430	1555	2262
BAURA86_01107	A0A2A3Z9H7	RNAse PH	-1.03185	0.000190158	2816	3794	4662	1552	2379	1578
BAURA86_00556	A0A2H1IED7	phenylacetic acid degradation operon negative regulatory protein	-1.03503	0.000537568	904	1394	1051	519	545	570
BAURA86_03110	A0A2H1KQJ1	ring-1,2-phenylacetyl-CoA epoxidase subunit PaaD	-1.03587	0.000382245	1083	1562	3187	680	1134	1017
BAURA86_00238	A0A2H1IVZ7	RNA polymerase, sigma subunit, ECF family	-1.04333	7.54841e-06	1514	1526	2069	797	819	857
BAURA86_00525	A0A1D7W4D2	LSU ribosomal protein L27P	-1.04471	2.02457e-09	15985	12810	14888	6688	6749	7728
BAURA86_04060	A0A2H1L0H0	Transposase	-1.04521	1.00464e-06	6872	4998	4606	2536	3075	2375
BAURA86_02914	A0A1D7W1A8	glutamate-1-semialdehyde 2,1-aminomutase	-1.05168	6.83557e-07	4630	3691	5022	2536	1520	2378
BAURA86_00874	A0A2H1IQY5	hypothetical protein	-1.05604	0.0490427	526	524	239	137	259	223
BAURA86_02447	A0A1D7VZA3	hydroxymethylpyrimidine synthase	-1.05954	0.00144479	519	1026	1663	638	404	496
BAURA86_03793	A0A2A3YRU4	hypothetical protein	-1.06075	0.00329139	1169	1527	816	381	846	457
BAURA86_01083	A0A2H1IX05	Uncharacterized conserved protein YndB, AHSA1/START domain	-1.0611	0.000169586	757	828	1236	472	420	456
BAURA86_00676	A0A2H1ILH3	uncharacterized domain 1-containing protein	-1.06659	0.0114871	750	453	678	381	130	385
BAURA86_02380	A0A2H1K4D1	choline/glycine/proline betaine transport protein	-1.06795	8.45707e-05	2117	2217	1653	1147	540	1170
BAURA86_03894	A0A2H1KZ14	acetyl-CoA/propionyl-CoA carboxylase, biotin carboxylase, biotin carboxyl carrier protein	-1.07208	0.0114822	1303	395	820	207	594	391
BAURA86_04009	A0A2H1KZX7	hypothetical protein	-1.07219	0.000127422	2516	2160	2113	758	1529	938
BAURA86_01373	A0A2A3Z5U9	Undecaprenyl pyrophosphate synthetase	-1.07723	3.19785e-07	10274	6183	6627	3365	3601	3970
BAURA86_03477	A0A2H1KVT5	PucR C-terminal helix-turn-helix domain-containing protein	-1.07787	0.0338867	986	1052	1347	872	105	628
BAURA86_03360	A0A1D7W1Y9	LSU ribosomal protein L30P	-1.08175	1.57349e-06	3575	2931	3823	1809	1602	1470
BAURA86_03359	A0A1D7W1S2	LSU ribosomal protein L15P	-1.08175	1.68827e-08	10903	6855	11327	4762	4467	4507
BAURA86_02377	A0A2A3X4C9	manganese transport system ATP-binding protein	-1.08885	0.00634475	696	737	580	192	309	439
BAURA86_03052	A0A2H1KNY5	LPXTG-motif cell wall anchor domain-containing protein	-1.09426	7.83714e-08	8645	7310	7225	3235	4099	3520
BAURA86_02481	A0A2H1K733	DNA replication protein DnaC	-1.09663	0.00902251	1115	374	580	347	357	265
BAURA86_01186	A0A2A3ZFE6	DNA repair exonuclease SbcCD nuclease subunit	-1.09866	1.20849e-10	6458	4997	6167	2443	2785	2988
BAURA86_01570	A0A2H1JD39	NUDIX domain-containing protein	-1.09876	1.75893e-06	3773	4628	4851	2100	2095	1992
BAURA86_03698	A0A2H1KXU4	NADH-FMN oxidoreductase RutF, flavin reductase (DIM6/NTAB) family	-1.1004	0.032764	1185	593	243	303	271	368
BAURA86_01298	A0A2A3ZNU3	hypothetical protein	-1.10107	0.0145016	739	544	391	231	420	133
BAURA86_01197	A0A2A3Z9D7	NADPH:quinone reductase	-1.10167	3.13107e-07	2572	2642	3173	1700	911	1301
BAURA86_02351	A0A2H1K2Y3	Transmembrane protein of unknown function (DUF3556)	-1.10778	0.000102872	3273	1827	1799	1163	1051	990
BAURA86_03743	A0A2H1JB91	transcriptional regulator, TetR family	-1.10918	0.044045	684	309	899	428	137	311
BAURA86_02937	A0A2A3X634	ferredoxin--NADP+ reductase	-1.11166	5.72492e-09	34945	49762	39628	17885	18259	21389
BAURA86_01359	A0A1D7W2K9	transcription factor WhiB	-1.11262	0.0298066	10239	18912	8943	5756	5399	6462
BAURA86_03814	A0A2H1KYY8	putative ABC transport system permease protein	-1.11273	1.65578e-09	3751	3942	3868	1944	1428	1973
BAURA86_03255	A0A2A3Z4C6	DNA-(apurinic or apyrimidinic site) lyase /endonuclease III	-1.11506	0.00014339	2776	2272	1268	1098	879	945
BAURA86_01344	A0A2H1J628	two component transcriptional regulator, LuxR family	-1.11894	0.000810607	710	1516	1180	355	534	672
BAURA86_01559	A0A2H1JCS5	LPXTG-motif cell wall anchor domain-containing protein	-1.11943	1.43075e-11	94236	71686	87137	43534	38505	34444
BAURA86_01103	A0A1D7W1V1	nicotinate phosphoribosyltransferase	-1.12937	0.00619146	811	2810	4329	1508	918	1206
BAURA86_01635	A0A2A3ZMX1	hypothetical protein	-1.13043	0.0408884	366	523	1103	428	224	257
BAURA86_02795	A0A2H1KI07	5'-nucleotidase	-1.13387	1.3099e-09	18596	10522	13605	6538	7065	5867
BAURA86_01053	A0A2H1IW45	ABC transporter	-1.1353	1.79741e-05	13719	24620	14709	7514	8912	7726
BAURA86_01517	A0A2A3YZV7	ferredoxin	-1.13544	4.62759e-08	7377	8657	6836	3310	3741	3361
BAURA86_00047	A0A1D7W4W3	trk system potassium uptake protein TrkA	-1.13806	6.04704e-07	2895	2502	4004	1682	1426	1166
BAURA86_03796	A0A2A3ZAU7	hypothetical protein	-1.13819	0.0397667	1123	299	957	353	155	568
BAURA86_01082	A0A2H1IX60	transcriptional regulator, ArsR family	-1.13981	0.000389217	1244	767	553	332	387	442
BAURA86_00101	A0A2H1I2A9	SSU ribosomal protein S20P	-1.14313	0.00389942	55927	86178	59339	39037	27904	24274
BAURA86_03030	A0A2H1KNA2	cysteine desulfurase	-1.14341	3.80322e-06	10142	18051	11427	4975	6719	6241
BAURA86_03798	A0A2H1KYC4	hypothetical protein	-1.14414	0.0195255	693	341	291	181	221	197
BAURA86_00692	A0A2A3ZR96	Uncharacterized conserved protein YndB, AHSA1/START domain	-1.14743	0.0277745	1240	439	481	376	183	415
BAURA86_03287	A0A2H1II75	hypothetical protein	-1.15013	0.000131633	1626	1691	2602	727	1189	747
BAURA86_02058	A0A2H1JTN5	aspartate racemase	-1.15075	0.000464915	3444	2195	2461	1095	1149	1400
BAURA86_03479	A0A2H1KVP9	ABC-2 type transport system ATP-binding protein	-1.15506	1.08527e-05	1819	1670	1338	901	560	714
BAURA86_03988	A0A2A3Z6G0	replication region DNA-binding N-term	-1.15608	4.61368e-06	3972	4164	4068	1882	1839	1756
BAURA86_00702	A0A2A3YZN4	choline/glycine/proline betaine transport protein	-1.16735	4.877e-12	18731	18984	20968	9607	7797	8725
BAURA86_01648	A0A1D7VYK0	Sugar phosphate permease	-1.16745	1.25951e-11	21241	21702	22034	10004	10800	8130
BAURA86_03919	A0A2H1KZ73	AraC-type DNA-binding protein	-1.16939	0.00479708	654	1822	549	389	409	547
BAURA86_03957	A0A2H1KZR0	peptide/nickel transport system permease protein	-1.17412	0.00609293	2114	633	1084	815	458	429
BAURA86_03489	A0A2H1I256	ABC-2 type transport system permease protein	-1.19519	0.00744362	962	344	497	257	237	292
BAURA86_03638	A0A2H1KXL9	alkylhydroperoxidase AhpD family core domain-containing protein	-1.19536	0.00026323	3464	4802	2990	1080	1636	2192
BAURA86_03217	A0A2H1KHT5	iron complex transport system substrate-binding protein	-1.19597	0.000257294	1779	1665	1882	991	482	852
BAURA86_03426	A0A2H1K5M7	Aldo/keto reductase	-1.19865	0.00379257	2200	1410	2211	737	627	1166
BAURA86_03401	A0A1D7W1M7	LSU ribosomal protein L10P	-1.20075	4.877e-12	44954	38170	47166	16459	19813	20398
BAURA86_03921	A0A2H1KZ36	iron complex transport system substrate-binding protein	-1.20079	0.00106991	1237	997	1153	719	337	423
BAURA86_02889	A0A1D7W150	2-methylcitrate dehydratase	-1.20381	3.19785e-07	59502	101516	82136	36539	31717	37304
BAURA86_02209	A0A1D7W0B4	hypothetical protein	-1.20831	4.13706e-17	8183	10814	11271	4686	3976	4437
BAURA86_03953	A0A2H1KZF9	NAD(P)H-dependent FMN reductase	-1.20941	0.0275308	266	311	495	137	181	143
BAURA86_03373	A0A2A3ZLV3	small subunit ribosomal protein S19	-1.21528	4.43771e-10	33507	21608	33460	12292	11364	14481
BAURA86_03168	A0A2H1KRX8	hypothetical protein	-1.21973	5.29769e-05	1052	1215	1253	623	603	294
BAURA86_03370	A0A1D7W1X9	LSU ribosomal protein L16P	-1.22071	6.89701e-07	55773	32106	44146	22086	17366	17200
BAURA86_01668	A0A2H1JGZ2	NADPH-dependent ferric siderophore reductase, contains FAD-binding and SIP domains	-1.23364	9.32902e-17	93444	98894	94434	41026	43789	37138
BAURA86_01565	A0A2A3Z1H2	iron complex transport system permease protein	-1.23393	1.12325e-09	17831	19568	19023	8740	9115	6143
BAURA86_03639	A0A2H1KXC7	NADPH:quinone reductase	-1.23526	3.58945e-07	3043	3767	3371	1822	1355	1156
BAURA86_02671	A0A2H1KDC4	MFS transporter, MHS family, alpha-ketoglutarate permease	-1.24096	0.0031093	1729	910	1309	516	326	822
BAURA86_03292	A0A2A3X5Q4	iron complex transport system permease protein	-1.24129	0.000305477	3962	1769	1692	849	1163	1125
BAURA86_02758	A0A1D7W6H7	Cell wall-associated hydrolase, NlpC family	-1.24475	3.17212e-11	37588	26078	32015	16233	12140	12010
BAURA86_02495	A0A2H1K7U4	choline/glycine/proline betaine transport protein	-1.24839	3.95587e-11	23429	21948	20645	10360	7980	9454
BAURA86_03107	A0A1D7VZH0	ring-1,2-phenylacetyl-CoA epoxidase subunit PaaA	-1.25489	5.16598e-08	9287	5717	4368	2858	2269	2991
BAURA86_01620	A0A2A3ZN60	methionine synthase (B12-independent)	-1.25917	0.000331906	2021	2206	2059	1030	1036	565
BAURA86_00027	A0A1D7W4Y5	DNA helicase IV	-1.26239	7.90261e-15	5074	5650	7004	2391	2388	2601
BAURA86_01572	A0A2A3X883	lysine:proton symporter, AAT family	-1.26413	1.79741e-05	3909	2563	1640	968	1065	1341
BAURA86_02396	A0A2H1K498	transcriptional regulator, IclR family	-1.27856	0.0245658	568	581	845	212	444	165
BAURA86_03210	A0A2H1KJ40	Tripartite ATP-independent transporter, DctM component	-1.28158	0.000338213	2089	1153	1903	711	632	770
BAURA86_03051	A0A2H1KQ12	NADPH-dependent ferric siderophore reductase, contains FAD-binding and SIP domains	-1.28343	3.03346e-10	10914	17860	11365	5803	4917	5774
BAURA86_03346	A0A1D7W1W9	sodium/proline symporter	-1.286	1.08441e-08	4433	6863	6565	2240	2831	2252
BAURA86_04020	A0A2A3X1D6	protein of unknown function (DUF1206)	-1.291	0.00336817	513	540	520	140	228	270
BAURA86_02727	A0A2H1KEJ6	AAA-like domain-containing protein	-1.29169	0.0347282	295	637	370	166	65	298
BAURA86_02378	A0A2H1K3U1	manganese transport system substrate-binding protein	-1.29429	1.57425e-06	1408	1953	1963	675	799	696
BAURA86_01564	A0A2H1JCX9	iron complex transport system permease protein	-1.30224	1.81804e-15	22314	18079	21639	8555	8433	8164
BAURA86_02419	A0A2H1K509	iron complex transport system ATP-binding protein	-1.31566	7.86796e-12	12968	9869	11140	4253	4319	5071
BAURA86_01108	A0A2H1KF21	XTP/dITP diphosphohydrolase	-1.32327	4.53315e-05	1434	1031	1009	503	442	444
BAURA86_02379	A0A2H1K3R3	Lipase maturation factor	-1.32387	0.00059326	667	2508	1126	558	485	675
BAURA86_03400	A0A1D7W1U9	LSU ribosomal protein L12P	-1.32493	1.9747e-09	23841	16553	27113	8459	9051	9428
BAURA86_01426	A0A2H1J8N8	acyl-CoA thioester hydrolase	-1.32883	3.64822e-11	5541	3854	4866	2121	1442	2111
BAURA86_01783	A0A2H1JKP2	hypothetical protein	-1.33254	0.0491482	254	237	705	127	275	71
BAURA86_03432	A0A2A3X6X2	hypothetical protein	-1.33291	5.13324e-05	597	501	505	199	188	245
BAURA86_00165	A0A1D7W4B3	replication restart DNA helicase PriA	-1.33601	1.59869e-06	3397	3037	6126	1373	1997	1597
BAURA86_02361	A0A2A3Z3C2	choline/carnitine/betaine transport	-1.34134	0.0228458	935	418	195	179	101	328
BAURA86_02033	A0A2H1JU30	aminobenzoyl-glutamate transport protein	-1.34879	6.38716e-05	2631	1083	1195	436	781	705
BAURA86_03792	A0A2H1KY62	hypothetical protein	-1.35064	0.000154873	1548	728	1334	488	578	351
BAURA86_00589	A0A2H1IJ57	Sortase (surface protein transpeptidase)	-1.35235	0.0238737	460	225	397	181	58	183
BAURA86_00255	A0A1D7W420	MaoC like domain-containing protein	-1.35311	0.000617359	1707	3065	1634	1256	306	950
BAURA86_00620	A0A2H1IKE9	ABC transporter efflux protein, DrrB family	-1.35872	0.00230251	437	285	443	132	134	184
BAURA86_02060	A0A2H1JTM1	TRAP-type C4-dicarboxylate transport system, small permease component	-1.36279	0.00358218	421	720	637	308	88	294
BAURA86_01180	A0A2A3X6V8	DNA-binding transcriptional regulator, LysR family	-1.36438	0.00234468	1018	494	1061	431	137	429
BAURA86_01105	A0A2A3X6P3	protein of unknown function (DUF2017)	-1.36743	2.18192e-07	3028	4605	5282	2014	1295	1697
BAURA86_01538	A0A1D7W3X4	pyridoxal phosphate synthase yaaE subunit	-1.36898	0.00267415	608	495	403	153	137	288
BAURA86_01183	A0A2H1J1W4	iron complex transport system permease protein	-1.37611	1.71483e-12	14013	13951	13863	4089	4683	7322
BAURA86_03290	A0A2H1KTP3	transcriptional regulator, AraC family	-1.39283	5.79826e-07	1371	1622	1636	495	525	734
BAURA86_03438	A0A1D7W918	NADPH-dependent ferric siderophore reductase, contains FAD-binding and SIP domains	-1.39776	2.43537e-11	9913	13251	11352	4878	4538	3691
BAURA86_03721	A0A2A3ZQ79	hypothetical protein	-1.40234	0.0368373	177	158	383	44	97	125
BAURA86_00312	A0A2A3ZVM8	hypothetical protein	-1.41089	0.00325028	444	867	1111	124	349	429
BAURA86_02152	A0A2H1JX70	GntR family transcriptional regulator	-1.41165	1.11957e-05	2770	1247	2725	825	1018	689
BAURA86_03884	A0A2H1KKJ9	cytidine deaminase	-1.41485	3.99108e-05	2010	1293	1272	459	781	475
BAURA86_03111	A0A2H1HXW2	ring-1,2-phenylacetyl-CoA epoxidase subunit PaaE	-1.42188	1.72972e-18	5061	4919	3785	1594	1629	1911
BAURA86_00558	A0A2H1IEF8	hypothetical protein	-1.42274	7.25737e-09	1793	1447	1767	623	541	699
BAURA86_03062	A0A2H1KNN1	hypothetical protein	-1.43154	0.0431054	446	240	566	90	105	264
BAURA86_03015	A0A2A3X0J0	DNA-binding transcriptional regulator, MarR family	-1.43481	0.0416319	478	118	358	160	154	40
BAURA86_02890	A0A1D7W145	methylisocitrate lyase	-1.45131	2.6199e-10	32619	52221	35961	14408	11942	17822
BAURA86_03127	A0A2A3ZH40	DNA-binding transcriptional regulator, LysR family	-1.45318	0.0016791	432	400	707	272	155	137
BAURA86_03891	A0A2H1KZ72	UPF0271 protein	-1.46197	0.000290608	267	315	235	103	68	123
BAURA86_00041	A0A1D7W4X7	protein of unknown function (DUF4193)	-1.47041	3.69114e-08	9622	6892	11111	4580	2483	2912
BAURA86_02133	A0A1D7W0E1	Transcriptional regulatory protein, C terminal	-1.473	2.90978e-24	24777	18126	25310	7485	8393	8679
BAURA86_01104	A0A1D7W234	ATP-dependent Clp protease adaptor protein ClpS	-1.47323	7.25301e-10	3469	4421	2742	1181	1227	1421
BAURA86_01651	A0A2H1JGK6	iron complex transport system ATP-binding protein	-1.48569	0.00670398	175	791	545	166	119	252
BAURA86_02883	A0A2H1KIZ9	energy-coupling factor transport system ATP-binding protein	-1.48643	0.000290608	798	770	426	77	304	323
BAURA86_01290	A0A2A3YYM9	benzoate transport	-1.50117	0.00149383	1234	520	778	212	382	297
BAURA86_00358	A0A2H1K2X4	hypothetical protein	-1.51812	1.99447e-05	2201	4590	5772	745	2035	1598
BAURA86_00051	A0A2H1I1G7	aconitase	-1.52149	9.29749e-05	109423	163471	129458	41880	43127	55139
BAURA86_00388	A0A1D7W3L2	transcriptional regulator, TetR family	-1.52393	3.07776e-05	1319	1115	566	436	181	428
BAURA86_00899	A0A2H1IRG8	Uncharacterized conserved protein YbjT, contains NAD(P)-binding and DUF2867 domains	-1.54487	1.07607e-06	1409	1048	1299	534	299	455
BAURA86_00966	A0A1D7W7Y5	Uncharacterized membrane protein YphA, DoxX/SURF4 family	-1.54985	6.42489e-05	3061	1656	1351	646	284	1136
BAURA86_03306	A0A2H1KV99	putative membrane protein	-1.55924	0.000205448	1833	622	793	259	534	307
BAURA86_03526	A0A2A3YTU9	membrane protein DedA, SNARE-associated domain	-1.56414	2.40425e-14	9127	10452	11121	3855	3055	3472
BAURA86_02115	A0A1D7W0L3	2-oxo-4-hydroxy-4-carboxy-5-ureidoimidazoline decarboxylase	-1.56555	2.38851e-08	1768	1749	1797	617	444	730
BAURA86_00443	A0A2H1IBZ4	proton-dependent oligopeptide transporter, POT family	-1.56844	2.4807e-18	7157	9718	8787	2936	3326	2397
BAURA86_01619	A0A1D7W2V1	protein of unknown function (DUF1852)	-1.58207	9.1806e-07	5994	5095	6571	3165	1498	1246
BAURA86_03478	A0A2H1KX97	alanine-synthesizing transaminase	-1.58744	9.88913e-13	6087	5323	7850	2339	1810	2256
BAURA86_03169	A0A2H1KRB9	Choline dehydrogenase	-1.61957	3.25664e-09	3143	5383	3221	1799	743	1290
BAURA86_00965	A0A2H1I133	GrpB domain, predicted nucleotidyltransferase, UPF0157 family	-1.62052	3.24821e-10	2065	1596	1753	690	531	543
BAURA86_03216	A0A2H1KHS9	enterochelin esterase	-1.62222	0.00946097	384	600	485	148	112	215
BAURA86_03124	A0A2H1KQA1	Dihydrofolate reductase	-1.62865	0.00985859	343	302	558	70	130	184
BAURA86_01698	A0A2H1JHZ7	hypothetical protein	-1.62994	0.00015909	1075	698	1247	340	114	516
BAURA86_01537	A0A1D7W2S2	pyridoxal phosphate synthase yaaD subunit	-1.63902	0.00442361	4481	1270	1420	882	920	501
BAURA86_01558	A0A2H1JCR4	hypothetical protein	-1.64552	0.00622127	402	171	353	148	39	109
BAURA86_00947	A0A2H1ISW8	hypothetical protein	-1.64756	8.13088e-05	734	1912	1361	186	534	552
BAURA86_03353	A0A2H1KUD4	cystathione beta-lyase	-1.64764	8.53287e-12	9065	5344	10161	2884	2399	2556
BAURA86_03170	A0A2H1KRG1	D-lactate dehydrogenase	-1.6505	4.41028e-11	3782	5567	4724	1329	1964	1191
BAURA86_02472	A0A1D7VZK5	ferredoxin	-1.65278	3.13486e-09	1367	2440	1274	628	411	581
BAURA86_02046	A0A2H1JTW4	acetolactate synthase-1/2/3 large subunit	-1.66101	1.40626e-15	8830	14284	9628	2780	3124	4438
BAURA86_03003	A0A2H1JV70	hypothetical protein	-1.66695	0.0468516	249	152	41	44	45	50
BAURA86_03120	A0A2H1KQA9	hypothetical protein	-1.67454	0.000936145	418	160	410	106	101	100
BAURA86_03083	A0A1D7W641	Site-specific recombinase XerD	-1.69493	0.00186348	494	263	533	44	139	208
BAURA86_01425	A0A2A3X7X8	hypothetical protein	-1.71866	8.05057e-15	5431	3371	4914	1555	1453	1163
BAURA86_02254	A0A2H1JZE1	hypothetical protein	-1.7197	1.5889e-06	2526	1335	1332	794	378	411
BAURA86_03499	A0A2H1KW89	DMSO/TMAO reductase YedYZ, molybdopterin-dependent catalytic subunit	-1.72481	0.00791492	312	203	176	54	21	129
BAURA86_01571	A0A2H1JD81	iron complex transport system substrate-binding protein	-1.73116	2.86156e-19	25424	23267	21345	7646	8042	5417
BAURA86_01880	A0A2A3ZF47	lipoate-protein ligase A	-1.7376	4.45564e-12	2252	4408	3741	1046	1194	881
BAURA86_02605	A0A2H1KAU4	Thiol-disulfide isomerase or thioredoxin	-1.73791	9.2278e-18	10604	7971	10882	3396	2432	3004
BAURA86_03433	A0A2H1KVM5	Lysophospholipase L1	-1.74195	2.55072e-13	1623	1895	2042	638	433	591
BAURA86_01408	A0A2H1J8N5	DNA-binding transcriptional regulator, MerR family	-1.74642	0.0262661	1084	326	470	275	76	210
BAURA86_01944	A0A2H1IR54	putative endonuclease	-1.74763	0.00092827	318	322	599	51	119	191
BAURA86_03165	A0A2H1KRD2	Quinol monooxygenase YgiN	-1.7562	2.77747e-13	10664	25732	14332	4437	5608	4972
BAURA86_00664	A0A2H1IL60	Protein-tyrosine-phosphatase	-1.77306	0.0230896	53	170	595	36	47	151
BAURA86_03439	A0A1D7W8Z0	iron complex transport system substrate-binding protein	-1.77428	1.41248e-20	17069	15925	20527	5185	5390	5069
BAURA86_03892	A0A2H1KYZ7	Uncharacterized protein YcsI, UPF0317 family	-1.77867	0.0249393	64	714	1241	262	106	219
BAURA86_01897	A0A1D7W5J4	galactokinase	-1.78159	6.37782e-07	1537	1914	1913	534	241	779
BAURA86_01773	A0A2H1JJT6	conjugative relaxase domain-containing protein, TrwC/TraI family	-1.7845	7.0179e-06	1183	687	1055	381	304	168
BAURA86_02418	A0A2H1K500	iron complex transport system permease protein	-1.79612	2.63561e-29	18457	18825	19511	5333	4299	6709
BAURA86_01881	A0A1D7W5L9	hypothetical protein	-1.802	1.00189e-09	1278	2990	3344	490	1007	679
BAURA86_01106	A0A2A3X5A9	Ribonuclease BN, tRNA processing enzyme	-1.80498	8.72052e-16	7412	12990	8387	2425	2347	3461
BAURA86_00829	A0A2A3Z881	Predicted branched-chain amino acid permease (azaleucine resistance)	-1.80534	0.0384558	796	24	122	64	72	131
BAURA86_03018	A0A1D7W5R9	serine O-acetyltransferase	-1.81773	7.89965e-14	11006	6572	10305	3032	2945	1937
BAURA86_02397	A0A2A3Z376	transcriptional regulator, IclR family	-1.83935	5.15733e-17	3479	2216	3598	1025	851	725
BAURA86_02646	A0A2H1HQK0	transcriptional regulator, ArsR family	-1.85593	0.0161061	444	250	224	116	3	133
BAURA86_03644	A0A2H1KYN1	acetoacetyl-CoA synthetase	-1.87315	0.00439094	671	606	466	244	32	200
BAURA86_00248	A0A2H1I620	error-prone DNA polymerase, DnaE-like	-1.87575	0.00139993	439	228	412	122	23	147
BAURA86_03291	A0A1D7W0L4	iron complex transport system substrate-binding protein	-1.91627	4.09278e-13	28353	40741	40250	11933	8943	8099
BAURA86_01674	A0A2H1JH66	Quinol monooxygenase YgiN	-1.91819	9.36962e-13	2668	3086	2294	558	505	1055
BAURA86_03162	A0A2H1KRL5	putative tricarboxylic transport membrane protein	-1.94385	0.00514725	157	356	682	25	221	62
BAURA86_03791	A0A2H1IZP3	protein of unknown function (DU1801)	-1.9486	0.00936335	844	182	518	62	139	195
BAURA86_03324	A0A2H1KTX3	Thioredoxin reductase	-1.95143	0.00174409	621	168	233	15	108	135
BAURA86_03986	A0A2H1KZK8	hypothetical protein	-1.95276	1.01988e-13	16263	16508	20391	3726	4272	5726
BAURA86_01882	A0A2H1JNF6	Peptidase E	-1.96027	1.26264e-12	892	1651	1311	386	342	267
BAURA86_02416	A0A2A3ZK40	iron complex transport system substrate-binding protein	-1.97183	4.04201e-26	146816	171192	145208	44785	39591	33720
BAURA86_01710	A0A1D7VYI9	Threonine/homoserine/homoserine lactone efflux protein	-1.98183	2.6227e-12	1714	1323	989	332	264	420
BAURA86_02374	A0A2A3X4D6	transcriptional regulator, TetR family	-2.00908	0.0146442	59	267	318	70	0	89
BAURA86_03784	A0A2H1KY76	beta-lactamase class A	-2.0179	6.38716e-05	1733	435	470	233	213	205
BAURA86_03789	A0A2H1KY85	hypothetical protein	-2.04319	0.002633	493	210	774	93	101	161
BAURA86_02417	A0A2A3ZKK8	iron complex transport system permease protein	-2.05967	1.23756e-33	45735	54252	58502	15239	12548	10243
BAURA86_02878	A0A2H1KJ16	DNA-binding transcriptional regulator, LysR family	-2.06712	0.00150849	178	224	206	67	30	48
BAURA86_01037	A0A2A3X9M1	Acetone carboxylase gamma subunit	-2.07697	0.00936954	141	211	210	10	29	90
BAURA86_02633	A0A2H1INI8	hypothetical protein	-2.09972	4.67763e-15	5167	11291	9759	2261	1848	2008
BAURA86_01208	A0A2A3X6Q3	(R,R)-butanediol dehydrogenase / meso-butanediol dehydrogenase / diacetyl reductase	-2.10618	2.45117e-14	1976	4480	2663	592	831	693
BAURA86_00747	A0A2H1K7J0	phosphoserine aminotransferase apoenzyme	-2.11856	3.04668e-30	18185	11688	13058	3248	2805	3826
BAURA86_00187	A0A1D7W4I0	Na+/H+-dicarboxylate symporter	-2.16262	6.82912e-17	4835	2600	3858	1051	781	696
BAURA86_03912	A0A2H1KZC3	Transposase	-2.18029	2.43708e-06	662	706	489	192	56	163
BAURA86_01896	A0A2H1JNK3	UDPglucose--hexose-1-phosphate uridylyltransferase	-2.18624	0.000445186	2952	3596	1397	880	79	787
BAURA86_03920	A0A2H1KZ67	NADPH-dependent ferric siderophore reductase, contains FAD-binding and SIP domains	-2.18679	0.000276491	1313	2778	2023	236	715	389
BAURA86_01184	A0A2H1J230	iron complex transport system substrate-binding protein	-2.19823	5.4951e-51	61227	60918	75453	13964	13838	15247
BAURA86_03425	A0A2A3YQ04	Sirohydrochlorin ferrochelatase	-2.25851	2.81345e-07	2247	554	1488	311	224	358
BAURA86_02052	A0A2H1JTZ9	Transposase	-2.25899	0.0411707	20	67	233	10	0	53
BAURA86_02748	A0A2A3YZN0	Formate/nitrite transporter FocA, FNT family	-2.28503	1.59716e-12	10110	2559	6205	1459	1261	1153
BAURA86_03304	A0A2H1KTN3	iron complex transport system substrate-binding protein	-2.29189	2.53798e-34	65062	82562	84016	15556	14877	16866
BAURA86_01723	A0A2H1HTC1	DNA-binding transcriptional regulator, MarR family	-2.33566	0.00274923	375	127	410	77	1	99
BAURA86_03019	A0A1D7W5P3	cysteine synthase	-2.4164	1.77467e-27	93408	71420	80082	21258	13200	11432
BAURA86_03166	A0A2H1KRH9	meso-butanediol dehydrogenase / (S,S)-butanediol dehydrogenase / diacetyl reductase	-2.48977	1.06871e-28	11447	23448	12847	3056	2338	3107
BAURA86_02688	A0A2H1KEB1	amidohydrolase	-2.49209	7.99329e-23	12477	5391	8951	1467	1593	1703
BAURA86_01772	A0A2H1JJT7	DNA processing protein	-2.52937	0.0298066	292	147	43	46	0	37
BAURA86_03316	A0A2H1KVD6	Glyoxalase-like domain-containing protein	-2.61025	2.42763e-16	703	876	1605	119	264	135
BAURA86_01286	A0A2H1J4M7	DNA repair photolyase	-2.61605	4.84657e-05	2361	434	2430	360	302	190
BAURA86_00784	A0A1D7W7E2	transcriptional regulator, ArsR family	-2.64798	0.0487315	235	84	0	20	0	30
BAURA86_01185	A0A2H1J1Y1	iron complex transport system ATP-binding protein	-2.6497	2.0281e-22	14623	14622	19798	2747	2755	2314
BAURA86_03794	A0A2H1KZU2	Polysaccharide pyruvyl transferase family protein WcaK	-2.66001	0.00214307	304	187	568	67	0	98
BAURA86_03472	A0A1D7W8U6	hypothetical protein	-2.66696	1.23771e-14	9545	2997	5634	1171	1082	614
BAURA86_02062	A0A2H1JTS9	TRAP-type C4-dicarboxylate transport system, substrate-binding protein	-2.70096	2.59868e-30	7900	10743	9867	1461	1589	1335
BAURA86_03635	A0A1D7W044	5-methyltetrahydropteroyltriglutamate--homocysteine methyltransferase	-2.74381	7.2371e-34	32149	15528	26778	3469	3565	4076
BAURA86_03153	A0A2H1KR10	Nucleotide-binding universal stress protein, UspA family	-2.74445	0.00148603	258	37	135	28	21	15
BAURA86_03844	A0A2H1KZ59	hypothetical protein	-2.92809	0.0107027	104	84	145	2	0	38
BAURA86_02747	A0A2A3X0N2	betaine-homocysteine S-methyltransferase	-2.94336	4.75943e-19	19274	7019	20433	2391	1439	2244
BAURA86_03130	A0A2H1KQJ4	Glycine cleavage system T protein (aminomethyltransferase)	-2.94713	0.00106991	513	120	528	46	0	102
BAURA86_02181	A0A2A3ZH83	TusA-related sulfurtransferase	-2.97002	1.09288e-23	1542	1151	658	135	199	97
BAURA86_00958	A0A1D7W7S7	alkylhydroperoxidase AhpD family core domain-containing protein	-2.97203	1.29988e-38	24119	12867	23769	2238	2372	3123
BAURA86_01291	A0A2A3YYV3	Sugar transporter	-3.23665	1.29817e-27	5301	4298	5305	693	338	552
BAURA86_03827	A0A2H1KYN2	Siderophore synthetase component	-3.26734	9.17009e-29	4550	4336	6394	571	250	760
BAURA86_00684	A0A2H1ILS1	probable blue pigment (indigoidine) exporter	-3.4649	0.0423919	137	46	52	15	0	6
BAURA86_02966	A0A2A3Z0F0	protein involved in ribonucleotide reduction	-3.54826	0.00508702	53	61	145	18	0	5
BAURA86_03323	A0A2H1IG42	Methyltransferase domain-containing protein	-3.56571	2.62448e-13	1637	536	1738	223	29	83
BAURA86_03825	A0A2H1K5L6	L-2,4-diaminobutyrate decarboxylase	-3.72368	5.28646e-18	2117	4639	3771	145	290	356
BAURA86_01431	A0A2H1J8X7	single-strand DNA-binding protein	-3.74541	4.38961e-05	148	79	616	38	0	24
BAURA86_00099	A0A2H1I272	competence protein ComEC	-3.79236	0.000233875	64	70	108	2	0	12
BAURA86_03826	A0A2A3YRV9	lysine N6-hydroxylase	-3.80809	1.03085e-25	2418	3842	3831	246	103	366
BAURA86_03322	A0A2H1KU91	CMD domain protein, Avi_7170 family/alkylhydroperoxidase domain protein, Avi_7169 family	-3.81503	3.06724e-51	16481	6942	13518	971	668	983
BAURA86_02182	A0A2A3ZGU1	hypothetical protein	-3.82837	2.56504e-55	10967	5667	8364	617	643	501
BAURA86_03510	A0A2H1J7X5	hypothetical protein	-3.89665	7.17798e-19	5892	944	3927	259	121	339
BAURA86_03785	A0A2A3YS14	D-methionine transport system substrate-binding protein	-3.96118	3.40147e-63	31981	19386	31182	1503	2323	1472
BAURA86_03786	A0A2H1KYC0	D-methionine transport system permease protein	-4.12927	4.82552e-49	16026	15112	19910	558	866	1479
BAURA86_00619	A0A2H1IKD7	ABC-2 type transport system ATP-binding protein	-4.13426	0.0474568	0	146	0	0	0	7
BAURA86_03787	A0A2H1KY44	D-methionine transport system ATP-binding protein	-4.26286	6.7377e-61	23856	14937	22903	1041	855	1312
BAURA86_03321	A0A2H1KUI6	putative FMN-dependent luciferase-like monooxygenase, KPN_01858 family	-4.41672	1.28036e-62	16687	7172	13813	519	779	466
BAURA86_02750	A0A2H1KH10	6-phosphogluconate dehydrogenase (decarboxylating)	-4.59225	7.08277e-66	2280	3141	4324	153	174	83
BAURA86_03129	A0A2H1KS09	Ferredoxin-NADP reductase	-4.8917	5.66434e-06	1609	338	87	0	0	65
BAURA86_03320	A0A2H1KU68	peptide/nickel transport system ATP-binding protein	-4.93853	1.36142e-95	43705	18739	37191	1134	1377	743
BAURA86_01287	A0A1D7W2C5	NADH-FMN oxidoreductase RutF, flavin reductase (DIM6/NTAB) family	-4.97732	6.82833e-15	6348	1221	6388	88	65	285
BAURA86_00249	A0A1D7W431	O-acetylhomoserine sulfhydrylase	-5.05396	1.71058e-71	66141	31635	53348	1409	1604	1533
BAURA86_03319	A0A1D7W0J0	peptide/nickel transport system permease protein	-5.28883	8.51528e-44	18154	7282	14084	202	580	227
BAURA86_00250	A0A1D7W4A7	homoserine O-acetyltransferase	-5.57109	5.8754e-24	17209	4410	10348	49	355	264
BAURA86_03424	A0A2H1KVJ2	sulfite reductase (ferredoxin)	-5.64757	1.03857e-26	51904	5765	29306	750	619	367
BAURA86_03317	A0A1D7W0L8	peptide/nickel transport system substrate-binding protein	-5.83439	8.23052e-98	76410	27306	57404	1334	935	565
BAURA86_01804	A0A2H1JKU8	Type IV secretory pathway, VirD4 component, TraG/TraD family ATPase	-5.84815	0.00670398	0	49	4	0	0	0
BAURA86_03422	A0A2H1KV50	sulfate adenylyltransferase subunit 2	-5.87744	1.11167e-26	22779	3183	16741	116	458	150
BAURA86_03421	A0A2A3ZNP2	sulfate adenylyltransferase subunit 1	-5.90375	1.53572e-37	19476	2714	11229	225	148	184
BAURA86_03318	A0A1D7W0T6	peptide/nickel transport system permease protein	-5.94352	9.43782e-111	24934	8236	22068	311	340	248
BAURA86_03418	A0A1D7W1J8	ferredoxin--NADP+ reductase	-5.99696	2.9332e-30	34564	3802	23242	498	242	226
BAURA86_03420	A0A1D7W1K9	uroporphyrinogen-III C-methyltransferase	-6.55377	1.35303e-15	6646	776	5461	75	0	62
BAURA86_01289	A0A1D7W2B3	FMN-dependent oxidoreductase, nitrilotriacetate monooxygenase family	-6.62198	1.80661e-07	21819	4099	18898	0	409	45
BAURA86_03509	A0A2H1KA44	Uncharacterized OsmC-related protein	-6.79287	1.72101e-17	20450	1831	12618	129	9	175
BAURA86_03419	A0A1D7W1H7	NAD-dependent dihydropyrimidine dehydrogenase, PreA subunit	-6.96989	6.19866e-40	2026	420	2617	20	0	19
BAURA86_00890	A0A2H1IRE2	Peptidase family M23	-6.99044	0.00048872	0	25	95	0	0	0
BAURA86_01081	A0A2H1IWX1	cystathionine gamma-synthase	-6.99985	9.66556e-30	26298	4211	18286	129	85	165
BAURA86_02751	A0A2H1KFE1	gluconate kinase, SKI family	-7.00288	1.23379e-23	280	694	866	0	0	10
BAURA86_03423	A0A2A3ZBV5	phosphoadenylylsulfate reductase (thioredoxin)	-7.06598	7.14285e-31	8652	811	5857	62	25	29
BAURA86_01288	A0A2H1J4Y9	metabolite-proton symporter	-8.13274	1.49639e-24	17473	2953	12021	57	45	15
BAURA86_02621	A0A2H1KBI5	hypothetical protein	-20.1919	3.63008e-14	0	57	0	0	0	0
BAURA86_00922	A0A2H1IS48	hypothetical protein	-25.7905	1.93038e-23	148	0	0	0	0	0
