# Supplementary material for: Iron limitation promotes metabolic cross-feeding between cheese ripening bacteria
Source: ISME J. 2026 Apr 24;20(1):wrag100. doi: 10.1093/ismejo/wrag100 (PMC13198182; doi:10.1093/ismejo/wrag100)
Supplement: Supplementary-Material_wrag100 [file supplementary-material_wrag100.zip › Supplementary_Table_S2_wrag100.xlsx]

## Sheet: H. alvei
Gene	Accession	Description	Log2 fold change	q value (≤0.05)	#Unique peptides (≥3)	H. alvei in iron-limited monoculture			H. alvei in iron-limited coculture
trpD_1	A0A1C6Z713	Anthranilate synthase component 2/anthranilate synthase/phosphoribosyltransferase	12.2538	2.95278e-05	3	0	0	0	5827.16	3548.43	5633.16
BN1044_00304	A0A1C6YVI5	IraD/Gp25-like domain-containing protein	10.2915	0.000810661	3	0	0	0	2835.33	1108.87	626.075
BN1044_04520	A0A1C6Z7E8	Adhesin/invasin	10.2819	0.000134874	3	0	0	0	1657.86	1486.6	782.968
dlgD	A0A0M2N3H1	2,3-diketo-L-gulonate reductase	10.1262	1.62249e-05	3	0	0	0	1341.58	1087.18	957.179
cysC	A0A1C6Z4D8	Adenylyl-sulfate kinase	9.16925	0.000136715	3	0	0	0	874.037	494.041	441.939
BN1044_02204	A0A1C6Z0P9	MFS transporter, MHS family, proline/betaine transporter	9.14894	2.95278e-05	5	0	0	0	668.87	448.935	609.244
BN1044_00267	A0A1C6YVF2	Hemoglobin/transferrin/lactoferrin receptor protein	9.08461	0.0362313	19	91.5721	0	0	2314.68	3922.04	1614.3
tauD	A0A1C6Z3J0	Taurine dioxygenase	8.95802	0.000113079	4	0	0	0	713.847	371.764	463.476
BN1044_00806	A0A1C6YWW7	Aminobutyraldehyde dehydrogenase	8.74554	0.00010096	4	0	0	0	302.413	480.601	544.032
cadB	A0A1C6Z448	Cadaverine:lysine antiporter, APA family	8.51279	3.20596e-05	3	0	0	0	454.89	305.266	350.941
BN1044_04015	A0A1C6Z604	Ornithine carbamoyltransferase	7.90496	4.00523e-05	17	1162.83	1359.47	1550.23	381362	304997	290095
BN1044_02958	A0A1C6Z2N1	histidine kinase	7.8664	0.000372691	5	0	0	0	183.409	178.48	388.199
BN1044_01823	A0A1C6YZP6	histidine kinase	7.80715	1.00489e-05	4	0	0	0	245.974	227.279	200.959
glnK	A0A0K0HVM6	Nitrogen regulatory protein P-II 2	7.45887	5.66084e-05	8	3467.44	3892.62	4505.78	739380	789435	567376
BN1044_01388	A0A1C6YYK3	Malonate decarboxylase beta subunit	7.3732	2.95278e-05	5	317.642	339.966	292.142	59616.8	44547.3	54130.1
BN1044_03176	A0A1C6Z3W1	RND family efflux transporter, MFP subunit	7.24297	0.000363365	3	139.128	221.576	100.753	20581.1	23388.9	22427
BN1044_02030	A0A1C6Z081	Ammonium transporter	7.12727	2.22956e-05	6	1263.72	1127.89	1142.76	180043	142728	173203
BN1044_00602	A0A1C6YW90	Proton-dependent oligopeptide transporter, POT family	6.93081	0.000855538	3	239.19	288.981	592.847	53672.8	37476.2	36998.9
BN1044_01155	A0A1C6YXQ9	Type VI secretion system protein VasG (Fragment)	6.87259	0.00044472	4	676.726	371.517	522.482	81393.7	47102.6	55131
BN1044_01567	A0A1C6YZ37	Sulfate transport system substrate-binding protein	6.56905	6.58651e-05	25	3423.81	3746.22	4072.96	432772	301482	342719
BN1044_02699	A0A1C6Z2K0	Arginine transport system substrate-binding protein	5.99041	0.000118004	13	3330.39	4308.33	3783.86	298152	215587	217049
hycE	A0A1C6Z6F2	Hydrogenase large subunit	5.88766	0.000340304	3	131.331	126.556	208.304	10242.8	7569.76	9266.85
argC	A0A1C6YZ88	N-acetyl-gamma-glutamyl-phosphate reductase	5.80591	6.58651e-05	11	2916.97	2328.44	3140.75	168691	156421	141546
BN1044_02906	A0A1C6Z2H4	Putrescine-binding periplasmic protein	5.75192	6.31571e-05	17	8494.19	11256.1	10658.5	602395	512033	517049
trpD	A0A1C6Z739	Anthranilate phosphoribosyltransferase	5.74719	3.64016e-05	9	291.34	331.917	387.755	17745.2	18094.4	18096.3
BN1044_02800	A0A1C6Z276	4-aminobutyrate aminotransferase / (S)-3-amino-2-methylpropionate transaminase	5.68852	2.95278e-05	27	32731.9	30825	34548.9	1906060	1513730	1657170
BN1044_01789	A0A1C6YZF7	Glutamate/aspartate transport system substrate-binding protein	5.66359	0.000457086	41	48137.8	27440.7	30465.7	2108160	1529570	1625360
BN1044_04106	A0A1C6Z692	Isocitrate lyase	5.55914	0.00273486	26	48314.8	15974.7	17331.4	1340240	952032	1098800
BN1044_02796	A0A1C6Z283	Gamma-glutamyl-gamma-aminobutyraldehyde dehydrogenase	5.4752	3.20596e-05	24	13285.8	14074.1	15930.6	688340	577284	659852
BN1044_02986	A0A1C6Z399	Branched-chain amino acid transport system substrate-binding protein	5.30316	2.85428e-05	20	7898.98	8199.32	8444.7	358129	327051	287417
BN1044_02645	A0A1C6Z1X1	HlyD family secretion protein	5.23446	0.000209616	17	32112	37413.8	37560.4	1627440	1052390	1405840
BN1044_02798	A0A1C6Z2K1	Gamma-glutamyl-gamma-aminobutyrate hydrolase	5.21624	0.00306151	13	4516.35	12542.4	13236	391245	332610	295992
argA	A0A0K0HUA8	Amino-acid acetyltransferase	5.10643	2.85428e-05	15	1024.96	1046.59	1092.57	37839.2	32112.2	39435.5
BN1044_04224	A0A1C6Z6K9	DNA-binding transcriptional regulator, LysR family	5.10192	0.0242153	5	722.047	6617.93	837.063	70681	41401.6	55363.5
BN1044_01883	A0A1C6Z026	Histidine transport system substrate-binding protein	4.9169	8.84618e-05	19	6515.92	4910.98	5470.21	186664	162353	159231
BN1044_02795	A0A1C6Z2C0	Gamma-glutamylputrescine oxidase	4.91379	2.85428e-05	26	7865.52	9029.24	8956.2	281488	255357	242375
argG	A0A1C6YZ96	Argininosuccinate synthase	4.88444	0.000241508	29	31995.8	27043.5	38561.7	1065860	800233	1008060
gltK_2	A0A0M2N9I5	Amino acid ABC transporter permease	4.86385	0.000145329	6	1384.59	1022.46	1139.5	33478.6	30492.6	39013.7
rfaH	A0A1C6Z1I7	Transcription antitermination protein RfaH	4.81052	0.000241285	6	2171.48	3055.83	2532.98	70565.5	84498.5	62288.4
hisD	A0A1C6Z307	Histidinol dehydrogenase	4.80578	9.02663e-05	9	3767.44	4018.05	3749.69	129259	99153.7	96904
gabD	A0A1C6Z4A2	Succinate-semialdehyde dehydrogenase / glutarate-semialdehyde dehydrogenase	4.75877	7.63735e-05	30	28530.8	25110.6	27818.8	849798	645840	720555
tauA	A0A1C6Z3I4	Taurine transport system substrate-binding protein	4.74366	0.000233509	17	2298.22	2091.22	2834.87	75582.5	54859.2	63184
argD	A0A1C6Z3J6	Acetylornithine/succinyldiaminopimelate aminotransferase	4.72514	2.98166e-05	17	5849.08	7042.96	6728.3	179889	174877	163020
cadB	A0A1C6YXL6	Cadaverine:lysine antiporter	4.71175	0.000547826	7	1986.51	2382.45	1324.77	45922.4	48618.8	50530.9
BN1044_02114	A0A1C6Z0G2	DUF1508 domain-containing protein	4.674	0.000252984	16	42485.1	38945.1	38738.9	1302430	967989	845773
metE	A0A1C6Z0W8	5-methyltetrahydropteroyltriglutamate--homocysteine methyltransferase	4.59305	2.98166e-05	42	80836.4	79468.8	75595.5	2128750	1775240	1806580
BN1044_01492	A0A1C6YZ01	Uncharacterized conserved protein YceK	4.59011	0.000985863	3	1046.52	1598.98	2015.63	42681.1	34685.5	31835
rnfB	A0A1C6Z395	Ion-translocating oxidoreductase complex subunit B	4.54652	0.0107576	3	269.848	104.382	551.109	6004.2	6421.95	5137.77
BN1044_04107	A0A1C6Z6S6	Malate synthase	4.52549	0.000312717	39	57393	49294.8	56195.8	1578850	1210980	1015810
BN1044_01411	A0A1C6YYS6	Sulfate transport system substrate-binding protein	4.51506	0.000766771	17	10363.9	11498.3	6407.96	229997	210804	188270
cysH	A0A1C6Z0D9	Phosphoadenosine 5'-phosphosulfate reductase	4.45078	0.000251111	9	1613.29	1616.47	2042.6	44086.3	39754.4	31785.7
BN1044_03327	A0A1C6Z3P0	4-aminobutyrate aminotransferase / (S)-3-amino-2-methylpropionate transaminase	4.41859	5.85611e-05	29	76609.2	64272.5	68543.1	1664460	1415500	1401110
argB	A0A0K0HT65	Acetylglutamate kinase	4.41592	0.00970164	14	6098.91	25236.8	21626.8	354776	294636	309750
nanA	A0A1C6Z5D4	N-acetylneuraminate lyase	4.36645	1.849e-05	13	4221.1	3678.78	3746.73	78943.2	82422.3	78472.2
BN1044_03712	A0A1C6Z528	Cytosine/adenosine deaminase	4.36052	0.0275832	15	12327.5	42343.7	4403.8	323749	242782	253517
BN1044_04582	A0A1C6Z7M5	Isoaspartyl dipeptidase	4.27949	0.00180862	12	7021.76	3364	4833.59	82837.9	120910	83491.6
argH	A0A1C6YZ28	Argininosuccinate lyase	4.26048	0.000108883	18	12430.4	14026.6	14027.9	290746	221628	267234
nanE	A0A1C6Z053	Putative N-acetylmannosamine-6-phosphate 2-epimerase	4.24996	0.000136715	8	738.078	818.574	886.19	16207.5	17277.6	13170
BN1044_02534	A0A1C6Z1L4	PhnB protein	4.23395	0.000652398	7	2623.62	2127.81	2077.51	53349.7	45337.4	31946.3
patA	A0A1C6YYE4	Putrescine aminotransferase	4.1088	0.000780565	23	22617.4	12481.8	17830.3	301832	286110	299361
BN1044_00060	A0A1C6YUT1	Aspartokinase	4.09251	0.000159727	31	27858.4	26282.1	24697.1	528209	383088	443674
cysN	A0A1C6Z3V2	Sulfate adenylyltransferase subunit 1	4.06779	0.000215207	18	4718.99	4490.67	3457.63	71664.4	63879.4	75483.2
asnA	A0A0K0HU00	Aspartate--ammonia ligase	3.99432	1.00489e-05	20	16195.4	16436.7	17872.3	267486	265720	270949
xerD	A0A1C6Z6N2	Tyrosine recombinase XerD	3.95979	0.00127721	7	2661.76	2642.28	1528.44	36613.8	29210.9	37866
BN1044_00202	A0A1C6YV94	Dipeptide transport system substrate-binding protein	3.90969	0.000399309	32	39660.9	40023.2	48243.9	799056	582530	558508
BN1044_01265	A0A0K0HNT2	Fimbrial protein	3.88785	0.00357373	3	871.819	2053.1	1828.75	25230	18467.4	22789.9
metF	A0A1C6Z4K0	Methylenetetrahydrofolate reductase	3.86975	0.00507551	22	6202.79	10337.1	11838.8	220861	100824	106498
BN1044_02241	A0A1C6Z0N7	Sugar or nucleoside kinase, ribokinase family	3.86241	0.00392155	11	1603.47	1042.69	594.341	15186.1	13181.7	15273.4
lhgO	A0A1C6Z3R0	L-2-hydroxyglutarate dehydrogenase	3.85137	1.65617e-05	18	5370.79	5450.16	5689.93	82590.5	81727.7	74196.9
BN1044_04143	A0A1C6Z6C8	G/U mismatch-specific uracil-DNA glycosylase	3.81349	0.000406914	6	6016.99	8233.54	7199.43	115632	84723.6	101184
BN1044_00513	A0A1C6YW00	Acetyltransferase (GNAT) domain-containing protein	3.8093	3.37314e-05	6	1458.29	1664.19	1718.31	21895	23285	22535.4
cysI	A0A1C6Z0R1	Sulfite reductase [NADPH] hemoprotein beta-component	3.79714	0.000438636	36	10637.7	15419.8	11010.9	178871	151472	179076
csiD	A0A1C6Z4G6	Glutarate 2-hydroxylase	3.78163	0.000213008	19	12427.6	12327.3	10151.4	159557	139721	181447
BN1044_02822	A0A1C6Z2X2	D-serine/D-alanine/glycine transporter	3.73245	0.0222308	3	305.933	1108.85	1092.4	13871	5343.22	11741.2
asnB	A0A1C6YZN6	Asparagine synthase (Glutamine-hydrolysing)	3.69019	0.00035377	37	32729.8	32730.8	33924.8	533395	407711	359411
nemR	A0A1C6YUW9	HTH-type transcriptional repressor nemR	3.67267	0.000824879	6	8256.57	10827.4	11950.9	161557	110084	124573
dppD	A0A0K0HWC6	Dipeptide ABC transporter ATP-binding protein	3.64284	0.00146311	8	297.884	391.271	577.565	5098.3	4859.49	5295.72
livG	A0A1C6Z3A7	Branched-chain amino acid transport system ATP-binding protein	3.64231	0.00508526	7	208.385	537.092	407.001	3636.52	5312.3	4590.64
BN1044_00099	A0A1C6YUV9	Alpha/beta hydrolase fold	3.63358	0.00032177	17	11857.8	10827.7	12577.2	177336	138214	125957
BN1044_00676	A0A1C6YWL0	Uncharacterized protein	3.62911	0.00246158	4	1953.87	2900.67	4215.12	38935.7	31094.5	37375.5
gltL	A0A0K0HS27	Amino acid ABC transporter ATP-binding protein	3.59808	0.00101955	12	4262.26	5888.22	6910.82	75137.7	56553.5	72481.4
BN1044_00222	A0A1C6YVB9	L-cystine transporter	3.59563	0.00193449	9	7832.77	4769.41	8545.15	81929.9	68612.7	100331
BN1044_00238	A0A0K0HVL0	DUF1480 family protein	3.59142	0.000901122	5	3933.64	2870.58	3478.3	53076.9	34841.3	37197
BN1044_02797	A0A0M2ND94	Transcriptional regulator, XRE family with cupin sensor	3.51711	0.0362857	10	52516.4	11809.6	7738.44	242282	170198	174653
artI_2	A0A0M2N4P9	ABC transporter arginine-binding protein 2	3.47681	0.00179178	22	18591.5	28049.5	35962.3	323844	270380	295562
BN1044_01483	A0A1C6YYS5	Threonine dehydratase	3.47253	0.00438922	7	8158.38	8285	4170.87	98070.6	59697.4	65862.5
BN1044_00771	A0A1C6YWS9	DUF481 domain-containing protein	3.42312	0.00413375	4	128.479	116.837	111.668	1982.98	807.741	1291.63
BN1044_00751	A0A1C6YWR7	Membrane-bound lytic murein transglycosylase MltF	3.42088	0.0124747	9	206.359	204.38	160.8	1512.73	4284.67	1285.38
cysJ	A0A1C6Z0D8	Sulfite reductase [NADPH] flavoprotein alpha-component	3.38554	8.29612e-05	22	7720.84	7443.07	6527.32	76338.6	69862.6	80280.5
BN1044_00265	A0A1C6YVD5	Iron complex transport system substrate-binding protein	3.36322	0.00263142	10	2911.53	4739.25	5335.73	41518.4	53999.6	35783.9
BN1044_03203	A0A1C6Z3V6	Nucleoid-associated protein YgaU, contains BON and LysM domains	3.33873	0.00445307	17	60128.3	36416.8	26160	426380	316514	439540
BN1044_01028	A0A1C6YXI1	Peptidase S9 prolyl oligopeptidase catalytic domain-containing protein	3.33787	0.000502276	13	5172.93	4781.9	5176.44	53369.4	60866.6	40746.5
dppB	A0A0M2N4T9	Dipeptide transport system permease protein	3.33509	0.000434094	4	332.366	375.589	378.669	3458.72	3135.41	4479.9
BN1044_01420	A0A1C6YYM7	Cysteine synthase	3.32494	0.000401972	43	201000	185759	185816	2368810	1695850	1737910
BN1044_03740	A0A1C6Z4V7	DNA-binding transcriptional regulator Cro	3.32081	0.00464424	3	93.9801	219.505	111.436	1454.16	1173.85	1343.59
glnQ	A0A1C6Z5D0	Glutamine transport system ATP-binding protein	3.31992	0.000349192	8	5460.7	5727.93	4340.26	57904.4	47991.9	48648.3
BN1044_01748	A0A1C6YZX0	MFS transporter, SHS family, lactate transporter	3.31758	0.000855407	5	100.63	108.437	124.937	1164.71	864.072	1342.48
lysA	A0A1C6Z6G9	Diaminopimelate decarboxylase	3.3136	0.0208236	8	3427.14	847.379	1167.84	20262.7	12456.6	13206
BN1044_04152	A0A1C6Z627	Histidinol-phosphate aminotransferase	3.30848	0.00121474	11	4332.15	5786.72	7586.38	59834.4	54085.3	57147.6
leuB	A0A1C6Z5J1	3-isopropylmalate dehydrogenase	3.29277	0.00118824	14	15690.6	16148.9	17778.1	156780	125316	215791
BN1044_00005	A0A1C6YUN3	Acetyltransferase (GNAT) domain-containing protein	3.24947	0.00407528	9	804.761	1565.03	1014.19	7865.83	10436.4	13383.8
dppF	A0A1C6YV72	Dipeptide transport system ATP-binding protein	3.21753	0.00104253	10	400.984	598.087	514.692	5584.49	4043.33	4399.87
BN1044_04225	A0A1C6Z6P1	YaiA protein	3.21184	0.00171372	8	14764	11630.1	12639.7	150149	132623	86687.6
BN1044_00283	A0A1C6YVQ4	DUF883 domain-containing protein	3.20971	0.000469673	9	282699	249545	270559	3049020	2321830	2135020
gltB	A0A1C6Z0F1	Glutamate synthase (NADPH) large subunit	3.20007	3.92478e-05	75	41021.9	44045.3	45023.9	417457	369184	409692
ompA	A0A1C6YVI1	Outer membrane protein A	3.19979	0.000964524	33	898647	882706	1003720	10200000	9368760	6463020
BN1044_00611	A0A1C6YWB8	Ribosomal-protein-alanine N-acetyltransferase	3.19109	0.00106451	11	4792.17	4393.77	3717.31	46190.7	30094.8	42893.6
hisC	A0A1C6Z319	Histidinol-phosphate aminotransferase	3.17704	0.00019036	13	5598.03	6807.61	5827.39	60960.2	53232	50633.1
metA	A0A1C6Z5X0	Homoserine O-succinyltransferase	3.17015	0.00059341	13	4456.93	4331.3	3493.42	33625.7	44259.6	33048.7
BN1044_00864	A0A1C6YX06	Lipoprotein	3.16243	0.000582938	8	9549.15	7537.02	10408.1	93795.6	77234.7	74216.6
glnH	A0A1C6Z5A0	Glutamine transport system substrate-binding protein	3.1612	0.000136715	25	62828.3	69226.8	76491.4	651717	645812	565877
BN1044_02409	A0A1C6Z1A2	Succinate-semialdehyde dehydrogenase / glutarate-semialdehyde dehydrogenase	3.12888	0.000985863	40	383431	278987	268955	3180670	2351160	2575190
ilvH	A0A1C6Z5G6	Acetolactate synthase small subunit	3.11609	0.000887754	12	16832.7	15012.4	15543.5	142213	106718	168690
acs	A0A1C6YUU9	Acetyl-coenzyme A synthetase	3.11415	0.000985863	31	31831.6	21227.2	24414.2	255109	216524	193873
hisG	A0A0K0HSI8	ATP phosphoribosyltransferase	3.08635	0.000639382	16	27448.3	24580.2	21866.9	247608	210439	173478
BN1044_00707	A0A1C6YWN1	Oligopeptide transport system substrate-binding protein	3.07333	0.000777537	46	282803	278727	252341	2913650	1943080	2095180
BN1044_00100	A0A1C6YUX1	Outer membrane autotransporter barrel domain-containing protein	3.05604	0.00420199	12	176247	208728	249261	1597080	2610630	1265210
lpxK	A0A1C6Z4Q7	Tetraacyldisaccharide 4'-kinase	3.03172	0.00118824	6	453.198	534.883	486.339	5033.65	3090.72	4144.41
hisF	A0A1C6Z2Y2	Imidazole glycerol phosphate synthase subunit HisF	3.03138	0.00333214	13	8237.57	8620.21	7440.51	100820	52577	54473.5
BN1044_04116	A0A1C6Z695	Iron complex outermembrane recepter protein	3.01955	0.00100794	45	83664.7	103643	64406	691994	634587	678172
BN1044_01080	A0A1C6YXM8	Lysine decarboxylase	3.01715	8.03156e-05	41	119541	126316	111704	981166	885246	1030370
BN1044_03668	A0A1C6Z5I8	tryptophan--tRNA ligase	2.99426	0.000734462	10	3698.15	5495.07	5023.56	38653.1	38175.4	35001.6
BN1044_02235	A0A1C6Z160	Outer membrane protein beta-barrel domain-containing protein	2.98602	0.0379002	8	1585.67	1754.78	1858	9503.22	37479	7218.9
livF	A0A0M2N6H8	High-affinity branched-chain amino acid transport ATP-binding protein	2.97372	0.000312717	7	434.595	566.574	484.299	3713.41	3669.37	4242.53
BN1044_04376	A0A1C6Z744	Amino acid ABC transporter substrate-binding protein	2.9733	0.000262675	20	90021.9	101237	102731	884112	688008	745486
thrB	A0A1C6Z438	Homoserine kinase	2.96205	0.00195186	8	5776.14	7855.83	8843.22	70697.2	57933.5	46355.8
BN1044_01619	A0A1C6YZG4	Adenosine deaminase	2.96117	0.00286786	7	812.346	760.661	574.392	6147.6	6893.11	3955.69
fadA	A0A1C6Z1I0	3-ketoacyl-CoA thiolase	2.94868	0.000887389	12	3571.94	4522.04	2882.64	27652	28137.7	27538.4
BN1044_03947	A0A1C6Z5T6	mannose-1-phosphate guanylyltransferase	2.94541	0.000389657	25	30222.9	36754.7	34970.2	285647	223960	277536
BN1044_01991	A0A1C6YZZ1	Glutamate synthase (NADPH/NADH) small chain	2.94502	0.000389973	26	16031.9	17222	21027.9	146577	124590	145188
glnP	A0A0M2N2M8	L-glutamine ABC transporter membrane protein	2.90913	0.00059341	5	3727.48	3515.56	4943.42	31692.3	28009.1	30930.9
BN1044_03855	A0A1C6Z541	Acetolactate synthase	2.90309	0.000988722	31	42311.4	27323.1	36014.7	262433	240851	275712
hisA	A0A1C6Z2U7	1-(5-phosphoribosyl)-5-[(5-phosphoribosylamino)methylideneamino] imidazole-4-carboxamide isomerase	2.88897	0.000947031	14	7831.06	8047.63	8104.84	76770.3	51134.3	52884.5
glnA	A0A1C6Z4M9	Glutamine synthetase	2.87437	0.000479482	39	400624	357691	379329	2959130	2296050	3154470
mraZ	A0A0M2N8W1	Transcriptional regulator MraZ	2.86541	0.000340304	6	1560.25	1529.66	1772.01	13566.2	11555.8	10440.5
cysA	A0A1C6YYM0	Sulfate transport system ATP-binding protein	2.86217	0.0260471	7	2023.59	713.863	2756.88	12953.6	12698.8	9306.72
lpxM	A0A1C6YWH4	Lipid A biosynthesis acyltransferase	2.84738	0.00195186	12	4860.21	5581.8	5351.73	47837.2	41028.9	27574.8
leuA	A0A1C6Z643	2-isopropylmalate synthase	2.84597	0.00032177	20	6974.94	8914.21	8489.35	63257.1	54516.5	56889.6
cmpR_1	A0A0K0HMI0	DNA-binding transcriptional regulator, LysR family	2.84596	0.00183643	6	1078.56	1121.53	1341.34	10769.1	6410.09	8735.87
xylA	A0A0K0HWM3	Xylose isomerase	2.84196	0.0355812	9	3400.97	1066.8	787.771	13437.8	10273.8	7630.88
BN1044_02208	A0A1C6Z133	Uncharacterized protein	2.83151	0.00187798	6	10858.2	10503	8631.7	89148	53532.9	74395.8
hisH	A0A0K0HSR3	Imidazole glycerol phosphate synthase subunit HisH	2.79398	0.000582938	9	3938.43	4533.48	5380.02	35429.1	30918.6	29253.4
malK	A0A1C6YUT6	Multiple sugar transport system ATP-binding protein	2.77938	0.0201861	7	983.793	281.804	491.118	2977.29	3712.81	3986.02
solA	A0A1C6Z0P3	N-methyl-L-tryptophan oxidase	2.77337	0.00240823	17	54909.9	60706.9	65899.8	567525	385582	320828
leuD	A0A1C6Z5F6	3-isopropylmalate dehydratase small subunit	2.76587	0.00126186	7	2614.32	4041.12	3778.17	21729.8	24210.7	23873
BN1044_02383	A0A1C6Z1A0	DUF465 domain-containing protein	2.76314	0.00681431	9	23509.3	12959.3	10567	112238	86591.5	103639
cobQ	A0A1C6YYC9	Cobyric acid synthase	2.74579	0.000547826	16	2783.63	3241.11	3122.03	24495.8	18824	18434.7
BN1044_02971	A0A1C6Z2X3	Superoxide dismutase	2.71366	0.00108487	27	263239	197314	235873	1719560	1615540	1244890
BN1044_01363	A0A1C6YYD6	Glutathione hydrolase proenzyme	2.70833	0.0072202	35	171527	167715	92890.8	1186740	895099	702285
BN1044_02300	A0A0K0HPK8	Thioesterase family protein	2.70402	0.00139343	8	3875.34	3523.29	5439.34	28456.7	29159.6	24763.3
nfo	A0A1C6Z5D8	Probable endonuclease 4	2.70048	0.00100849	14	25019	30664.3	31013.1	222489	155153	189302
BN1044_01460	A0A1C6YYV5	Phosphate-binding protein PstS	2.69035	0.00040585	18	5069.85	5791.54	6471.02	41416.4	34451.5	35810.2
BN1044_02192	A0A1C6Z103	DSBA-like thioredoxin domain-containing protein	2.66788	0.000110307	16	105384	98608.3	105848	723352	643032	606913
BN1044_00681	A0A1C6YWK8	Outer membrane protein	2.66309	0.00160396	9	13682.3	16018.4	18630.7	101592	123552	82662.8
BN1044_01015	A0A1C6YXM7	YtfJ family protein	2.66276	0.000829454	17	12622.5	12314.8	14148.1	101897	74769.4	73298.6
bhsA_3	A0A0K0HRX0	DUF1471 domain-containing protein	2.65048	0.0179843	11	113570	90768.5	39649.8	576722	386769	453570
BN1044_01315	A0A0K0HPQ2	DUF1471 domain-containing protein	2.64577	0.000921864	13	840595	786713	886464	6497400	4421350	5001940
BN1044_02709	A0A1C6Z2K6	N-acetylmuramoyl-L-alanine amidase	2.62651	0.00814432	8	101.798	152.703	137.121	666.482	1239.09	607.813
holC	A0A0K0HRN2	DNA polymerase III subunit chi	2.61184	0.00773732	4	2029.28	1363.14	1437.39	10958.3	6373.57	13003.5
BN1044_02566	A0A1C6Z249	Alpha-acetolactate decarboxylase	2.59209	0.00179178	10	2810.27	3004.88	2346.86	21114.1	14330.8	14358.6
dkgA	A0A1C6Z687	2,5-diketo-D-gluconate reductase A	2.58468	2.46787e-05	30	249944	248304	249437	1570840	1506650	1412020
BN1044_04134	A0A1C6Z6E5	SH3 domain protein	2.57963	0.00457194	12	47907.5	46817.3	54054.6	438546	260962	226302
ptsN	A0A0K0HMA1	Nitrogen regulatory protein	2.57683	0.0166513	5	11587	15628	15535.8	153686	69256.1	56133.4
BN1044_04095	A0A1C6Z673	Predicted DNA-binding protein, MmcQ/YjbR family	2.57433	0.0033105	6	4888.68	2686.49	3656.56	20296.3	20556.2	24318.7
BN1044_03173	A0A1C6Z3S4	Outer membrane lipoprotein SlyB	2.55333	0.0027093	4	4552.42	6535.43	7566.37	40679.9	35817.7	31247.4
BN1044_02147	A0A1C6Z0E0	Sodium/proline symporter	2.53672	0.000622486	7	7924.87	9472.38	10261.5	56632.2	46866.4	56705.3
BN1044_03302	A0A1C6Z3Y6	Pseudouridine synthase	2.53323	0.00118062	21	14693	15426.9	18647.5	114429	83392.2	85918.3
BN1044_00812	A0A1C6YWX6	Aminobutyraldehyde dehydrogenase	2.533	0.000494919	21	59052.1	60202.5	63437.2	374991	295641	394397
bioA	A0A1C6YYE8	Adenosylmethionine-8-amino-7-oxononanoate aminotransferase	2.51855	0.00245079	11	6732.21	6467.33	7716.73	50367.5	29967.9	41877.8
BN1044_04057	A0A1C6Z6M6	Uncharacterized protein YhfF	2.51365	0.0129718	8	4033.05	3541.09	1753.51	13545.8	20891.3	16480.2
BN1044_01059	A0A1C6YXJ8	Outer membrane lipoprotein Blc	2.51121	0.00032177	8	28345.4	26728.2	23207.2	159451	151061	135253
BN1044_02237	A0A1C6Z0M6	Gluconate 2-dehydrogenase alpha chain	2.49724	0.00228292	17	3241.75	3242.56	2255.1	18667.6	13417.9	17032.9
hda	A0A1C6Z7B1	DnaA regulatory inactivator Hda	2.49511	0.0014317	12	3753.7	3264.09	3011.92	23530.1	17396.6	16154.3
cyaA	A0A1C6Z0S0	Adenylate cyclase	2.49065	0.0015038	18	3902.28	4285.36	3870.56	29248.1	19811.8	19831
BN1044_00679	A0A1C6YWK7	UPF0229 protein BN1044_00679	2.48212	0.00092191	24	3934.46	4773.44	4558.83	25333.3	20636.6	28563.9
hisI	A0A1C6Z2D2	Histidine biosynthesis bifunctional protein HisIE	2.46149	0.00382214	8	6427.71	7881.34	8915.26	57284.2	38987.7	33789.1
yeaG	A0A0K0HUK0	PrkA family serine protein kinase	2.42997	8.25376e-05	46	148815	154684	171714	880537	850967	825506
BN1044_01351	A0A1C6YYL8	Galactose-1-phosphate uridylyltransferase	2.41593	0.00695273	16	8014.27	8384.02	9387.46	65748.5	31093.4	46893.4
leuC	A0A1C6Z5J9	3-isopropylmalate dehydratase large subunit	2.40623	0.00126395	19	17562.2	20527.6	15275.2	93697.6	108690	80542.7
BN1044_02082	A0A1C6Z0P0	Membrane-anchored ribosome-binding protein, inhibits growth in stationary phase, ElaB/YqjD/DUF883 family	2.40069	0.00148168	12	59321.4	61128.6	67562.2	413800	272112	320378
trpA	A0A1C6Z6Z8	Tryptophan synthase alpha chain	2.39853	0.0238654	10	15408.1	14251	20178.8	165448	66141	59353.7
BN1044_02565	A0A1C6Z1L5	Acetolactate synthase, large subunit	2.38461	0.0149081	19	11875.6	11066.8	13539	98397.1	37685.5	68332.7
fadI	A0A1C6Z816	3-ketoacyl-CoA thiolase	2.37347	0.00116001	13	1430.33	1906.16	1445.94	9180.42	8222.49	7266.67
recC	A0A1C6Z3W5	RecBCD enzyme subunit RecC	2.36854	0.0409903	25	3753.84	4146.84	4045.76	15887.3	11720.6	46579.4
BN1044_03927	A0A1C6Z5R2	Outer membrane receptor for ferrienterochelin and colicins	2.36575	0.00373862	22	4303.08	4032.72	3982.16	28100.9	21806.9	15440.6
BN1044_01156	A0A1C6YXU4	Type VI secretion system protein VasG (Fragment)	2.36567	0.00832812	10	1805.06	1079.98	1328.05	5978.14	5886.37	10072.2
BN1044_04220	A0A1C6Z691	Hydrogenase expression/formation protein HypE	2.36203	0.0191601	8	3301.89	3596.88	1389.78	13144.3	11698	14585
bfr	A0A1C6Z3K5	Bacterioferritin	2.35555	0.000543565	11	23099	17617.6	20974.3	99187.3	112250	102768
pspC	A0A0K0HUT7	Envelope stress response membrane protein PspC	2.35375	0.00936591	3	742.326	985.714	1310.72	7103.86	4421.42	4078.02
BN1044_00650	A0A1C6YWR2	Pseudouridine synthase	2.34041	0.0105252	20	6805.91	6971.37	6822.49	51514.7	37104.2	21998.3
BN1044_01890	A0A1C6YZV4	Glutathione S-transferase	2.33938	0.000134874	11	21553.9	23420.2	20746.6	119256	104274	109163
BN1044_03036	A0A1C6Z3E6	Intracellular growth attenuator protein IgaA	2.33729	0.00140507	10	2402.47	2065.04	1755.66	11423.3	11156.4	8820.38
BN1044_02927	A0A1C6Z2N8	AsmA domain-containing protein	2.33033	0.000594982	42	167046	176412	167968	1018720	763167	809862
BN1044_04191	A0A1C6Z6F8	phosphoenolpyruvate--protein phosphotransferase	2.32446	0.000606938	20	8556.7	7652.08	7525.6	43196.5	33677.1	42564.2
galK	A0A1C6YYD0	Galactokinase	2.30871	0.00176132	13	9104.24	12942.8	12908.5	64194.6	53137.5	54228.1
BN1044_03246	A0A1C6Z428	Beta-barrel assembly machine subunit BamE	2.3082	0.00165206	10	979540	863875	1178970	5920850	4423740	4627190
BN1044_00595	A0A1C6YWC8	YtxH domain-containing protein	2.3044	0.000778631	4	1836.67	1399.38	1404.21	7507.38	8104.52	7149.29
BN1044_02020	A0A1C6Z074	Competence protein ComEA	2.30137	0.00249574	4	1140.81	1122.84	1394.65	7627.03	5768.76	4862.97
BN1044_03054	A0A1C6Z3I3	Nitrite reductase (NADH) large subunit	2.29527	0.010272	13	897.561	998.124	1255.55	7461.49	3488	5111.14
BN1044_04405	A0A1C6Z745	Aconitate hydratase	2.29428	0.000883241	43	134683	129447	127477	781402	581961	576771
BN1044_01402	A0A1C6YYH3	ABC transporter, phosphonate, substrate-binding protein	2.27424	0.00118824	16	11900.1	12015.8	11805.1	69812.2	47375.6	57773.8
BN1044_00103	A0A1C6YV79	Virulence factor SrfB	2.25835	0.0007034	24	2024.28	2161.2	2064.01	11619.8	8510.3	10000.6
actP	A0A1C6YV20	Cation/acetate symporter ActP	2.25767	0.00171372	3	272.636	233.782	311.62	1078.47	1349.61	1492.38
BN1044_00668	A0A1C6YWH9	SpoVR family protein	2.24979	0.000457086	18	13046.8	12110.4	11342.3	65589.8	52085.5	56438.1
BN1044_02710	A0A0K0HRN1	Cholesterol dehydrogenase	2.2468	0.0393954	12	3573.67	3400.57	1735.59	11822.3	23645.1	8067.45
BN1044_03922	A0A1C6Z6A3	DNA-binding transcriptional regulator, LysR family	2.23787	0.00251442	10	2124.49	2490.22	2304.5	8427.14	11236	13513.8
fadJ	A0A1C6Z794	Fatty acid oxidation complex subunit alpha	2.22661	6.96662e-05	20	2462.61	2541.14	2351.77	11751	10735	11961
ilvC	A0A0M2N8V7	Ketol-acid reductoisomerase (NADP(+))	2.21623	0.000432047	37	154792	174361	180548	870525	707638	793691
BN1044_01355	A0A1C6YYQ0	Molybdate transport system ATP-binding protein	2.21542	0.00555655	12	2141.54	1920.55	1432.79	6409.65	8687.52	10600.5
BN1044_01981	A0A1C6YZY3	Transcriptional regulator, RpiR family	2.2062	0.0118872	3	2629.88	1387.3	2326.5	12612.6	7989.75	8276.97
gshA	A0A1C6YWT6	Glutamate--cysteine ligase	2.20349	0.00795362	27	46208.2	83229.6	85718.5	358685	286920	313002
galM	A0A1C6YYK8	Aldose 1-epimerase	2.20112	0.000457086	3	537.924	562.942	538.639	2638.63	2165.76	2775.27
fadB	A0A1C6Z1P3	Fatty acid oxidation complex subunit alpha	2.20022	0.00281295	25	5576.69	8402.09	7553.44	31297.7	28864.9	38021.1
potA_2	A0A0K0HSL6	Spermidine/putrescine import ATP-binding protein PotA	2.18854	0.000342769	14	13164.8	11696	12433.3	53295.3	53400.4	63716.9
dcd	A0A0K0HUF7	dCTP deaminase	2.18187	0.0162057	8	31611.4	27615	60322.6	216691	146774	154669
aroA	A0A1C6Z507	3-phosphoshikimate 1-carboxyvinyltransferase	2.17469	0.000423831	19	56174.5	49873.8	59668.5	275707	233265	239224
BN1044_04257	A0A1C6Z6K5	Predicted PurR-regulated permease PerM	2.16199	0.00941203	6	800.485	1639.01	1341.48	5016.51	5278.17	5958.03
tdk	A0A1C6YWJ2	Thymidine kinase	2.15697	0.0238563	4	3734.25	2341.77	4843.9	13767.3	11416.6	23905.8
BN1044_02392	A0A1C6Z1H7	Uncharacterized protein	2.155	0.000177448	22	10885.9	9329.07	10174	47454.3	42745.5	44997.1
BN1044_00524	A0A1C6YW82	2,5-diketo-D-gluconate reductase A	2.14833	0.00118006	12	9571.23	7530.15	6962.78	35839.7	37638.7	32411.1
BN1044_01656	A0A1C6YZM5	50S ribosomal protein L16 3-hydroxylase	2.14698	0.0118872	3	206.413	326.533	184.082	1075.9	759.151	1319.76
BN1044_04439	A0A1C6Z733	Formate/nitrite transporter FocA, FNT family	2.14682	0.0327478	3	305.952	242.821	262.858	1854.22	611.22	1496.5
BN1044_02021	A0A1C6Z028	Thioesterase-3	2.14539	0.0253368	6	1252.52	1910.97	1606.69	3936.82	10117.6	8360.41
BN1044_04358	A0A1C6Z6Y4	DNA-binding transcriptional regulator, LysR family	2.13524	0.0133632	5	236.574	472.932	235.851	1153.75	1259.76	1539.28
BN1044_04406	A0A1C6Z773	Protein refolding chaperone Spy/CpxP family	2.128	0.000728038	24	127985	112943	112321	598330	470148	482038
yjbJ	A0A0K0HVG1	CsbD family protein	2.12166	0.00246294	25	299004	272279	348395	1670730	1163190	1202980
BN1044_00767	A0A1C6YWZ4	Phospho-2-dehydro-3-deoxyheptonate aldolase	2.11013	0.00187394	15	19942.6	26957	25554.5	121594	95461.2	95240.7
BN1044_02577	A0A1C6Z289	D-3-phosphoglycerate dehydrogenase	2.07691	0.00026215	20	153561	150716	130943	645949	607576	579909
ntrC	A0A1C6Z4H4	DNA-binding transcriptional regulator NtrC	2.07432	0.000657974	20	17892.2	19042.6	20652.2	88519	70089.5	84715.3
BN1044_04497	A0A1C6Z7D7	Uncharacterized iron-regulated protein	2.06301	0.000673879	12	21627.7	19865.6	16487.5	83259.2	80339.2	77266.2
yaeC	A0A0K0HRP5	Lipoprotein	2.06181	0.000396271	31	263477	283462	277603	1305050	1067640	1082950
BN1044_00604	A0A1C6YWI3	Putative hydrolase	2.05998	0.000734462	13	39950.2	39988.5	41254.9	197790	162646	148534
cysM	A0A1C6YYV9	Cysteine synthase	2.05859	0.00118824	13	9131.59	9936.69	12403.7	47307.9	41981.4	40967.3
cobT	A0A1C6YYC5	Nicotinate-nucleotide--dimethylbenzimidazole phosphoribosyltransferase	2.05641	0.00171372	11	18090.9	16457.3	15160.7	80372	56487.6	71549.6
BN1044_04394	A0A1C6Z6X1	Outer membrane protein	2.05414	0.0279434	6	13136.7	9483.29	6025.08	38341.3	54406	25773.4
BN1044_01821	A0A1C6Z000	DUF3861 domain-containing protein	2.05168	0.00377839	16	11890.7	8842.21	7781.41	40514.6	32794	43880.6
BN1044_04442	A0A1C6Z7P2	MFS transporter, MHS family, proline/betaine transporter	2.05043	0.000731899	15	78902.5	82232.2	85397.7	359749	289785	377767
BN1044_03320	A0A1C6Z444	Threonine synthase	2.04243	0.00357057	20	59179.1	93481.6	66680.1	329763	289219	270372
proX	A0A1C6Z299	Glycine betaine/proline transport system substrate-binding protein	2.03705	0.00196062	30	844174	753770	885266	4236220	3052750	3011040
BN1044_02251	A0A1C6Z0Q1	Uncaracterized surface protein containing fasciclin (FAS1) repeats	2.03094	0.0220276	6	1087.21	774.303	579.621	4394.75	3551.34	2133.86
dapB	A0A1C6Z5I1	4-hydroxy-tetrahydrodipicolinate reductase	2.02605	0.000189722	11	14968.7	14807.1	13855.7	64530	55189.6	58260.3
BN1044_02818	A0A1C6Z2L1	Glycine betaine/proline transport system ATP-binding protein	2.02478	0.000369704	17	339813	352869	369439	1623670	1338790	1373240
BN1044_03926	A0A1C6Z5N0	Iron complex transport system ATP-binding protein	2.0243	0.00513176	9	6900.22	6586.2	4643.38	29972.9	20438.5	23188.9
BN1044_02939	A0A1C6Z353	Glutamate dehydrogenase	2.02197	0.0107921	28	48128.7	88723.8	93243.4	323335	293550	281025
mscL	A0A1C6Z3J1	Large-conductance mechanosensitive channel	2.01801	0.00109189	9	47565.5	59888.8	64312.6	221781	223404	245675
BN1044_04570	A0A1C6Z7H1	Long-chain fatty acid transport protein	2.00437	0.0154736	13	3334.21	6266.71	5580.7	22188.7	23251.1	14597.5
BN1044_03329	A0A1C6Z451	GntR family transcriptional regulator, carbon starvation induced regulator	2.00281	0.00452757	10	1713.21	2456.86	2103.68	7149.02	7578.53	10521
yjcS	A0A1C6Z4F4	Alkyl sulfatase BDS1, metallo-beta-lactamase superfamily	1.99926	0.000810661	38	75704.1	79815.9	77929.9	367912	287415	284558
BN1044_02438	A0A1C6Z1B8	Uncharacterized membrane protein YqiK, contains Band7/PHB/SPFH domain	1.98686	0.00138758	20	7884.73	9210.94	10296.1	41285	33627.6	33542.3
BN1044_00270	A0A1C6YVD3	Heme utilization cystosolic carrier protein HutX	1.97517	0.0134808	8	5847.48	3357.94	2803.7	16362.9	15256.2	13403.5
BN1044_03297	A0A1C6Z3L6	Serine protease SohB	1.97494	0.0397501	16	7345.9	7450.78	8001.15	58473.5	18756.9	24256.5
BN1044_01385	A0A1C6YYT0	Malonate decarboxylase alpha subunit	1.97205	0.0455322	4	130.576	126.911	141.442	846.768	257	650.409
BN1044_04345	A0A1C6Z6Y7	Dipeptidase	1.9712	0.00440489	24	7205.9	5726.81	4883.86	27963.8	22369.8	19421.3
BN1044_02196	A0A1C6Z0N3	Glyoxylase, beta-lactamase superfamily II	1.96465	0.0385189	14	6450.16	8100.25	9651.45	27491.2	19219.7	56751.1
BN1044_02969	A0A1C6Z384	Glycerate kinase	1.96052	0.00597026	3	198.052	213.929	250.247	626.679	966.398	1032.15
BN1044_02576	A0A1C6Z259	5-formyltetrahydrofolate cyclo-ligase	1.95992	0.0130811	7	914.121	801.431	1156	3374.56	2752.56	5368.64
BN1044_02065	A0A1C6Z0N9	Acid phosphatase	1.94914	0.00333214	19	13008.1	11661.7	9809.97	51245	35436.4	47184.1
artP	A0A0K0HSM9	Arginine transport ATP-binding protein ArtP	1.94591	0.00629098	9	12239.7	11751.7	16818.6	55490	40173	62064.6
artI	A0A0K0HQT4	ABC transporter arginine-binding protein 2	1.93152	0.000492033	17	112475	121187	112078	497994	401554	424037
BN1044_02998	A0A1C6Z2R5	DUF2756 domain-containing protein	1.92426	0.0102232	7	17766.7	17656.8	13727.6	42968.1	76887.1	71267.1
BN1044_00227	A0A1C6YVB2	Endoribonuclease GhoS	1.91147	0.0108441	5	714.572	1139.82	909.826	4426.77	2591.5	3438.98
BN1044_01745	A0A1C6YZH8	LysR substrate binding domain-containing protein	1.90757	0.00488599	8	1775.88	2408.31	2871.26	9901.76	8217.25	7970.14
BN1044_00598	A0A1C6YWB2	Peroxiredoxin, Ohr subfamily	1.90643	0.00317611	12	106174	130240	150932	567065	451572	429405
gpmA	A0A1C6YYB2	2,3-bisphosphoglycerate-dependent phosphoglycerate mutase	1.90634	0.000810661	41	549861	461644	473752	2086270	1770220	1715180
BN1044_01399	A0A1C6YYQ2	Osmoprotectant transport system permease protein	1.9015	0.0128206	4	3323.77	3462.16	3389.18	8224.67	15603.5	15847.5
BN1044_00960	A0A1C6YX86	Semialdehyde dehydrogenase, NAD binding domain	1.89341	0.00101955	11	40288.9	35750.6	35777	160954	123552	132874
BN1044_01540	A0A1C6YZ34	UDP-glucose:(Heptosyl)LPS alpha-1,3-glucosyltransferase	1.8921	0.00964927	22	10026.8	16930.8	13195.8	44594.9	61639.8	41674.7
BN1044_00515	A0A1C6YW62	Ca2+:H+ antiporter	1.8872	0.00431996	3	823.295	1073.44	847.191	3126.41	2851.5	4251.17
BN1044_00230	A0A1C6YV98	Iron complex transport system substrate-binding protein	1.88698	0.00352034	16	12303.9	8656.5	10089.9	45413.7	34064.7	35147.6
BN1044_03171	A0A1C6Z3G2	Membrane-bound inhibitor of C-type lysozyme	1.88276	0.0322063	6	11110.8	15282.4	17829	91204.8	41384.2	40226.6
ubiC	A0A1C6YUT2	Chorismate pyruvate-lyase	1.8778	0.00832812	3	727.502	715.594	1017.15	3592.14	2244.72	3259.82
BN1044_00646	A0A1C6YWI5	Putative mono-oxygenase ydhR	1.86967	0.0204301	7	6869.61	6203.78	8525.76	39728.6	17728.2	25178.7
mlaE	A0A0K0HMB1	Intermembrane phospholipid transport system permease protein MlaE	1.8671	0.000985863	7	6033.8	5507.44	5020.52	21749.7	17566	21199.4
BN1044_03259	A0A1C6Z3Y9	Outer membrane pore protein C	1.85372	0.00241685	11	11244.2	8896.72	11673.7	41802	40787.3	32338.6
alr	A0A1C6YUX6	Alanine racemase	1.8464	0.0274514	16	10250.4	25643.6	13861.8	63612	50397.8	52850.4
potF_2	A0A0M2NA61	Putative spermidine/putrescine transport system substrate-binding protein	1.8436	0.00376202	23	44619	46178.3	52947	218690	142867	161427
trpB	A0A1C6Z6R4	Tryptophan synthase beta chain	1.83902	0.00104253	23	47520.3	48715.6	51109.2	206575	155974	168156
BN1044_00061	A0A1C6YUU8	NhaP-type Na+/H+ or K+/H+ antiporter	1.83427	0.00323182	10	2016.39	2621.92	2561.36	9238.18	6996.16	9500.02
BN1044_02003	A0A1C6Z0L8	2-dehydropantoate 2-reductase	1.83212	0.00708802	8	8511.64	5900.3	8101.85	30524.7	29196.3	20609.2
BN1044_03144	A0A1C6Z3W8	Predicted dehydrogenase	1.82915	0.00540189	20	99804.8	64130.9	63456.2	285731	251745	253313
amn	A0A1C6Z6T0	AMP nucleosidase	1.82746	3.63845e-05	21	43305.8	39667.5	40991.1	148272	145408	146010
purK	A0A1C6Z134	N5-carboxyaminoimidazole ribonucleotide synthase	1.81689	0.0123826	4	4359.66	8504.13	6792.71	24790.1	21737.9	20438.4
BN1044_00736	A0A1C6YWW4	Phage shock protein A (PspA) family protein	1.81356	7.0433e-05	24	33085.2	31545.7	30365.4	108720	116216	108941
BN1044_00649	A0A1C6YWH7	Outer membrane lipoprotein	1.80956	0.00101955	5	5086.99	6166.1	5140.19	20757.1	19542	17120.2
BN1044_01398	A0A1C6YYL3	Osmoprotectant transport system substrate-binding protein	1.80569	0.000370116	15	145103	136634	143641	479447	551928	459826
BN1044_03266	A0A1C6Z445	YebF-like protein	1.80116	0.0102545	11	144146	224120	258245	808273	640478	682117
oppC	A0A1C6YWM2	Oligopeptide ABC transporter permease OppC	1.80105	0.011186	3	1242.8	1001.58	1879.7	4933.99	4071.85	4928.29
BN1044_03924	A0A1C6Z5R5	Iron complex transport system substrate-binding protein	1.8001	0.00126872	27	158386	135595	128393	542214	496695	432406
BN1044_00048	A0A1C6YUR8	Outer membrane protein	1.79851	0.0119282	26	50750.1	61715.2	57363	173848	285666	152284
ilvA	A0A1C6YZS0	L-threonine dehydratase	1.78123	0.00195186	32	20086	27187.8	26274	91305.9	80248.1	79519.5
BN1044_01683	A0A1C6YZB3	Uncharacterized iron-regulated protein	1.77637	0.0275579	6	679.77	536.733	517.438	2102.09	2942.98	1226.77
BN1044_02609	A0A1C6Z2A5	YqjK-like protein	1.77212	0.00911591	3	415.218	312.135	441.362	1071.38	1730.6	1229.29
BN1044_03328	A0A1C6Z3W6	GABA permease	1.76823	0.0133135	4	747.665	525.831	531.106	1474.31	2615.75	2140.04
greB	A0A1C6Z3D7	Transcription elongation factor GreB	1.76487	0.0338316	8	2122.56	2154.45	4788.67	11541.9	8042.51	9259.43
BN1044_02325	A0A1C6Z1C1	Quercetin 2,3-dioxygenase	1.76416	0.00464424	14	12857.7	19400.6	18183.3	62671.7	50734	55908.2
BN1044_02628	A0A1C6Z1S3	Hyperosmotically inducible protein	1.76196	0.00184805	47	2550580	2880480	3098720	11400000	8864560	8788860
BN1044_00409	A0A1C6YVR1	Alpha-amylase	1.7474	0.00481057	16	11458.2	8592.98	7477.73	31697.1	33013.7	26630.2
BN1044_00454	A0A1C6YVY5	Uncaracterized surface protein containing fasciclin (FAS1) repeats	1.73645	0.00438922	12	64321	49221	42180.4	191167	158761	162790
iscR	A0A0K0HNC0	HTH-type transcriptional regulator IscR	1.72981	0.0451114	8	81691.9	128816	200011	530082	294984	491174
yciO	A0A1C6Z726	Threonylcarbamoyl-AMP synthase	1.72807	0.00100849	10	41907.7	33200.9	40015.5	131231	131312	117473
BN1044_00266	A0A1C6YVD0	Putative hemin transport protein	1.72007	0.00171946	20	69384.6	54397.2	54552.9	192975	214383	177971
BN1044_02422	A0A1C6Z1P7	Restriction endonuclease subunit S	1.71988	0.00660344	5	414.855	489.727	475.089	1800.95	1129.03	1696.78
BN1044_02348	A0A1C6Z1H5	Carboxymethylenebutenolidase	1.71742	0.000151564	10	79251.8	87936.5	88600.2	273621	291186	275600
mfd	A0A1C6Z179	Transcription-repair-coupling factor	1.71564	0.00942135	56	34061.5	33066.9	31906.1	151928	85597.8	97906.7
BN1044_01343	A0A1C6YYB8	PsiF repeat-containing protein	1.69953	0.00155637	8	34455.8	32033.8	34979.3	130501	103932	97531.8
BN1044_03005	A0A1C6Z2T1	Alpha-1,4 glucan phosphorylase	1.6943	0.00286957	39	47123.2	50481.2	53106.2	161936	134592	196451
BN1044_00523	A0A1C6YW12	Predicted oxidoreductase	1.68981	0.000920555	14	4870.82	4446.05	5500.97	14621.9	16985.7	16105.6
BN1044_04093	A0A1C6Z6A7	Single-stranded DNA-binding protein	1.68715	0.0031002	10	41885	51731.9	62679.6	162512	168567	165554
BN1044_02607	A0A1C6Z2B8	Putative glutathione S-transferase	1.68349	0.000584426	18	54328.2	52798.7	55701.4	195452	171860	157631
BN1044_04300	A0A1C6Z7B0	Universal stress protein E	1.6787	0.000951802	19	29068.5	29306.1	26685.1	98618.2	95818.3	78933.7
BN1044_01298	A0A1C6YY71	Starvation-inducible DNA-binding protein	1.67595	0.0191291	18	339046	181115	199278	824256	601244	805556
BN1044_00322	A0A1C6YVL7	Paraquat-inducible protein B	1.66561	0.0150626	20	9189.58	16326.8	17093.6	44341.1	41890.5	44086.6
BN1044_00748	A0A1C6YWT4	Dipeptide epimerase	1.66317	0.00801545	12	8365.61	10371.7	6726.95	31917.6	25603.2	22689.9
BN1044_00693	A0A1C6YWJ4	DUF1496 domain-containing protein	1.65819	0.00976036	4	5095.62	7124.78	4004.57	16950.4	17397.5	15500.9
osmY_1	A0A0K0HSW8	BON domain-containing protein	1.65615	0.000553774	7	158335	160941	153762	559169	457095	479952
BN1044_02061	A0A1C6Z066	Monovalent cation:H+ antiporter-2, CPA2 family	1.6491	0.00202052	9	11621.2	10437.5	12127.6	33189.5	32141.6	42544.3
BN1044_00278	A0A1C6YVD4	SMI1-KNR4 cell-wall	1.647	0.0492383	4	9460.48	6955.28	3527.32	23918.8	16369.9	18208.5
ftsL	A0A1C6Z5K8	Cell division protein FtsL	1.62477	0.0367783	6	1836.36	1759.22	958.59	5431.26	5302.66	3153.76
BN1044_02034	A0A1C6Z090	Lysozyme inhibitor LprI N-terminal domain-containing protein	1.62153	0.0341366	3	2510.9	1111.5	2267.99	6531.61	5501.28	5131.98
BN1044_03678	A0A1C6Z5K0	Flavoprotein WrbA	1.6184	0.00194437	13	41926.8	34803.5	30448.4	114090	106228	106109
BN1044_04029	A0A1C6Z5Z9	Aldehyde dehydrogenase	1.61824	0.0147553	32	226911	144459	118790	494933	459445	495465
oppB	A0A0K0HUW9	Oligopeptide ABC transporter permease OppB	1.59965	0.0037408	6	5543.93	6232.96	6605.79	21510	15063.3	19611.2
BN1044_01114	A0A1C6YXM4	Uncharacterized membrane protein HdeD, DUF308 family	1.59213	0.000869653	4	2787.32	2263.7	2344.2	7072.48	7764.6	7381.52
pspB	A0A0K0HTL7	Envelope stress response membrane protein PspB	1.58598	0.0100907	3	7597.5	6076.65	6642.89	15005.5	22549.2	24524.1
BN1044_02139	A0A1C6Z0W6	Phosphate-binding protein	1.58141	0.00344594	4	145.06	200.469	159.297	445.584	507.692	548.825
asd	A0A0K0HW26	Aspartate-semialdehyde dehydrogenase	1.57413	0.000404927	17	105232	106960	117453	353797	311562	316603
BN1044_00311	A0A1C6YVJ3	Uncharacterized alpha/beta hydrolase domain (DUF2235)	1.57379	0.00428305	17	3458.85	2705.15	3667.51	11216.2	9436.99	8552.5
BN1044_00662	A0A1C6YWF8	Uncharacterized protein	1.56652	0.00152899	4	9761.92	8648.83	9273.47	31819.7	24942.2	25633.8
BN1044_03723	A0A1C6Z568	Outer membrane pore protein F/outer membrane protein N	1.56215	0.00970164	9	5279.04	3800.35	4891.11	16112.7	14729.8	10645.8
BN1044_00495	A0A0M2NCB4	Universal stress protein	1.56188	0.00247422	6	4376.74	4408.9	4232.08	15493.7	12254.1	11069.2
BN1044_01569	A0A1C6YZB8	DUF1454 family protein	1.56111	0.00629192	10	20947.3	19641.1	25459.4	80893.6	59795.5	55639.9
BN1044_01053	A0A1C6YXF7	Potassium efflux system protein	1.55447	0.0267993	14	2279.88	3475.85	1685.21	5726.51	7949.88	7433.58
BN1044_02612	A0A1C6Z2A8	DUF1090 domain-containing protein	1.55278	0.000457086	15	116567	123934	121192	386697	353106	323792
BN1044_02072	A0A1C6Z0N1	HutD family protein	1.54742	0.00100794	9	7362.12	6561.1	8280.51	22369.6	20535.9	21743.3
ispE	A0A1C6YW73	4-diphosphocytidyl-2-C-methyl-D-erythritol kinase	1.5345	0.0044131	8	4378.25	5619.83	3754.19	13614.1	13285	12416
BN1044_04289	A0A1C6Z6T5	Methyltransferase domain-containing protein	1.51696	0.000293455	7	6581.21	6683.49	6624.57	19827.3	19858.2	17346.6
BN1044_04354	A0A1C6Z6T2	Cytochrome c peroxidase	1.51593	0.0101545	12	5811.26	5573.87	4892.4	15579	19977.6	11909.4
BN1044_03793	A0A1C6Z539	Sugar-phosphatase	1.51577	0.00150043	8	7256.59	5816.86	7218	20501	19205.1	18093.4
aceK	A0A1C6Z683	Isocitrate dehydrogenase kinase/phosphatase	1.51557	0.0102232	8	1002.36	718.868	607.543	2332.79	2271.97	1930.52
yedY	A0A1C6Z620	Protein-methionine-sulfoxide reductase catalytic subunit MsrP	1.51413	0.00222136	13	3719.17	3524.66	3004.72	10530.6	8479.53	10278.8
BN1044_04415	A0A1C6Z755	Glycerophosphoryl diester phosphodiesterase	1.51153	0.0220867	8	923.068	1410.18	1001.92	2295.84	4034.23	3263.5
yccJ	A0A0K0HV02	YccJ-like protein	1.51128	0.00127159	8	169384	164488	175134	550214	483107	425231
ilvD	A0A1C6YZJ1	Dihydroxy-acid dehydratase	1.50674	0.00377942	29	118361	132763	129563	441772	342946	308364
BN1044_01831	A0A1C6Z010	Deoxyribodipyrimidine photo-lyase	1.50607	0.000104618	23	17269.9	15927.7	16553.5	45169.3	47966.5	48158.3
argE	A0A1C6YZD7	Acetylornithine deacetylase	1.50172	0.00518575	11	19664.2	29992.8	22934.6	70039.4	67543.4	64930.6
BN1044_00928	A0A1C6YX77	Cystine transport system ATP-binding protein	1.49711	0.00520353	12	11076.2	14220.6	16305.2	41488.6	34826.7	39977.8
cysB	A0A1C6Z4E5	LysR family transcriptional regulator, cys regulon transcriptional activator	1.48718	0.00306292	17	69485.3	92529.6	87879.8	240098	247962	209097
BN1044_03590	A0A1C6Z4D9	Cystathionine gamma-synthase	1.48514	0.000712469	14	42878.2	44993.7	51142.1	136612	122975	128847
ygdR_1	A0A0K0HPV2	Uncharacterized lipoprotein ygdR	1.48445	0.00194437	5	111568	104181	103505	351865	268535	278936
BN1044_04273	A0A1C6Z6E7	Protein MgtC	1.47717	0.04932	3	451.301	211.289	195.375	769.949	625.22	835.101
selO	A0A1C6YVG1	Protein adenylyltransferase SelO	1.47073	0.0050773	23	16856.4	18271.7	21741.5	63027.4	49216.7	45961.5
BN1044_01038	A0A1C6YXJ1	Protein HflK	1.46962	0.00421114	28	183544	186276	197479	640102	435627	514344
BN1044_02097	A0A1C6Z093	Two component transcriptional regulator, LuxR family	1.45141	0.00822273	14	9274.93	10808.3	11961.2	23433.6	35511	29471.1
oppD	A0A1C6YWM1	Oligopeptide transport system ATP-binding protein	1.45102	0.000189722	12	10597.6	11188.5	11117	29449.2	28631.2	31948.9
hisB	A0A1C6Z2D0	Histidine biosynthesis bifunctional protein HisB	1.45091	0.0194588	18	27838.3	26278.8	26656.2	101778	52533.8	74516.8
BN1044_00377	A0A1C6YVN0	Type VI secretion system protein ImpJ	1.44963	0.0367783	6	1699.35	1071.75	1494.28	4149.88	5156.91	2591.36
nudE	A0A1C6Z2Y5	ADP-ribose diphosphatase	1.44216	0.0205923	11	17374.8	14647.5	17937.4	64429.3	34830.2	40813.6
kefG	A0A1C6Z381	Glutathione-regulated potassium-efflux system ancillary protein KefG	1.43712	0.0355142	5	648.347	1150.8	1442.43	2814.16	2888.11	2628.96
avtA	A0A1C6YYV0	Valine-pyruvate aminotransferase apoenzyme	1.43688	0.00247422	14	12386	13488.7	13953.7	30408.1	40360.3	37694.2
BN1044_01104	A0A1C6YXK9	DNA-binding transcriptional regulator, LysR family	1.43626	0.0323289	5	249.422	271.67	291.318	1143.54	623.6	548.606
BN1044_03489	A0A1C6Z4M2	DUF2543 family protein	1.43364	0.00173383	6	16238	17616.2	18841.8	53577	46941	42241.7
rraB	A0A1C6Z5W2	Regulator of ribonuclease activity B	1.43236	0.0264845	3	25199.3	24074.4	23476.1	97472.9	60797.5	47244.7
dgt	A0A1C6Z1H4	Deoxyguanosinetriphosphate triphosphohydrolase	1.42148	0.00649944	12	1312.43	886.025	1277.44	3004.94	3019.9	3146.02
bolA	A0A0M2NFE5	Transcriptional regulator BolA	1.42073	0.046708	4	5987.08	4163.44	7606.75	21745.8	10962.9	15262.1
BN1044_03501	A0A1C6Z4C2	EAL domain, c-di-GMP-specific phosphodiesterase class I (Or its enzymatically inactive variant)	1.42063	0.00354631	21	2703.69	2647.16	2204.96	6150.89	6242.95	7884.41
BN1044_03283	A0A1C6Z416	cyclic-guanylate-specific phosphodiesterase	1.41988	0.00438571	5	123.301	133.825	106.762	379.282	278.262	319.731
rnr	A0A1C6YXN9	Ribonuclease R	1.41936	0.0025253	56	146493	138210	130718	416955	313112	387895
cutA	A0A1C6YXN2	Divalent-cation tolerance protein CutA	1.41767	0.0202457	4	1788.02	1586.36	1011.9	4164.89	3249.77	4043.32
BN1044_01384	A0A1C6YYG8	Lipoprotein	1.41641	0.00284546	6	1676.46	2257.94	2154.28	5135.91	5434.01	5556.64
BN1044_00689	A0A1C6YWL5	Putative NAD(P)H nitroreductase	1.41603	0.00137898	10	120275	103530	112351	335531	276817	286217
BN1044_04368	A0A1C6Z6Z4	Acetyltransferase (GNAT) domain-containing protein	1.40707	0.0431697	5	458.652	958.08	741.122	2120.64	2048.26	1398.42
cmoM	A0A1C6Z529	tRNA 5-carboxymethoxyuridine methyltransferase	1.39941	0.00123817	7	1137.58	1191.3	1055.55	3350.02	2845.96	2754.25
rraA	A0A1C6YZC8	Regulator of ribonuclease activity A	1.39156	0.0109104	7	66189.5	70984.4	70782.9	234792	140646	181874
pntB	A0A0K0HU47	NAD(P) transhydrogenase subunit beta	1.37999	0.00202164	12	41155.6	40727.5	41416.9	112668	90932.7	119462
qmcA	A0A0K0HWV5	Protein QmcA	1.37725	0.0160111	12	7221.69	4497.47	4356.5	13129.6	12762.6	14802.5
oppF	A0A1C6YWN0	Oligopeptide transport system ATP-binding protein	1.37494	0.00272687	16	13382.8	14585.1	11408.2	37482.8	33561.4	30881.2
cca	A0A1C6Z684	Multifunctional CCA protein	1.3711	0.0239486	24	219052	186188	243503	766416	544176	412118
proY	A0A1C6YZM3	Proline:proton symporter, AAT family	1.36862	0.0150474	4	402.577	251.013	245.015	732.187	800.409	727.428
BN1044_03719	A0A1C6Z4T9	Murein L,D-transpeptidase YcbB/YkuD	1.36719	0.00194437	22	29109.9	34981.8	37844.4	91121.2	85433.3	84984.2
pepT	A0A1C6YWP7	Peptidase T	1.35007	0.00485091	20	15156	11395.5	12696.7	34743.4	36377.2	28743.6
cls	A0A1C6Z708	Cardiolipin synthase A	1.34523	0.0201861	8	1914.17	1566.52	1563.83	3064.38	5307.38	4728.74
trpF	A0A1C6Z7J4	Multifunctional fusion protein	1.34409	0.0099434	26	51593.1	54728.9	61543.8	169428	110237	152235
BN1044_03253	A0A1C6Z3Z4	Phosphofructokinase	1.33893	0.000544221	11	18565.4	16937.7	16923	47721.9	42883.5	42092.6
BN1044_01760	A0A1C6YZE6	Predicted transcriptional regulator YheO, contains PAS and DNA-binding HTH domains	1.32598	0.00967454	10	20970.7	27196.2	31934.6	73173.6	59721.4	65671.4
BN1044_02596	A0A1C6Z278	Polymerase/histidinol phosphatase N-terminal domain-containing protein	1.32508	0.00425294	13	6217.22	6504.72	6174.49	19296.6	13955	14584.2
BN1044_01352	A0A1C6YYC2	UDP-glucose 4-epimerase	1.32249	0.00181414	16	71207.5	67341.3	65901	190267	174905	148546
BN1044_00592	A0A1C6YWH2	Uncharacterized protein	1.31593	0.0270013	3	526.213	449.091	492.843	1499.79	828.645	1446.12
BN1044_02333	A0A1C6Z151	HTH-type transcriptional regulator MetR	1.30971	0.039813	6	388.786	659.892	392.583	894.121	1494.2	1148.42
csrA	A0A0K0HM67	Translational regulator CsrA	1.30828	0.00604189	6	65369.5	56720.7	67214.7	171220	173912	127113
BN1044_03257	A0A1C6Z3H9	Copper resistance protein C	1.30635	0.00124253	4	89910.2	94166.9	93674.2	259952	212328	217361
BN1044_04026	A0A1C6Z610	Glutathione S-transferase	1.30465	0.000273539	9	24194.5	24773.4	27262.6	63246.5	61487.6	63337.1
ihfA	A0A0K0HVB8	Integration host factor subunit alpha	1.30358	0.00611292	13	157859	174687	198704	516370	374334	426350
BN1044_01142	A0A1C6YXU1	Lysozyme inhibitor LprI N-terminal domain-containing protein	1.30121	0.00879486	8	3077.16	3484.65	2433.75	7025.4	8453	6576.78
cbiA	A0A1C6YY55	Cobyrinate a,c-diamide synthase	1.29799	0.00189132	10	985.439	793.059	858.58	2177.34	2300.28	1991.65
BN1044_02384	A0A1C6Z118	Polar amino acid transport system substrate-binding protein	1.29349	0.0241215	12	32144.7	26796.4	41001.8	106020	70759.6	69335.3
lnt	A0A1C6YZL7	Apolipoprotein N-acyltransferase	1.2905	0.0106132	8	15050.7	11771.1	15182.8	40665.7	27908.4	34689.5
ygfZ	A0A1C6Z6P0	tRNA-modifying protein YgfZ	1.29038	0.0128206	18	25236.1	27208	30780.8	82656.5	52313.4	71521.1
plu0668	A0A0K0HMP7	UPF0325 protein BN1044_03399	1.28919	0.0104106	17	171603	172070	187851	563848	373259	384703
rof	A0A0K0HMF7	Rho-binding antiterminator	1.28237	0.0131697	5	11910.7	11116.4	8012.19	26537.2	27319.2	21058.2
glsA	A0A1C6YXR1	Glutaminase	1.28126	0.0109362	4	2164.67	2639.3	1744.69	5465.26	5730.57	4569.64
thrA	A0A1C6Z3V4	Bifunctional aspartokinase/homoserine dehydrogenase	1.27887	0.00420324	39	101814	114641	129555	316277	248291	275108
BN1044_01837	A0A1C6YZT4	Purine nucleoside phosphorylase	1.27271	0.00317611	8	2044.42	1837.52	2468.28	4950.1	5295.66	4989.21
tdcC	A0A1C6YV48	Threonine/serine transporter TdcC	1.27201	0.00480146	8	14814.1	16902.9	14309.3	44076.4	34820.9	32881.3
BN1044_01401	A0A1C6YYR7	Osmoprotectant transport system permease protein	1.27026	0.0246408	5	3948.14	4348.28	4222.56	8684.65	8122.6	14421.2
BN1044_01834	A0A0K0HR33	PhnA family protein	1.26432	0.0147094	4	22287.4	21456.6	21082.9	69988.2	45489.2	43894.2
hupB	A0A0K0HVL6	Bacterial nucleoid protein HU beta subunit	1.264	0.0299655	3	70578.1	82747.9	48197.7	197793	137481	143385
wzzE	A0A1C6YZF5	ECA polysaccharide chain length modulation protein	1.2615	0.00333214	11	26642.2	29037.3	32974.7	78722.8	62899.4	70991.2
BN1044_03764	A0A1C6Z5B1	Inner membrane protein YejM	1.25681	0.00420324	15	6176.35	5351.38	6276.83	14043.1	12304.8	16383.9
BN1044_03670	A0A1C6Z548	CinA-like protein	1.25334	0.0404442	13	11953.6	15717.5	21028.5	47537.6	28540.7	39452.2
yqhD	A0A0K0HV34	Alcohol dehydrogenase	1.24966	0.00536132	17	19199.1	24282.2	26796.2	55110.3	51809.1	58824.8
BN1044_03181	A0A1C6Z3H2	N-ethylmaleimide reductase	1.2474	0.00286957	19	7444.14	8937.55	8986.17	22093.8	18118.3	19986.4
nei	A0A1C6Z025	Endonuclease 8	1.24644	0.00760874	12	2424.33	3333.65	2545.36	6449.5	7289.46	5843.66
uvrA	A0A1C6Z645	UvrABC system protein A	1.24455	0.00597931	40	35652.3	27398.9	31587.9	69833.2	67768.1	86735.6
BN1044_04349	A0A1C6Z700	UPF0482 protein BN1044_04349	1.2392	0.00104253	4	26367.6	27141.9	29533	69883.5	66787.2	59574.9
BN1044_01974	A0A1C6Z044	Serine protease DegQ	1.23533	0.000136715	18	32837.3	33240.2	31593.4	80148.3	76063	73819.7
BN1044_02678	A0A1C6Z2K8	Zinc-type alcohol dehydrogenase-like protein	1.23393	0.000457086	15	61059.2	58648.9	57101.5	147356	139919	129051
uvrB	A0A0K0HSG1	UvrABC system protein B	1.22752	0.00398602	25	10867.3	10538.5	11232.1	30331.3	22295.6	24423.3
BN1044_02112	A0A0M2NFP2	Probable lipid kinase YegS-like	1.22686	0.00315068	13	20967	24125.7	27926.4	55131.5	58996.9	55688.3
BN1044_03062	A0A1C6Z2Y0	Helicase HerA-like C-terminal domain-containing protein	1.22345	0.0188336	25	64318.1	71885	69386.1	218446	135335	138158
cpxR	A0A0K0HT94	Envelope stress response regulator transcription factor CpxR	1.22042	0.0280018	13	48101.7	29252.8	31496.9	77956.6	71483.5	100620
plsY	A0A1C6Z6V1	Glycerol-3-phosphate acyltransferase	1.21629	0.000964524	7	1072.26	1089.39	988.658	2673.29	2303.68	2352.25
BN1044_03469	A0A1C6Z423	Enoyl reductase (ER) domain-containing protein	1.21296	0.000896612	13	80210.4	85746.5	82158.9	205285	197273	173817
ushA	A0A1C6Z0S6	5'-nucleotidase / UDP-sugar diphosphatase	1.21218	0.000624184	28	42277.4	44217.3	47104	110717	99617.5	99292.8
rhlE	A0A1C6Z1Z2	ATP-dependent RNA helicase RhlE	1.21177	0.0461022	19	13526.8	18581.8	18753.2	37854.7	55256.4	28002.4
BN1044_01197	A0A1C6YY45	Oxepin-CoA hydrolase / 3-oxo-5,6-dehydrosuberyl-CoA semialdehyde dehydrogenase	1.20624	0.0321801	13	1700.42	1411.69	1728.03	3086.01	5338.59	3092.89
BN1044_03298	A0A1C6Z3T3	NAD(P)-dependent dehydrogenase, short-chain alcohol dehydrogenase family	1.20521	0.0179472	12	69670.9	67814.9	78640.8	217674	130980	159744
fumC	A0A1C6Z6N7	Fumarate hydratase class II	1.20194	0.00236384	24	25131.7	21992	24981.3	60450.4	49012.8	56735.6
nnrD	A0A1C6YXH7	Bifunctional NAD(P)H-hydrate repair enzyme	1.20061	0.0242153	15	7904.05	5532.62	6194.05	11332.4	17362.8	16713.7
BN1044_00337	A0A1C6YVL9	CoA-binding domain-containing protein	1.2006	0.00244714	5	34440.2	30148.2	31509	83306.4	66587.6	71604.7
BN1044_03837	A0A1C6Z5H4	Benzoyl-CoA reductase/2-hydroxyglutaryl-CoA dehydratase subunit, BcrC/BadD/HgdB	1.1947	0.0385044	22	7146.71	3773.02	5858.73	14601.3	11307.7	11475
BN1044_03505	A0A1C6Z4G3	Serine acetyltransferase	1.19442	0.0242153	7	1986.93	1618.31	1388.48	3113.49	3502.38	4907.32
tyrA	A0A1C6YWQ9	T-protein	1.19379	0.0236486	12	4551.23	4731.64	3091.68	8422.69	8330.96	11357.8
ygdR_2	A0A0M2N923	Uncharacterized lipoprotein ygdR	1.18698	0.0220276	7	841019	764757	993846	2545900	1540470	1923560
BN1044_01938	A0A1C6Z029	Ribonuclease	1.18638	0.0240993	4	2816.8	4136.06	2784.44	8895.67	7023.21	6120.3
poxB	A0A1C6Z2K5	Pyruvate dehydrogenase [ubiquinone]	1.18454	0.000122434	31	297711	308528	284375	682068	659282	682070
rlmJ	A0A1C6Z121	Ribosomal RNA large subunit methyltransferase J	1.18449	0.00138758	19	8305.23	9539.58	9896.29	21442.6	21774.6	19716.1
BN1044_03398	A0A1C6Z4F7	Flavodoxin	1.18226	0.0244278	6	28137.9	18922	31966.2	65954.1	56630.1	53253.9
BN1044_00333	A0A1C6YVT9	Inner membrane protein YccF	1.16916	0.0002904	4	2395.09	2462.75	2663.61	5486.38	5734.8	5678.95
lpp	A0A0K0HVN1	Major outer membrane lipoprotein Lpp	1.15118	0.0211149	7	188288	197453	238867	605083	385268	417331
BN1044_00332	A0A1C6YVM7	TIGR01666 family membrane protein	1.14031	0.00681431	4	325.828	306.061	326.671	632.147	862.714	639.768
ampC	A0A1C6Z2L2	Beta-lactamase	1.13803	0.0190167	20	12713.3	8710.22	12490.2	27725.3	25455.5	20890
bcsA	A0A1C6YVA6	Cellulose synthase catalytic subunit [UDP-forming]	1.12952	0.0158281	12	1320.94	1239.6	1754.65	2639.82	3572.21	3190.8
BN1044_01832	A0A1C6YZX2	3',5'-cyclic-nucleotide phosphodiesterase	1.1253	0.00286977	19	16942.6	17792.4	15226.6	40921.5	34336	33913
rng	A0A0K0HRD2	RNAse G	1.12326	0.000855031	27	22657	26167.6	24667.2	50926	53401.1	55590.6
BN1044_03164	A0A1C6Z421	Glutathione S-transferase	1.12259	0.0010435	11	96126.1	84390.2	89869.9	209573	195009	184147
BN1044_01539	A0A1C6YZ43	Heptosyltransferase-3	1.12177	0.00370223	11	23974.5	25205.6	29427.7	61662.5	51149	58104.2
pspE	A0A0K0HN75	Phage shock protein E	1.12053	0.0014382	10	26490.1	28331.6	25936.8	59743.3	63314.5	52895.8
coaBC	A0A1C6YYY0	Coenzyme A biosynthesis bifunctional protein CoaBC	1.11867	0.0250876	12	8874.81	6821.85	7655.23	12933.1	17286	21226.6
BN1044_01940	A0A1C6Z008	UPF0307 protein BN1044_01940	1.10805	0.0033105	14	22219.9	21762.4	17806.4	42864.1	47308.5	42526.4
BN1044_02231	A0A1C6Z0M3	50S ribosomal protein L16 3-hydroxylase	1.10619	0.00495114	9	14059.4	13334.1	13997	35448.9	26666.8	27693.5
sbmC	A0A0M2NA01	DNA gyrase inhibitor	1.10382	0.00451462	6	26177.4	23241	22827.7	56396.1	44365	55106.1
BN1044_02760	A0A1C6Z245	Aspartate racemase	1.09632	0.00903498	12	21518.3	23234.3	17182.8	38881.3	45039.7	47947.9
BN1044_00591	A0A1C6YW83	Uncharacterized protein	1.08523	0.0317733	6	755.145	556.899	587.301	1773.47	1102.93	1206.02
hns2	A0A0M2N5A9	DNA-binding protein	1.08436	0.0461529	25	504645	511770	596973	1632460	843281	1067760
BN1044_03436	A0A1C6Z4T6	Alcohol dehydrogenase	1.07939	0.0257461	23	381325	295917	390689	959505	615775	704069
kdpB	A0A1C6YZQ4	Potassium-transporting ATPase ATP-binding subunit	1.07769	0.048622	13	1477.02	2336.38	2058.21	3033.25	4382.14	5024.36
BN1044_04348	A0A1C6Z6X3	3-hydroxy acid dehydrogenase / malonic semialdehyde reductase	1.07694	0.000624184	17	64717.5	63580.4	70450.2	144891	142106	132174
BN1044_02115	A0A1C6Z0U0	Two-component system, OmpR family, response regulator BaeR	1.07308	0.00309898	12	12939.5	15891.3	15496.5	32796.7	28934.9	31271.5
thiE	A0A1C6YUQ3	Thiamine-phosphate synthase	1.06936	0.0391883	6	139.122	179.532	94.934	288.052	279.88	271.799
BN1044_04296	A0A1C6Z6W2	YdgH/BhsA/McbA-like domain-containing protein	1.0675	0.0392023	18	108646	115349	136905	346905	236178	192775
metL	A0A1C6Z4R3	Bifunctional aspartokinase/homoserine dehydrogenase	1.0661	0.00597931	46	64644.5	74821.4	76726.2	167064	129690	157215
glgX	A0A1C6Z2S4	Glycogen debranching enzyme	1.06553	0.0106132	23	4062.93	3443.28	3212.65	8869.17	6614.15	7024.11
BN1044_01471	A0A1C6YYS1	Chromate reductase	1.06278	0.00247422	17	178888	172269	184447	418421	371142	333653
ytfQ	A0A1C6Z1E9	Simple sugar transport system substrate-binding protein	1.0584	0.000810661	11	28334.8	28706.6	25123.7	57988.1	57674.4	55193.5
recD	A0A1C6Z407	RecBCD enzyme subunit RecD	1.0535	0.0112256	12	3313.85	3661.85	2812.56	7790.1	5808.2	6744.65
btuB	A0A1C6YZ40	Vitamin B12 transporter BtuB	1.05286	0.0204145	27	6795.03	9173.54	6223.23	16017.3	16713.5	12939.3
luxS	A0A1C6YWV7	S-ribosylhomocysteine lyase	1.05099	0.00376484	14	401506	391856	427308	975131	770137	796288
ppc	A0A0K0HSA2	Phosphoenolpyruvate carboxylase	1.04736	0.00171372	66	220018	240715	224405	510463	427389	480916
kefC	A0A0K0HRZ8	Glutathione-regulated potassium-efflux system protein KefC	1.04539	0.0229611	13	2295.03	1738.68	1982.79	3226.49	4469.24	4823.89
BN1044_04602	A0A1C6Z7P6	Uncharacterized protein	1.04452	0.00135583	11	10130.7	10926.2	10214.9	20383.1	20572.1	23664.4
gltA	A0A1C6YZY4	Citrate synthase	1.03943	0.00195186	29	673485	628429	666166	1494530	1223540	1338880
BN1044_04451	A0A1C6Z7A1	Ribosomal protein S18 acetylase RimI	1.03919	0.0049449	12	134821	114741	128235	297263	237836	243524
BN1044_00972	A0A1C6YXB5	Luciferase family oxidoreductase, group 1	1.03901	0.0220276	6	861.993	937.556	1105.69	1681.4	2522.91	1827.61
lrp	A0A0K0HS61	Leucine-responsive regulatory protein	1.03727	0.00537684	18	135723	145659	161413	346853	272526	291823
argR	A0A0K0HR29	Arginine repressor	1.03586	0.0121449	4	14295.8	15600.3	15032.1	37372.6	25268	30599.4
BN1044_01011	A0A1C6YXC3	Translocation and assembly module subunit TamA	1.03489	0.00541477	26	8134.54	10344.3	9714.71	20977.5	19000.4	17642.1
BN1044_00809	A0A1C6YWT7	Putative spermidine/putrescine transport system ATP-binding protein	1.03435	0.033078	14	8850.21	6858.78	5225.62	13067.9	16075.1	12974.4
BN1044_02834	A0A1C6Z2W9	Sigma-54 dependent transcriptional regulator, dga operon transcriptional activator	1.03295	0.0257461	5	124.137	137.474	158.248	357.372	224.403	288.505
pssA	A0A1C6Z3R9	CDP-diacylglycerol---serine O-phosphatidyltransferase	1.02673	0.024354	26	68563.4	45281.6	48747.2	122739	109701	95059.9
nqrA	A0A1C6Z4C5	Na(+)-translocating NADH-quinone reductase subunit A	1.02588	0.00286786	19	19422.4	18342.3	19933.7	44394.6	35806.9	37714.8
BN1044_03480	A0A1C6Z431	YdgH/BhsA/McbA-like domain-containing protein	1.02436	0.0291249	6	51641.9	30664.2	37811.2	87305.3	75700.8	76243.9
menI	A0A1C6Z6Q1	1,4-dihydroxy-2-naphthoyl-CoA hydrolase	1.02381	0.0150474	5	12367.2	9189.5	9114.35	21779.8	22390.5	17854.9
BN1044_00210	A0A0K0HWD3	Cellulose biosynthesis protein BcsR	1.02328	0.0390956	3	714.771	856.334	1069.44	1442.05	2275.27	1675.21
BN1044_03739	A0A1C6Z5R7	SOS-response transcriptional repressor LexA (RecA-mediated autopeptidase)	1.01424	0.00360278	8	4087.71	4677.79	3749.07	9019.43	8194.43	7992.7
cysQ	A0A1C6YXF0	3'(2'),5'-bisphosphate nucleotidase CysQ	1.01376	0.00124222	13	49058.4	48551.1	44356.4	102361	89277.1	95171.8
BN1044_04401	A0A1C6Z6S7	Starvation-inducible DNA-binding protein	1.01352	0.00383812	15	407752	416085	436388	914428	909891	732171
BN1044_03968	A0A1C6Z5U7	Iron uptake system component EfeO	1.01299	0.0102232	33	321680	270788	267098	686424	528062	527551
cutC	A0A1C6YWD4	PF03932 family protein CutC	1.00964	0.00381412	11	12817.4	14134.4	13524.6	23606.3	29316.7	28897
BN1044_02508	A0A0K0HRB0	Protein of uncharacterized function (DUF1451)	1.00826	0.0284888	20	84196	82450.7	97246.1	234384	144414	162319
metK	A0A1C6Z295	S-adenosylmethionine synthase	1.00006	0.00168632	30	355548	385174	371243	818156	691595	718900
panF	A0A1C6Z640	Sodium/pantothenate symporter	0.996327	0.0217603	3	591.228	946.722	768.298	1555.87	1485.22	1477.46
pntA	A0A1C6Z6S2	NAD(P) transhydrogenase subunit alpha	0.995821	0.00812399	17	74952.8	77113.1	83893.5	170565	130845	172311
BN1044_01709	A0A1C6YZN7	Molybdate transport system regulatory protein	0.992606	0.017641	7	19212.6	19724.6	21703.7	45291.4	45378.1	31526.7
BN1044_03935	A0A1C6Z5F1	Glucose-1-phosphate thymidylyltransferase	0.982207	0.0167054	11	64140.6	69616.4	82054.9	169975	120836	137528
queE	A0A1C6Z0D1	7-carboxy-7-deazaguanine synthase	0.976822	0.0129799	12	23823.3	26754.2	29471.2	55063.7	43656	59571.6
BN1044_02032	A0A1C6Z0J0	Putative lipoprotein	0.975574	0.000237299	12	594438	603462	642691	1234400	1196180	1187240
BN1044_03921	A0A1C6Z5R1	Universal stress protein	0.974489	0.0191311	6	16792	11919.2	14264.8	31897.1	24105.9	28170.5
BN1044_01122	A0A1C6YY61	Transcriptional regulator, DeoR family	0.974123	0.0118872	11	17303	17003.9	17518.6	41966.2	29603.4	31452
BN1044_04254	A0A1C6Z6J3	Putative phosphoenolpyruvate synthase regulatory protein	0.973902	0.0201482	12	19501.1	19779.5	20591.2	33717.7	35214.1	50687.9
pgsA	A0A0K0HMY1	CDP-diacylglycerol--glycerol-3-phosphate 3-phosphatidyltransferase	0.971379	0.0272958	4	2280.02	2963.41	3390.43	5029.89	5167.68	6643.14
BN1044_04266	A0A1C6Z6T4	Phenazine biosynthesis protein PhzF family	0.97019	0.0274514	9	12160.7	11831.4	13100.7	27554.3	28297.1	18177.3
dapE	A0A1C6Z7B5	Succinyl-diaminopimelate desuccinylase	0.969779	0.00360278	19	65590.9	67822.5	61163.8	140218	129466	112603
ihfB	A0A0K0HQW5	Integration host factor subunit beta	0.969603	0.0167054	8	125997	123510	118173	249456	288838	191678
BN1044_00752	A0A1C6YX73	L,D-transpeptidase YcfS	0.964486	0.00814432	19	70039.5	66065.4	79295.4	162241	133142	126214
zntB	A0A1C6Z770	Zinc transport protein ZntB	0.963571	0.00655785	15	11725.3	11808.1	10117.8	24642.9	19290.4	21854.9
ompR	A0A0K0HNB0	Transcriptional regulatory protein OmpR	0.962244	0.00449731	18	72726.5	71379.3	83256	165686	138073	139727
amiC	A0A1C6Z498	N-acetylmuramoyl-L-alanine amidase	0.955541	0.00179266	9	3076.32	3106.04	3601.63	6210.75	6565.05	6155.95
BN1044_02932	A0A1C6Z2J2	DNA-binding transcriptional regulator, LysR family	0.954912	0.00218287	7	1644.86	1526.32	1593.64	2807.69	3392.09	3059.98
BN1044_01663	A0A1C6YZ95	Type I restriction enzyme endonuclease subunit	0.954884	0.00123351	55	21219.4	18834.3	20426.8	39888.5	40692.5	36632.5
BN1044_01759	A0A1C6YZJ9	Threonine dehydratase	0.949471	0.00325926	11	34639	31455	36516.4	72841.8	63709.1	61747.2
srmB	A0A1C6YY81	ATP-dependent RNA helicase SrmB	0.949301	0.00154207	27	20643.1	19669.7	17699.3	39102.4	36450.2	36302
yfdZ	A0A1C6Z080	Alanine-synthesizing transaminase	0.949259	0.00168341	21	39429.9	43282.6	42991.8	87273.4	75043.2	80648.6
ptsH	A0A0K0HQG9	Phosphocarrier protein HPr	0.946531	0.00597026	8	165998	161654	158256	358452	313636	270394
BN1044_01983	A0A1C6Z0J8	N-acylmannosamine kinase	0.942604	0.00434163	5	5484.12	4992.55	5532.4	11324.5	10495.1	9048.78
BN1044_00272	A0A1C6YVG5	Phospho-2-dehydro-3-deoxyheptonate aldolase	0.94065	0.00179178	14	12632.9	13121.1	12041.1	26090.1	22135	24438.5
crr	A0A0K0HR94	Glucose-specific phosphotransferase enzyme IIA component	0.939123	0.0316844	15	300969	362661	396240	865931	589873	596831
tpx	A0A1C6YWS0	Thiol peroxidase	0.938164	0.0263755	14	516413	359587	522102	1005550	828801	818368
BN1044_01096	A0A1C6YXN4	Transcriptional regulator, TetR family	0.9354	0.00758557	14	50397	46653.7	48558	109648	82780.9	87977.2
glgA	A0A1C6Z3C2	Glycogen synthase	0.931608	0.0387887	16	5489.98	5602.74	4398.51	12728.3	7833.93	9415.68
BN1044_03446	A0A1C6Z4U6	YfhG lipoprotein	0.931252	0.000201738	14	22135.4	21943.9	22378.1	42082.1	44083.9	40630.4
pfkA	A0A0M2NEK8	ATP-dependent 6-phosphofructokinase	0.925691	0.00201322	18	208134	218440	222353	454110	399817	381660
BN1044_01124	A0A1C6YXN3	DUF2884 family protein	0.925499	0.0151542	12	74754.1	81473.9	88815.3	186615	132583	149801
BN1044_03664	A0A1C6Z530	Chaperone protein EcpD	0.921106	0.0349567	7	1944.72	1573.4	1419.05	2449.78	3263.61	3687.32
BN1044_03790	A0A1C6Z5D7	PTS system, fructose-specific IIC component	0.920757	0.0275832	9	3855.31	3833.73	3484.57	5792.19	6602.52	9136.99
hutG	A0A1C6Z0C8	Formimidoylglutamase	0.91672	0.00382214	16	27437.4	28680.8	26602.1	45916	57145.8	53676.2
BN1044_00427	A0A1C6YVS9	Phage protein	0.916262	0.0199149	6	4258.07	5055.58	5684.14	10398.7	10068.9	7855.16
BN1044_00094	A0A1C6YUX0	NADPH2:quinone reductase	0.915115	0.0072202	20	36578.3	35476.4	36130.3	78274	68738	58432.1
BN1044_02040	A0A1C6Z087	Membrane fusion protein, multidrug efflux system	0.914521	0.00651416	29	156274	140007	137962	302965	237399	281072
glgC	A0A1C6Z2V7	Glucose-1-phosphate adenylyltransferase	0.909047	0.0161224	18	47914.2	51901.1	37131.9	77014.6	90135.5	88078.4
metN_2	A0A0K0HQX6	D-methionine ABC transporter, ATP-binding protein	0.906185	0.0169603	18	16317	20050.5	22762.5	37623.3	32627.9	39930.7
BN1044_00657	A0A1C6YWH0	2-keto-4-pentenoate hydratase/2-oxohepta-3-ene-1,7-dioic acid hydratase (Catechol pathway)	0.90524	0.0403988	11	27525.2	23758	27282.4	61481.5	36675.8	51977.3
pheT	A0A1C6YVD2	Phenylalanine--tRNA ligase beta subunit	0.901316	0.0207659	47	713710	614842	690922	1528370	1031700	1252860
BN1044_02162	A0A1C6Z0X5	Quinol monooxygenase YgiN	0.901058	0.00974129	11	113931	111079	127235	239227	236257	185535
BN1044_01674	A0A1C6YZ52	Uncharacterized zinc-type alcohol dehydrogenase-like protein	0.900347	0.00686672	9	15370.5	11741.3	13754.6	24108	26336.8	25422.7
gloB	A0A1C6YX19	Hydroxyacylglutathione hydrolase	0.891714	0.0101292	9	9763.99	10809.4	13310.3	21514.5	20285.4	20558.9
BN1044_01044	A0A1C6YXI0	N-acetylmuramoyl-L-alanine amidase	0.890962	0.0113987	23	6057.78	5004.86	5737.89	11884.7	10329.3	9036.92
purR	A0A1C6Z3F1	HTH-type transcriptional repressor PurR	0.886471	0.0052544	18	80785.9	73703.1	77932.6	163883	130320	137265
idi	A0A1C6YV58	Isopentenyl-diphosphate Delta-isomerase	0.885195	0.018548	4	1396.38	1160.95	1125.96	2577.05	2367.23	1885.34
BN1044_02718	A0A1C6Z2P5	Putative ATP-dependent endonuclease of the OLD family	0.880551	0.0341028	17	2360.87	2631.55	2595.4	5197.14	3519.35	5501.47
cyaY	A0A1C6Z1B2	Iron-sulfur cluster assembly protein CyaY	0.877873	0.0235447	8	20058.1	21805.4	24094	50257.2	34732.4	37465.3
hflB	A0A1C6YXT4	ATP-dependent zinc metalloprotease FtsH	0.877559	0.00445307	40	182595	170071	206067	363595	316162	345236
cysD	A0A0K0HS73	Sulfate adenylyltransferase subunit 2	0.873657	0.0154656	12	31967.1	33269.8	31392.2	61785.8	48300.7	68821.4
trpR	A0A0K0HPM5	Trp operon repressor	0.870449	0.0086365	5	5670.23	5705.89	6771.77	12248.2	9837.46	11111.3
BN1044_02544	A0A1C6Z1M1	Zinc-ribbons	0.868171	0.00649944	7	3039.55	2594.81	2332.92	4700.53	4899.07	4859.49
BN1044_01215	A0A1C6YXX5	histidine kinase	0.865145	0.0355142	21	3755.85	5425.1	3519.75	7449.76	8331.72	6983.22
serC	A0A1C6Z550	Phosphoserine aminotransferase	0.860923	0.00183671	21	175170	174710	178183	352032	298635	310751
BN1044_02039	A0A1C6Z0M2	Efflux pump membrane transporter	0.859867	0.00640329	26	77531.9	82103.7	75455.7	147706	123493	157410
BN1044_02694	A0A1C6Z2I5	D,D-heptose 1,7-bisphosphate phosphatase	0.857287	0.0254708	7	16250.9	12314.9	18245	30200.5	25735.7	27932.6
BN1044_01329	A0A1C6YYJ9	Two-component system, NtrC family, C4-dicarboxylate transport response regulator DctD	0.857277	0.0161893	11	3409.05	4075.18	3582.13	8001.01	6003.86	6159.49
artM	A0A1C6Z1Y1	Arginine transport system permease protein	0.857244	0.00226029	3	6366.48	7018.09	7456.46	12152.5	12301	13249.9
BN1044_03592	A0A1C6Z4V3	tRNA(Arg) A34 adenosine deaminase TadA	0.849523	0.0272958	7	11901.4	13297.2	14773.5	29755.2	20586.5	22330.1
folB	A0A1C6Z6C2	7,8-dihydroneopterin aldolase	0.846484	0.0376634	7	16872.6	19908.6	13333	34373	25540.1	29659.4
BN1044_01733	A0A1C6YZG5	DUF3251 domain-containing protein	0.845157	0.00803014	6	156719	167370	163225	340496	262347	277876
BN1044_04040	A0A1C6Z5Q9	Predicted amidohydrolase	0.842777	0.00382214	19	79250.1	81854.8	91608.7	160888	138194	154196
frsA	A0A1C6Z4I7	Esterase FrsA	0.838102	0.0194103	24	38790.3	40799.8	35788.6	84381.2	60591.9	63291.7
BN1044_00731	A0A1C6YWP9	Cationic peptide transport system ATP-binding protein	0.835138	0.00889211	10	1309.13	1367.42	1529.42	2199.71	2531.37	2791.88
BN1044_02665	A0A1C6Z267	Aerobic respiration control sensor protein	0.833143	0.030478	35	34652.4	36134	26284.4	48405	60034.5	64041.2
BN1044_00514	A0A0M2NC97	Uncharacterized conserved protein, DUF1778 family	0.833006	0.032749	4	2008.32	1602.3	1704.54	2554.94	3174.95	3822.48
BN1044_04504	A0A1C6Z7A6	Amidohydrolase 3 domain-containing protein	0.828566	0.0257724	19	17888.9	18654.2	13241.2	27645.6	27437.6	32627.7
BN1044_00340	A0A1C6YVJ7	Acylphosphatase	0.827192	0.0485129	6	11804.5	10253	11046.7	25912.6	18608.4	15486
BN1044_01969	A0A1C6Z0F8	Phospholipid transport system substrate-binding protein	0.826518	0.0355812	13	130858	142763	150213	230305	323909	209807
BN1044_02647	A0A1C6Z2G2	Ig-like domain (Group 3)	0.826185	0.00155311	52	22928.2	22023.8	25384.3	42762.6	41011.1	40736.4
fabB	A0A0K0HPJ0	3-oxoacyl-[acyl-carrier-protein] synthase 1	0.824781	0.0105252	19	392887	416339	440995	866507	683883	676465
BN1044_01887	A0A1C6YZP9	TIGR01777 family protein	0.824737	0.039813	12	17520.1	13322	13114.1	25390.5	31278.1	21416.3
BN1044_01337	A0A1C6YY95	Cobalt-zinc-cadmium efflux system protein	0.823101	0.0192512	6	3760.81	3553.92	3588.58	7534.05	5244.59	6722.11
BN1044_01822	A0A1C6YZW5	Two-component system, OmpR family, KDP operon response regulator KdpE	0.816081	0.00452757	8	2022.31	1957.54	1915.71	3075.84	3816.03	3526.2
potD	A0A1C6YWP5	Putrescine-binding periplasmic protein	0.814266	0.0189567	13	99558.8	135571	128387	231851	197887	205352
BN1044_04478	A0A1C6Z7F1	Transcriptional regulator, Spx/MgsR family	0.805255	0.0358112	6	10180.1	14126.3	14897.1	23269.9	19938.1	24638.6
BN1044_04048	A0A1C6Z5R3	Acrylyl-CoA reductase (NADPH)	0.801871	0.0346864	12	33393.7	21263.7	27266.2	47665.9	48073.2	44769.1
BN1044_02771	A0A1C6Z2U8	Catechol 2,3-dioxygenase	0.799953	0.0128502	8	32088.2	36651.3	39726.7	62948.6	70236.8	55769.4
tadA	A0A1C6Z4J1	tRNA-specific adenosine deaminase	0.796429	0.00124373	6	2294.58	2169.98	2091.61	3862.53	3579.55	3946.27
BN1044_01491	A0A1C6YYU0	Dipeptidyl peptidase IV (DPP IV) N-terminal region	0.790919	0.0316418	12	4229.36	6055.62	5067.45	7859.8	8523.67	10033.6
BN1044_01571	A0A1C6YZ31	Flavodoxin/ferredoxin--NADP reductase	0.786421	0.014113	11	24624.3	29817	28666.7	54043.9	42161.6	47397.2
BN1044_00688	A0A1C6YWJ9	Protease-4	0.785596	0.0379568	27	30366.5	25439.2	25986.6	51643.9	36722.9	54219.4
BN1044_04363	A0A1C6Z6N9	Uncharacterized conserved protein YdgA, DUF945 family	0.784786	0.0147013	34	184953	200016	221631	404245	313143	331210
pgi	A0A1C6YUS1	Glucose-6-phosphate isomerase	0.784235	0.004832	33	306548	309257	314369	597138	531680	479477
cspC	A0A0K0HV17	Cold shock-like protein CspC	0.782436	0.0127129	9	530307	520277	654402	1000920	1040580	882146
hflC	A0A0M2NFK0	Protein HflC	0.782407	0.0267278	26	121682	147059	160807	255117	208396	275409
BN1044_04463	A0A1C6Z6Y9	Arsenate reductase	0.78091	0.0372639	10	52312.6	66306.4	64916.7	125541	86122.9	105644
bamA	A0A1C6Z4D0	Outer membrane protein assembly factor BamA	0.780808	0.00284207	50	332361	349914	374053	639725	616247	559625
BN1044_04387	A0A1C6Z6Y6	Anthranilate synthase component 1	0.779623	0.0451114	21	43110.8	50165.7	59405.7	101771	90745.4	70379
BN1044_02820	A0A1C6Z296	Anthranilate phosphoribosyltransferase	0.776907	0.0300437	17	17994	16139.8	14894	33217.6	28629.4	22881.1
BN1044_04282	A0A1C6Z6P4	D-lactate dehydrogenase	0.772364	0.0103127	25	70783.5	76830.6	83273.7	147441	117220	130577
BN1044_03084	A0A1C6Z3L7	Peptidyl-prolyl cis-trans isomerase	0.772124	0.0440859	4	41484.8	44178.7	59740	96596.4	74431.5	75848.4
BN1044_02864	A0A1C6Z2Z1	Nucleoside-diphosphate-sugar epimerase	0.770621	0.00117288	11	69330.3	66150.3	61108.4	113451	110817	110683
pnp	A0A1C6YXS1	Polyribonucleotide nucleotidyltransferase	0.767046	0.00543333	38	588742	544106	631008	1101460	945890	956194
BN1044_04496	A0A1C6Z774	N-acetylglutamate synthase, GNAT family	0.766008	0.0129162	6	9357.79	8345.67	10451.2	17103.7	14155.4	16579.3
arcA	A0A0K0HS31	Dye resistance protein	0.764301	0.00597931	19	260666	259404	241951	485412	420334	392930
dcrB	A0A1C6YYW1	Inner membrane lipoprotein DcrB	0.76066	0.00695273	9	97350.2	106611	97891.1	191190	153733	168110
zipA	A0A1C6YYL1	Cell division protein ZipA	0.758564	0.0106132	12	61001.5	60425.3	57329.2	116638	89189.6	98363.5
ypeA	A0A1C6YYG5	Acetyltransferase BN1044_01407	0.7575	0.00165463	7	18149.4	17862.1	18107	32903.3	30251.1	28493.8
BN1044_01554	A0A1C6YYT9	Septal ring factor EnvC, activator of murein hydrolases AmiA and AmiB	0.756193	0.0222976	14	6606.84	6721.05	5496.28	11271.6	11659.9	8948.1
lpoA	A0A1C6Z2F6	Penicillin-binding protein activator LpoA	0.752601	0.0141505	24	85322.7	87877.1	99804.3	167450	161931	131991
BN1044_01839	A0A1C6YZQ8	Biotin-dependent carboxylase uncharacterized domain-containing protein	0.752567	0.0349133	13	4348.56	6009.58	5259.57	9754.48	9081.55	7420.14
hutI	A0A1C6Z0Q0	Imidazolonepropionase	0.750961	0.0081436	20	48341.4	49663.9	55954.3	86872.6	77785.1	94754.8
BN1044_00618	A0A1C6YWE2	Cystathione beta-lyase	0.744514	0.00240823	20	118817	120526	116278	217095	186040	193893
gapA	A0A0K0HVL4	Glyceraldehyde-3-phosphate dehydrogenase	0.743566	0.0220276	54	2455100	2688450	2909940	5372710	4093450	4099020
BN1044_00226	A0A1C6YV87	Fructosamine-3-kinase	0.739963	0.0433819	10	3531.06	2620.44	3288.23	6334.18	4877.91	4587.45
pepA	A0A1C6Z5M5	Probable cytosol aminopeptidase	0.727067	0.0119341	25	90012.7	83802.3	96106.4	159414	129153	159694
folX	A0A1C6YZY5	D-erythro-7,8-dihydroneopterin triphosphate epimerase	0.724998	0.00191364	8	37100.7	35367.7	39211.1	65278.3	60232.2	59093.3
BN1044_01512	A0A1C6YZ15	AsmA family protein	0.724868	0.0116675	12	17616.9	22170.6	20030	35512.5	32633.1	30476.8
arnB	A0A1C6YVF1	UDP-4-amino-4-deoxy-L-arabinose--oxoglutarate aminotransferase	0.723208	0.00214719	15	37173.1	39360	36117.5	64289.3	57598.9	64205.1
BN1044_03433	A0A1C6Z456	Copper homeostasis protein (Lipoprotein)	0.723073	0.00454701	6	21644.7	24334.4	25831.1	41347.9	38031.1	38915.4
BN1044_04499	A0A1C6Z797	NAD(P)-dependent dehydrogenase, short-chain alcohol dehydrogenase family	0.717969	0.0428224	10	5881.6	6223.41	6096.67	10429.4	12140.3	7843.66
acnB	A0A1C6Z5R0	Aconitate hydratase B	0.717457	0.0155354	59	1049980	1083510	1198970	2130570	1687110	1686990
adhC	A0A1C6Z2A2	S-(hydroxymethyl)glutathione dehydrogenase	0.714207	0.0270106	15	149348	147985	160596	305570	238238	215289
phoP	A0A0M2N8P6	Transcriptional regulatory protein phoP	0.713882	0.018548	17	100630	120235	115384	197686	197716	157612
BN1044_01905	A0A1C6Z052	UPF0304 protein BN1044_01905	0.713022	0.00325926	17	93166.6	108064	105547	173774	162299	165961
zntA	A0A1C6Z1K7	Cd2+/Zn2+-exporting ATPase	0.709804	0.0387887	24	11558.7	12710.4	12553.4	23651.6	15909.2	21445.7
pcnB	A0A1C6Z472	Poly(A) polymerase I	0.707212	0.0274514	22	23064	22157.2	29481	36752.5	39681.6	44956.4
BN1044_04347	A0A1C6Z6U9	Chain length determinant protein (Polysaccharide antigen chain regulator)	0.706416	0.0202029	8	9294.96	6925.55	8604.79	12821.9	14348.5	13081
rpmE	A0A0K0HUF6	Large ribosomal subunit protein bL31	0.706138	0.0266982	7	81965.7	73957	76891.1	150456	126895	106009
dpiA	A0A1C6YUW5	Transcriptional regulatory protein	0.704798	0.0385044	16	23734	24242.2	20422.1	40646.9	41972.7	29822.6
yfbQ	A0A1C6Z4X4	Alanine-synthesizing transaminase	0.6993	0.00333214	17	56438.3	59090	57553.5	100820	85611.6	95194.9
BN1044_00590	A0A1C6YW81	UPF0303 protein BN1044_00590	0.69908	0.00413485	5	8546.86	8916.24	8467.12	15170.5	12738.6	14286.8
elaB_1	A0A0K0HQQ9	Bacterial protein of uncharacterized function (DUF883)	0.694143	0.0263755	19	396656	377632	417201	782802	581379	581555
sseA	A0A1C6YWN8	Sulfurtransferase	0.692765	0.00356853	11	23164.1	22602.3	24875.7	41212.3	35893.3	37182.1
BN1044_00656	A0A1C6YWJ0	YcgL domain-containing protein BN1044_00656	0.689559	0.0203946	10	9212.35	8858.04	8762.44	16762.3	14640.3	12223.2
dacC	A0A1C6Z2G0	serine-type D-Ala-D-Ala carboxypeptidase	0.688651	0.00370917	30	327471	365332	338082	573862	511632	576808
gcvR	A0A1C6Z7A2	Glycine cleavage system transcriptional repressor	0.688569	0.0125494	7	19488.2	20966	19159.7	35955.7	32557.5	27996
proY	A0A1C6Z171	Histidine transporter	0.685678	0.0306285	6	2479.66	2430.23	1902.93	3825.35	3178.08	3925.13
eno	A0A0K0HVP9	Enolase	0.682951	0.0104106	52	2098750	2086490	2255100	3922200	3333560	3125150
fdx	A0A0K0HNA6	2Fe-2S ferredoxin	0.678881	0.0450935	11	29256	32732.3	39012.5	64275.5	48051.8	49628.5
murQ	A0A1C6Z740	N-acetylmuramic acid 6-phosphate etherase	0.676173	0.0101951	10	6422.5	7856.82	6418.87	10522.2	11122.6	11291.3
BN1044_00695	A0A1C6YWM3	Exodeoxyribonuclease-3	0.671065	0.00968076	18	90825.3	100256	83348	156828	144767	134943
fadE	A0A1C6Z482	Acyl-coenzyme A dehydrogenase	0.668237	0.0261492	28	17435.5	22716.4	22951.6	30546.3	34589.5	34527.2
BN1044_01810	A0A1C6YZH7	PTS system, N-acetylglucosamine-specific IIC component	0.665218	0.00527584	25	139354	156327	149158	247243	214821	243977
crl	A0A0K0HWJ5	Sigma factor-binding protein Crl	0.664848	0.0101952	10	38536.6	34950.8	42617.5	58875	66161.7	58721.6
BN1044_02031	A0A1C6Z040	Acyl-CoA thioesterase-2	0.664182	0.0223352	15	40797.9	41067.1	44480.5	79547	61351.6	60767
deoC	A0A1C6Z1T1	Deoxyribose-phosphate aldolase	0.659921	0.0252494	36	2750310	2827510	3226800	5381990	4050320	4540390
BN1044_00213	A0A1C6YVI4	Cyclic di-GMP-binding protein	0.658554	0.0341507	41	69718.8	58078.6	64133.4	108168	83523.2	113052
BN1044_01889	A0A1C6Z089	GST-like protein	0.655512	0.0175172	12	64415.3	70400.6	71956.2	94908.9	123594	108721
ung	A0A1C6YY17	Uracil-DNA glycosylase	0.650633	0.0113112	15	29074.5	29160.1	27746.5	50373.9	45512.8	39696.3
BN1044_02933	A0A1C6Z386	Membrane protein	0.647114	0.035091	5	5949.88	4954.34	6706.11	9789.3	8068.9	9611.72
ilvE	A0A0K0HPK5	Branched-chain-amino-acid aminotransferase	0.644814	0.0212335	13	154940	174553	179330	281142	227673	289621
ydhF	A0A1C6Z1S4	Oxidoreductase YdhF	0.641451	0.000485318	11	20783.1	19808.3	20213.8	30494.7	32012.8	32355.2
BN1044_03903	A0A1C6Z5C5	Nitroreductase	0.638803	0.0246408	8	24447.7	27682.5	22385.5	36186.7	44193.5	35760.2
speA	A0A1C6Z2B1	Biosynthetic arginine decarboxylase	0.637413	0.00237952	29	67594.4	66280.3	61395.4	96055.2	105578	102088
BN1044_02774	A0A1C6Z2R3	S-formylglutathione hydrolase	0.636539	0.00337186	12	81071.9	84966.6	80333.6	138573	120644	124360
BN1044_02287	A0A1C6Z0X0	Uroporphyrin-3 C-methyltransferase	0.625045	0.0148272	25	193811	204812	203301	357293	282785	292998
BN1044_02574	A0A1C6Z1Q4	UPF0149 protein BN1044_02574	0.624257	0.00401201	5	63358.5	61041.7	63866.4	103247	98845.3	88640.2
BN1044_04366	A0A1C6Z734	Cystathione beta-lyase	0.618334	0.00828814	21	27238.4	24984.8	24885.4	36628.6	43649.2	38319.2
bamC	A0A1C6Z762	Outer membrane protein assembly factor BamC	0.615983	0.0115783	23	172318	195211	182183	289695	303524	250896
BN1044_03508	A0A1C6Z492	DUF1040 family protein	0.614755	0.0229585	8	63126.3	63658.3	62681.4	88944.7	114937	88471.7
pgk	A0A1C6Z1R3	Phosphoglycerate kinase	0.613466	0.00980996	31	871997	976388	951348	1585960	1361240	1343580
glpD	A0A1C6Z3D1	Glycerol-3-phosphate dehydrogenase	0.613279	0.0162289	46	1593330	1693540	1822890	2956600	2385050	2496980
pgl	A0A1C6YWL6	6-phosphogluconolactonase	0.610378	0.0379002	9	94399.6	72987	96554	146201	133319	121443
BN1044_00730	A0A1C6YWP1	Cationic peptide transport system ATP-binding protein	0.609841	0.012233	14	12838.8	13536.7	12316	20113.8	17479.8	21638.1
BN1044_00712	A0A0K0HTP4	HIT-like protein HI_0961	0.608051	0.0115165	8	132055	122755	127404	219539	187202	177943
BN1044_02582	A0A1C6Z275	Small-conductance mechanosensitive channel	0.602722	0.0207457	15	199189	203583	217832	339128	269077	339002
BN1044_03722	A0A1C6Z534	Aminotransferase	0.598286	0.00842122	31	771455	821063	842990	1362890	1152700	1179340
BN1044_00963	A0A1C6YXI3	Acetyltransferase (GNAT) family protein	0.598119	0.0205587	9	31831	33039.4	32136.1	56822.4	47728.9	43224.5
BN1044_00079	A0A1C6YUU3	Citrate lyase alpha chain	0.596196	0.0487157	20	24797.4	23504.9	22735.6	34137	44097.5	30412.4
BN1044_04155	A0A1C6Z6G4	Predicted dehydrogenase	0.589246	0.0284353	8	15950.7	21401.4	19131.7	26951.2	27777.4	29706.2
gmhA	A0A0M2N145	Phosphoheptose isomerase	0.587011	0.0440715	15	147265	142908	151116	264329	222249	183487
nudC	A0A1C6YUQ0	NAD-capped RNA hydrolase NudC	0.580877	0.0403988	14	5544.46	5815.55	4373.36	8522.45	7118.9	7778.07
tldD	A0A1C6Z609	TldD protein	0.580208	0.0208254	15	38610.7	39950.5	41889.7	69604.5	54641.9	56774.7
BN1044_01010	A0A1C6YXG0	Autotransporter secretion inner membrane protein TamB	0.579849	0.0469686	53	50382	49814.5	45503.7	78245.7	82431.6	59126.3
pmbA	A0A1C6YZU3	PmbA protein	0.577048	0.0147013	30	112705	121402	116157	197682	167702	159160
dcuC	A0A0K0HV87	Anaerobic C4-dicarboxylate transporter DcuC	0.575405	0.0463821	5	1133.44	889.114	1258.84	1706.4	1567.61	1569.09
rhlB	A0A1C6YZE0	ATP-dependent RNA helicase RhlB	0.572541	0.0488591	26	56833.6	59808.4	65958.5	97480.7	74214.3	101927
BN1044_03264	A0A1C6Z4B2	Oligopeptidase B	0.568798	0.0262321	19	33485.2	30407.4	30262.4	53749.7	45403.9	41204.3
BN1044_00734	A0A1C6YWN2	Cationic peptide transport system substrate-binding protein	0.568705	0.033928	20	10720.9	11872.7	13196.5	19988.2	17553	15621
BN1044_02686	A0A1C6Z241	AraC family transcriptional regulator, mar-sox-rob regulon activator	0.557694	0.0162289	15	24268.6	20185.3	20255.5	33692.5	30164.9	31134.1
BN1044_02825	A0A1C6Z2E7	GTPase, G3E family	0.5565	0.0205587	20	45931.7	48104.9	55423.1	79272.2	66811.8	73550.7
gpmB	A0A1C6Z288	Probable phosphoglycerate mutase GpmB	0.556124	0.0148272	16	53723.8	60393.1	65656.1	93660.8	85327.6	84725.2
yihX	A0A1C6Z4P7	Phosphatase yihX	0.543675	0.0260756	10	97955	104132	108508	171565	132456	150855
BN1044_01013	A0A1C6YXM2	Hemolysin, contains CBS domains	0.535561	0.00586114	10	12941.1	13490.6	11727.8	18172	17899.6	19170.4
BN1044_02666	A0A1C6Z222	Glyoxalase	0.534414	0.0266499	9	84241	78299.3	83772.2	104636	136180	117818
BN1044_00941	A0A1C6YXG5	Ribonucleoside-triphosphate reductase class III catalytic subunit	0.532888	0.0224439	34	40807.9	39080.8	41852.5	66568.8	51945.2	58460.1
surA	A0A1C6Z626	Chaperone SurA	0.526739	0.0224439	35	340553	356144	362462	585134	464692	483442
BN1044_01724	A0A1C6YZ98	Miniconductance mechanosensitive channel	0.522838	0.0493665	9	2602.57	2264.49	2205.96	3063.4	3144.65	4002.79
minD	A0A1C6YWM6	Septum site-determining protein MinD	0.522265	0.0274079	22	164055	210989	200616	281859	274925	265474
selA	A0A1C6Z6K0	L-seryl-tRNA(Sec) selenium transferase	0.510655	0.0355812	14	3090.87	3322.3	3355.41	5089.51	3943.16	4964.94
BN1044_02580	A0A1C6Z1T7	26 kDa periplasmic immunogenic protein	0.507114	0.0319222	18	137512	146712	158696	240401	191772	199352
glgB	A0A1C6Z3C1	1,4-alpha-glucan branching enzyme GlgB	0.505626	0.00419377	28	41302.7	40260.6	36629.7	55342.3	54891.8	57379.1
udp	A0A1C6Z127	Uridine phosphorylase	0.5033	0.0332774	19	272737	271623	258675	441263	336195	367875
mdh	A0A0M2N7G3	Malate dehydrogenase	0.502363	0.0315478	25	1050440	1132680	1285670	1814890	1520930	1575170
mnmA	A0A1C6Z173	tRNA-specific 2-thiouridylase MnmA	0.499455	0.0476174	19	32352.1	39338	42860.3	57960.7	50027.5	53147.1
BN1044_02727	A0A1C6Z211	Thioredoxin reductase	0.49737	0.0435221	13	293218	314671	330408	513552	432738	385884
rplC	A0A0K0HMQ6	Large ribosomal subunit protein uL3	0.483588	0.0103444	12	533317	522551	518244	785441	665232	755587
rnhA	A0A1C6YWY1	Ribonuclease H	0.482473	0.025647	7	9055.44	9516.25	8738.05	12705.7	11333.8	14260.5
greA	A0A1C6YXB3	Transcription elongation factor GreA	0.477444	0.0309415	19	196986	213781	235710	333159	278248	288983
lolD	A0A1C6Z145	Lipoprotein-releasing system ATP-binding protein LolD	0.475058	0.0372639	11	12301.5	13481.7	14313.9	17727.2	21177.4	16981.2
purC	A0A1C6Z799	Phosphoribosylaminoimidazole-succinocarboxamide synthase	0.471877	0.0282793	22	576679	597254	583795	933938	737376	778920
dapD	A0A1C6Z427	2,3,4,5-tetrahydropyridine-2,6-dicarboxylate N-succinyltransferase	0.470259	0.035091	22	326712	336839	369482	536413	476754	422740
BN1044_04569	A0A1C6Z7P0	Phospholipid-binding lipoprotein MlaA	0.469604	0.0480947	5	4121.59	4370.97	4498.96	7036.17	5786.8	5285.35
gshB	A0A1C6YXS9	Glutathione synthetase	0.469593	0.00842122	23	191301	191016	184654	277899	268805	239833
BN1044_02739	A0A0K0HS70	PTS sugar transporter subunit IIA	0.466019	0.0384568	9	87028.8	79766.8	67317.2	108889	111359	101569
rpoA	A0A0K0HMM8	DNA-directed RNA polymerase subunit alpha	0.465783	0.0385106	34	644029	616383	711609	924967	798024	1008090
rho	A0A1C6YZZ0	Transcription termination factor Rho	0.46196	0.0253568	30	233177	236561	270036	371798	315253	332106
rpoC	A0A1C6YUP6	DNA-directed RNA polymerase subunit beta'	0.461102	0.0196568	101	1508980	1312380	1525920	2127660	1870660	1980600
clpB	A0A1C6YWR8	Chaperone protein ClpB	0.457284	0.0282793	93	800704	825958	842598	1294270	1042380	1068980
adk	A0A0K0HS01	Adenylate kinase	0.456504	0.0358312	20	556566	572386	621065	914873	728224	767328
hemH	A0A1C6Z0N4	Ferrochelatase	0.453228	0.012376	18	15134.1	14319.3	12887	18606.9	19887.5	19367.9
BN1044_02394	A0A1C6Z128	Oxidoreductase	0.453178	0.0284486	9	5723.09	5426.42	5291.65	8259.8	6616.62	7715.96
BN1044_04373	A0A1C6Z6P9	NAD(P)-dependent dehydrogenase, short-chain alcohol dehydrogenase family	0.448076	0.0322063	6	2677.63	2688.32	3000.34	3789.26	4231.78	3419.62
dnaN	A0A1C6YYY9	Beta sliding clamp	0.444857	0.0392023	18	68475.2	73136.5	79945.8	108567	105010	88569.2
bcp	A0A1C6Z741	Thioredoxin peroxidase	0.444649	0.0340739	16	443855	450397	473251	699479	621822	548336
icd	A0A0K0HPA3	Isocitrate dehydrogenase [NADP]	0.438404	0.0305536	32	1102970	1141360	1197050	1765530	1483300	1431880
fabH	A0A1C6Z0J3	Beta-ketoacyl-[acyl-carrier-protein] synthase III	0.434624	0.013956	14	177710	185131	194289	263460	260674	229791
gyrA	A0A1C6Z2D9	DNA gyrase subunit A	0.431376	0.0333164	56	223585	190815	200731	284886	249075	295964
BN1044_02972	A0A1C6Z2P4	MOSC domain-containing protein YiiM	0.426093	0.0399794	12	39760.2	44052.5	43798.1	64521.8	51237	56283.9
pykF	A0A0K0HVE5	Pyruvate kinase	0.423295	0.0192512	44	485024	509933	489667	737340	619522	639331
dapA	A0A1C6Z7E0	4-hydroxy-tetrahydrodipicolinate synthase	0.421298	0.00783807	15	124328	135307	141714	176347	183337	177073
speG_2	A0A0K0HRD9	Diamine N-acetyltransferase	0.420261	0.00618162	19	35628.8	34194	32117.2	45601.7	43682.4	47069
proC	A0A1C6YV81	Pyrroline-5-carboxylate reductase	0.414468	0.0292402	13	64326.5	56715.6	54389.5	71818.6	80508.7	81251
purU	A0A1C6YWL1	Formyltetrahydrofolate deformylase	0.413809	0.016321	13	12935.9	13612.8	13123.9	16256.1	19257.9	17453.8
ligA	A0A1C6YYI5	DNA ligase	0.411704	0.00760073	35	52446.2	54372.5	53451.8	76276.1	67141	70062.3
BN1044_00216	A0A1C6YV78	Riboflavin synthase	0.405972	0.0145734	11	56872.1	63937.1	59496.3	84821.4	75510.1	78570.9
mltG	A0A1C6Z0L2	Endolytic murein transglycosylase	0.400259	0.0409903	17	10763.6	13050.1	12061.6	14762.5	17103	15424.6
metH	A0A1C6YUS8	Methionine synthase	0.40024	0.0161893	53	91398.6	103901	105023	130625	127756	137370
BN1044_04575	A0A1C6Z7H3	Phosphohistidine phosphatase, SixA	0.399826	0.0270106	6	18151.1	17941.9	18598.2	27019.5	23084.3	22301.2
deoB	A0A1C6Z298	Phosphopentomutase	0.399424	0.0298295	39	1328430	1260700	1303710	1919970	1666560	1565800
BN1044_03195	A0A1C6Z3F6	Carboxyl-terminal processing protease	0.395494	0.00438922	32	119758	131962	122679	166938	164240	160936
trkA	A0A0K0HNG0	Trk system potassium uptake protein TrkA	0.391525	0.0435221	15	10910.8	13194.8	11602.3	14984.2	14826.8	16971
hmp	A0A1C6YWU6	Flavohemoprotein	0.390711	0.0404029	19	263134	247419	243183	367856	329706	294163
helD	A0A1C6YVL2	DNA 3'-5' helicase	0.38969	0.0117086	25	14490.1	14030.6	15979.5	20031.3	18829.9	19367.8
tsaA	A0A0K0HXK8	Thioredoxin peroxidase	0.3828	0.0175172	22	1441640	1339480	1535370	1969110	1783370	1871520
BN1044_01833	A0A1C6YZQ6	Dinuclear metal center protein, YbgI/SA1388 family	0.374717	0.0260581	11	51413.3	57582.9	56964.5	71498.7	66676.1	77109.8
BN1044_01851	A0A1C6Z036	Cytochrome d ubiquinol oxidase subunit I	0.370478	0.048859	15	110951	104207	105718	154870	122620	139066
BN1044_01840	A0A1C6YZK1	UPF0271 protein	0.36163	0.000882984	6	10401.8	10019.7	10332.9	13173	12920.6	13421.5
ftsI	A0A1C6Z652	Peptidoglycan D,D-transpeptidase FtsI	0.360956	0.0282897	25	31815.5	31018.7	27159.5	40411.5	37237.8	37728.6
YPO1560	A0A0K0HVM8	UPF0265 protein BN1044_03952	0.357129	0.0345471	9	155851	149843	148946	216951	179570	187628
rplR	A0A0K0HNH8	Large ribosomal subunit protein uL18	0.343227	0.0498717	6	171747	176141	179283	249454	222322	199654
BN1044_03787	A0A1C6Z5C6	Mutator mutT protein	0.336576	0.0261492	7	17833.9	18180.1	18421.8	21375	25180.7	22343.8
BN1044_02490	A0A1C6Z1K1	Predicted N-acetyltransferase YhbS	0.324307	0.0147094	3	5110.91	4911.86	4865.78	5786.48	6404.42	6469.65
rplK	A0A0M2N466	Large ribosomal subunit protein uL11	0.322757	0.0349133	6	468178	462033	523484	641241	609676	566690
BN1044_02240	A0A1C6Z0R9	ADP-ribosylglycohydrolase	0.318881	0.0262161	12	20389.6	19506.2	22397.3	27002.6	25756.5	24857.9
BN1044_03345	A0A1C6Z3T5	Polysaccharide deacetylase	0.299377	0.0332774	11	12512.3	12633.9	12745.4	17120.1	14773.4	14845.9
rpoZ	A0A0K0HTU4	DNA-directed RNA polymerase subunit omega	0.284475	0.0440715	14	125746	139963	137909	175384	163391	153036
BN1044_02408	A0A1C6Z1N1	Ribosome-associated protein	0.28295	0.041221	4	7671.46	7111.99	7344.19	9662.23	9035.63	8266.2
BN1044_00741	A0A1C6YWQ7	UPF0283 membrane protein BN1044_00741	0.271869	0.0305992	11	6829.56	6460.13	7126.64	8750.08	7912.25	7993.33
hflX	A0A1C6YXY7	GTPase HflX	0.240431	0.0376634	26	43650.1	45822	48726.4	56956	52072.4	54176.1
rpsH	A0A0K0HN25	Small ribosomal subunit protein uS8	0.232344	0.0260471	13	521375	519629	536356	633434	642646	578697
fumA1	A0A0M2N8F8	Fumarate hydratase class I	0.228151	0.0428224	35	274727	279901	295336	355634	320411	320296
BN1044_02010	A0A1C6Z067	Ubiquinol oxidase subunit 2	-0.246545	0.0405293	13	155504	165001	176267	136509	135657	146266
tolQ	A0A0K0HSD4	Tol-Pal system protein TolQ	-0.251727	0.0493665	10	68100.6	71375.1	74889.6	57219.3	58144.9	64823.5
BN1044_04272	A0A1C6Z6N4	Pyruvate-flavodoxin oxidoreductase	-0.253628	0.0154736	41	67013.1	66132	69471.3	56077.9	59611.7	54350.7
BN1044_01340	A0A1C6YYB9	Phospho-2-dehydro-3-deoxyheptonate aldolase	-0.25831	0.0223322	18	115931	122419	122078	96183.3	98643.7	106718
arnA	A0A1C6YVD7	Bifunctional polymyxin resistance protein ArnA	-0.264431	0.0044131	45	513930	516471	497286	423562	436786	411686
BN1044_01876	A0A1C6YZV2	Dihydrofolate synthase/folylpolyglutamate synthase	-0.282731	0.0153259	14	62788.1	62387.3	59475.6	53389	48198.2	50292
tilS	A0A1C6Z409	tRNA(Ile)-lysidine synthase	-0.287228	0.0385594	14	11573.8	10348.1	11168.3	9719.78	8757.67	8647.35
cpoB	A0A1C6Z047	Cell division coordinator CpoB	-0.303839	0.0362313	11	242817	228129	218279	198237	172418	188066
adhE	A0A1C6YWK3	Aldehyde-alcohol dehydrogenase	-0.308479	0.0139077	62	469330	427230	440417	375711	347362	356272
hemD	A0A1C6Z1A6	Uroporphyrinogen-III synthase	-0.31086	0.00744351	9	3904.92	3541.44	3663.62	2993.12	3004.81	2951.39
kdsD	A0A1C6Z033	Arabinose 5-phosphate isomerase	-0.316613	0.0302771	20	230055	247009	234455	179394	207833	184992
ppnP	A0A0K0HW66	Pyrimidine/purine nucleoside phosphorylase	-0.327129	0.0330893	3	18166.4	16835.8	16781.6	15055.4	12934.8	13349.4
folE	A0A1C6Z260	GTP cyclohydrolase 1	-0.342045	0.0349567	16	83036.4	80617.8	82839.6	60390	62299.6	72375.1
seqA	A0A1C6YZP0	Negative modulator of initiation of replication	-0.354626	0.030478	8	56424.6	58544.5	65950.5	49422.9	47286.5	44591.2
papD_1	A0A1C6YYI8	Chaperone protein papD	-0.361341	0.0282897	11	262296	262047	230898	205328	199755	182525
wecB	A0A1C6YZW0	UDP-N-acetylglucosamine 2-epimerase	-0.375277	0.00759067	19	63766.2	66292.5	70347.1	53367.1	51447.5	49631.2
dxs	A0A1C6Z0H5	1-deoxy-D-xylulose-5-phosphate synthase	-0.395132	0.0166096	17	36350.3	37100.8	37338.1	28359.4	25693.3	30386.8
BN1044_02571	A0A1C6Z1N2	2-octaprenylphenol hydroxylase	-0.395966	0.0226095	18	17802.5	20591.1	20605.3	14208.2	15571.7	14985.4
folD	A0A1C6Z146	Bifunctional protein FolD	-0.410502	0.0248568	9	43792.5	41596.3	45645.8	36004.8	32827.8	29959.5
secA	A0A1C6Z5I5	Protein translocase subunit SecA	-0.412846	0.0312672	60	376656	345180	357253	267715	244289	300990
lepA	A0A1C6YY16	Elongation factor 4	-0.413277	0.0376634	26	91011.9	102796	106921	83103.1	70413.4	72383.2
rcsF	A0A1C6Z1X4	Outer membrane lipoprotein RcsF	-0.419337	0.0181396	6	14696.1	17463.9	16715.9	11865.8	12086.2	12508
moaE	A0A1C6Z4Y9	Molybdopterin synthase catalytic subunit	-0.420506	0.0274514	4	2665.13	3017.05	3197.54	2067.02	2317.79	2238.43
BN1044_01872	A0A1C6Z057	Aspartate-semialdehyde dehydrogenase	-0.426329	0.0240169	11	59055.5	68661.6	69841.9	51267.9	46307	49157
rep	A0A1C6YZU9	ATP-dependent DNA helicase Rep	-0.426704	0.0488591	22	10641.7	10662.7	12049.9	9446.18	7957.94	7489.45
BN1044_00702	A0A1C6YWW3	UTP--glucose-1-phosphate uridylyltransferase	-0.430089	0.0450111	16	92964.5	89583	92754.5	58602.7	76069.4	70850.2
guaA	A0A1C6Z237	GMP synthase [glutamine-hydrolyzing]	-0.440925	0.041147	41	714496	804296	866762	643989	579370	533686
secG	A0A0K0HP72	Protein-export membrane protein SecG	-0.445427	0.00541477	5	80963.5	80270.6	86114.4	59454.8	64231.9	58039.5
BN1044_00462	A0A1C6YW13	Uncharacterized conserved protein PhnB, glyoxalase superfamily	-0.445771	0.0257724	3	1629.59	1852.39	2015.64	1392.6	1339.1	1291.26
BN1044_02352	A0A1C6Z1F2	DNA recombination protein RmuC	-0.46001	0.0480947	14	2372.86	1886.44	2259.8	1461.09	1734.6	1533.47
panB	A0A1C6Z3Y5	3-methyl-2-oxobutanoate hydroxymethyltransferase	-0.460781	0.0193772	10	21845.7	20904.7	24105.5	14843.6	16566.7	17172.1
fre	A0A1C6Z0Z7	Aquacobalamin reductase / NAD(P)H-flavin reductase	-0.467223	0.0179472	13	78861.7	81085.5	76254.9	63299.3	56068.7	52001.2
upp	A0A1C6Z751	Uracil phosphoribosyltransferase	-0.469416	0.0181396	16	291601	329461	295862	241961	209799	210963
prfA	A0A0K0HUV0	Peptide chain release factor 1	-0.470096	0.041704	19	30698.6	29526.6	26634.6	23982.5	20130.2	18814.7
wecE	A0A1C6YZL6	dTDP-4-amino-4,6-dideoxygalactose transaminase	-0.480695	0.015132	19	110827	120643	120801	88538	88332.4	76007.8
BN1044_01227	A0A1C6YY76	L-aspartate oxidase	-0.481023	0.0447741	23	18057.1	17149.1	15964.4	10511.6	13845.1	12493.2
gidB	A0A1C6YYI7	Ribosomal RNA small subunit methyltransferase G	-0.484627	0.0335265	14	24556.4	29370.5	31609.7	21177.7	20216.8	19437.6
nuoB	A0A0M2N729	NADH-quinone oxidoreductase subunit B	-0.489423	0.00908915	11	147322	149650	143861	115125	100324	99247.1
thrS	A0A1C6YVD8	Threonine--tRNA ligase	-0.494316	0.046332	61	454859	454892	478140	366870	274669	351242
cysG	A0A1C6Z351	Siroheme synthase	-0.494338	0.00832812	28	66744.6	71544	75129.1	47485.2	53400.6	50613
pdxH	A0A1C6Z3Q4	Pyridoxine/pyridoxamine 5'-phosphate oxidase	-0.499979	0.0126674	14	28432.2	34248.6	30552.7	22609.8	21371.6	21769.1
purL	A0A1C6Z4I2	Phosphoribosylformylglycinamidine synthase	-0.5001	0.0294095	75	840916	750494	733995	589208	578415	480452
znuA	A0A1C6YWK9	High-affinity zinc uptake system protein ZnuA	-0.502444	0.0381734	11	22567.3	28801.6	28138	18206.6	17656.5	20012.6
rplN	A0A0K0HMP4	Large ribosomal subunit protein uL14	-0.502659	0.0415869	10	497654	546142	513750	401771	308834	395671
rsmB	A0A1C6Z3A3	Ribosomal RNA small subunit methyltransferase B	-0.504693	0.0463821	14	9934.39	9300.68	9821.69	7253.73	5701.1	7683.17
htpG	A0A1C6Z0A8	Chaperone protein HtpG	-0.507041	0.0244396	48	627258	695926	689262	535589	432374	452687
htpX	A0A0K0HUB4	Protease HtpX	-0.511314	0.0150626	11	33005.8	38134.3	33624.7	22582.7	25991.9	24899.4
BN1044_03624	A0A1C6Z4Z3	NADH-quinone oxidoreductase	-0.515455	0.0123854	44	273721	291924	285623	221396	188949	186791
BN1044_01806	A0A1C6YZG9	NagD protein	-0.529661	0.0217988	8	26241.2	27732.2	22815.3	16877.7	19305.2	16938.6
sdhB	A0A0K0HR44	Succinate dehydrogenase iron-sulfur subunit	-0.5312	0.0336922	19	235834	214586	220442	165208	131347	170345
dnaQ	A0A1C6YWV5	DNA polymerase III subunit epsilon	-0.533085	0.00195186	8	1183.9	1233.31	1241.98	799.401	851.65	879.128
frdB	A0A0K0HRE7	Fumarate reductase iron-sulfur subunit	-0.539149	0.039646	8	39385.4	36888.1	34733.9	29568.6	21883.9	25416.8
rpe	A0A1C6Z2X7	Ribulose-phosphate 3-epimerase	-0.539453	0.0355142	11	94520.5	97497.3	101793	73519.3	73481.5	56556.5
yidC	A0A1C6YYT2	Membrane protein insertase YidC	-0.540555	0.0300057	16	120963	125322	139591	95073.4	76336.7	94749.1
glmS	A0A1C6YYW8	Glutamine--fructose-6-phosphate aminotransferase [isomerizing]	-0.543833	0.0239486	36	112603	115412	122862	92803.6	74667.1	74368.9
BN1044_02872	A0A0K0HS09	Gluconate 2-dehydrogenase alpha chain	-0.545191	0.0107153	24	45889.4	43779.8	45075.6	29231.2	28936.6	34457
BN1044_03936	A0A1C6Z5P0	dTDP-4-dehydrorhamnose 3,5-epimerase	-0.547679	0.0398977	9	22441	23201.3	29098	18103.7	15335	17472.8
dnaX	A0A1C6Z094	DNA polymerase III subunit gamma/tau	-0.562249	0.0266982	26	14036.6	14911.4	12726.1	8494.49	9063.3	10747.1
murD	A0A1C6Z5H5	UDP-N-acetylmuramoylalanine--D-glutamate ligase	-0.562427	0.0346864	19	53767.2	50839	59038.7	43160.5	32759.9	35440.5
BN1044_01990	A0A1C6Z049	PTS system, cellobiose-specific IIB component	-0.564665	0.0379002	8	19764.3	18958.2	23266.4	15721.1	14069.9	12181.2
tgt	A0A1C6YZR0	Queuine tRNA-ribosyltransferase	-0.566152	0.0454401	25	47238	49684.3	58724.6	35219.6	30199.9	39925.9
BN1044_03087	A0A0K0HN52	Predicted transcriptional regulator YheO, contains PAS and DNA-binding HTH domains	-0.566734	0.00309898	7	22086.4	23436.1	21015.2	14460.4	15644.2	14797.7
BN1044_02179	A0A1C6Z0Z9	TatD DNase family protein	-0.569715	0.0169681	14	13262.8	14065.3	14161.8	10628.6	9006.48	8440.44
BN1044_03299	A0A1C6Z417	Corrinoid adenosyltransferase	-0.572827	0.0106132	10	67880.4	73965.7	62624.8	47485.9	47433.6	42418.6
BN1044_02548	A0A1C6Z1J1	Ancillary SecYEG translocon subunit	-0.580752	0.0202992	14	62517.5	63726.1	76338.9	48283	41364.1	45517.2
BN1044_01410	A0A1C6YYL7	Putative iron-dependent peroxidase	-0.587623	0.0010435	17	59931.4	62196.8	61376	42831.2	39660.9	39684.5
BN1044_03597	A0A1C6Z5B8	Putative intracellular protease/amidase	-0.588597	0.0109862	11	30934.2	29510.2	34532.3	22650.4	20982	19505.4
atpC	A0A0K0HUK7	ATP synthase epsilon chain	-0.591386	0.0253368	9	96959.5	84549	72395.7	57463.9	55949.3	53969.2
BN1044_02419	A0A1C6Z1P1	Type I restriction enzyme endonuclease subunit	-0.596477	0.0151003	47	24499.8	21893.8	21319.7	16655.2	13711.7	14486
BN1044_01319	A0A1C6YYH0	Initiator Replication protein	-0.602932	0.0332148	10	2016.23	1669.05	1824.5	1044.68	1212.22	1383.84
BN1044_04045	A0A1C6Z628	Cell shape-determining protein MreC	-0.607594	0.0156635	20	14714.7	16655.5	15508.5	11457.6	9146.36	10252.4
BN1044_02174	A0A1C6Z0M1	3-oxoacyl-[acyl-carrier-protein] synthase 2	-0.608509	0.0206174	19	180461	194325	230407	141816	124229	129397
murF	A0A1C6Z5K3	UDP-N-acetylmuramoyl-tripeptide--D-alanyl-D-alanine ligase	-0.617466	0.00273311	17	38682.8	41075.8	41427.4	26890	27578.2	24581.5
BN1044_03186	A0A1C6Z3X2	Superoxide dismutase	-0.619209	0.0260581	13	956726	1169850	1177530	790918	640342	718036
ispG	A0A1C6Z1Q9	4-hydroxy-3-methylbut-2-en-1-yl diphosphate synthase (flavodoxin)	-0.62409	0.0222464	26	128395	141859	147704	100505	93844.6	77909.6
BN1044_02646	A0A1C6Z1U2	Transcriptional regulator, TetR family	-0.628702	0.0378824	5	527.468	592.334	463.742	377.839	358.144	289.668
BN1044_01791	A0A1C6Z009	Pyridoxamine 5'-phosphate oxidase putative domain-containing protein	-0.645422	0.0247989	13	23202	25005.5	28666.6	17537.1	14188.3	17465.3
rsmI	A0A0K0HRL5	Ribosomal RNA small subunit methyltransferase I	-0.645766	0.0105748	18	30816.9	33574.5	33596.9	21704.6	22650.3	18462.4
BN1044_01942	A0A0M2MZS7	Soluble cytochrome b562	-0.649515	0.0375081	10	73351.9	63723.5	68387.9	49366.7	47209.1	35535.3
BN1044_03385	A0A1C6Z4B5	tRNA A37 threonylcarbamoyladenosine dehydratase	-0.653625	0.0428224	9	7281.49	7480.43	8218.36	3905.42	5228.87	5630.86
BN1044_01361	A0A1C6YYM9	Pyridoxal phosphatase	-0.6596	0.00924858	10	54390.5	55984.5	58334.2	40262.5	34309.8	32622.5
qseF	A0A1C6Z430	Two-component system, NtrC family, response regulator GlrR	-0.662744	0.00137898	16	17763.4	18389.8	19148.6	12231.6	11545.6	11164
ychF	A0A1C6YW94	Ribosome-binding ATPase YchF	-0.671995	0.0036072	17	228722	240719	266907	159451	152296	149620
tatB	A0A1C6Z139	Sec-independent protein translocase protein TatB	-0.672291	0.0166437	9	25484.6	26588.4	28007	19535.2	16001.3	15001.1
miaB	A0A1C6YZM7	tRNA-2-methylthio-N(6)-dimethylallyladenosine synthase	-0.673736	0.010272	21	49942.7	45154.9	46830.3	33684.7	28023.6	27561.4
BN1044_02113	A0A1C6Z0X4	Putative protease	-0.676145	0.00734724	28	54521.9	66936.7	62662.9	37524.5	39688.7	37639.6
folP	A0A1C6YXD7	Dihydropteroate synthase	-0.677806	0.00742997	12	48140.6	51269.8	55066.8	31542.1	29784.2	35340
pcm	A0A1C6Z6J6	Protein-L-isoaspartate O-methyltransferase	-0.680105	0.0311507	6	1567.3	1371.27	1427.18	773.607	883.112	1091.5
ibpA	A0A1C6YYT5	Small heat shock protein IbpA	-0.685455	0.0401502	7	7135.33	9885.27	10267.4	5978.43	5400.95	5392.34
speB	A0A0M2N2F9	Agmatinase	-0.68584	0.0277912	11	115244	129036	98982.9	80532.2	69415.6	63253.6
rsmE	A0A1C6YXK8	Ribosomal RNA small subunit methyltransferase E	-0.686178	0.0142429	11	23372.7	26040.9	22743.9	15051.2	16757.8	13175.3
epmA	A0A0K0HPC7	Elongation factor P--(R)-beta-lysine ligase	-0.689184	0.00759479	12	29767.4	30578.5	35422.7	18583.2	19651.1	21063.7
cbiF	A0A1C6YYD9	Cobalt-precorrin 4 C11-methyltransferase	-0.692198	0.011386	7	2793.87	3296.3	3540.55	1890.56	1963.07	2082.86
menC	A0A1C6Z540	o-succinylbenzoate synthase	-0.694055	0.00764446	7	7046.15	7648.83	6456.2	4145.36	4176.62	4746.16
prs	A0A0K0HW51	Ribose-phosphate pyrophosphokinase	-0.694338	0.0175172	21	465630	456100	518091	329240	253714	310886
cpxP	A0A0K0HUH6	Periplasmic heavy metal sensor	-0.6973	0.0284486	8	18872.5	16340	21051.2	13437.5	10763	10528.8
gnd	A0A1C6Z5U6	6-phosphogluconate dehydrogenase, decarboxylating	-0.70035	0.0158281	42	849985	916159	912173	647112	499514	512216
aceE	A0A1C6Z5C2	Pyruvate dehydrogenase E1 component	-0.704302	0.0154916	81	1712640	1834600	1939160	1274800	974068	1134330
BN1044_00171	A0A1C6YV54	6-phospho-beta-glucosidase	-0.708895	0.0355534	10	2689.72	2606.81	2795.62	1500.06	2079.95	1438.59
dnaE	A0A1C6Z3X8	DNA polymerase III subunit alpha	-0.717842	0.0075406	30	10661	10437.4	10206.6	6674.41	5560.97	6877.57
clpX	A0A0K0HWE6	ATP-dependent Clp protease ATP-binding subunit ClpX	-0.719364	0.0049449	30	279645	303931	308741	199191	168702	174959
nqrF	A0A1C6Z413	Na(+)-translocating NADH-quinone reductase subunit F	-0.729318	0.0493665	18	16736.6	11062.3	11478.4	7138.17	8046.64	8119.95
BN1044_02167	A0A0M2NCH9	Large ribosomal RNA subunit accumulation protein YceD	-0.735275	0.00375467	5	30827.2	34368.7	32942.3	18482.8	21409.4	19118.8
BN1044_01112	A0A1C6YY52	Cupin domain protein	-0.747875	0.0154455	3	17010.9	19517	20282.9	12770.7	9900.93	11245.5
BN1044_02725	A0A1C6Z2C3	ATP-binding cassette, subfamily C, CydC	-0.75171	0.0222308	14	10420.7	11609.9	13438.4	6047.01	7287.17	7728.78
rnpA	A0A0K0HSK3	Ribonuclease P protein component	-0.752231	0.00529716	4	4617.8	3964.27	4375.71	2532.11	2382.15	2778.84
apaG	A0A0K0HT93	Protein ApaG	-0.761609	0.0249646	4	8868.96	9499.17	8626.93	4336.69	6239.44	5511.99
BN1044_01587	A0A1C6YZ55	Heptose-I-phosphate ethanolaminephosphotransferase	-0.772143	0.00306292	30	109953	113700	124514	69763.9	62937.3	71176.2
BN1044_03028	A0A1C6Z2V0	S1 motif domain-containing protein	-0.775496	0.00967454	42	124925	141027	135698	86260.6	68085.1	81155.7
zapA	A0A0K0HQ22	Cell division protein ZapA	-0.775704	0.00996969	6	49332.5	52923.4	57979.4	35473.7	28967.9	29356.2
recB	A0A1C6Z3T0	RecBCD enzyme subunit RecB	-0.776109	0.0400121	26	5817.11	5925.88	5007.18	2551.8	3880.02	3471.17
BN1044_03938	A0A1C6Z5V0	dTDP-4-amino-4,6-dideoxygalactose transaminase	-0.781534	0.00257453	26	145683	153637	159654	82424.6	89057.4	95843
rsmD	A0A1C6Z350	Ribosomal RNA small subunit methyltransferase D	-0.786386	0.0121037	7	4085.69	3592.9	3742.07	2366.84	1881.82	2403.8
guaC	A0A1C6Z5M4	GMP reductase	-0.787866	0.00451462	22	303715	331831	348814	206985	187937	175595
glk	A0A1C6Z2T6	Glucokinase	-0.790541	0.00213624	9	23258.8	21787.6	20767	11998	13542.7	12514.9
slmA	A0A0M2NEN9	Nucleoid occlusion factor SlmA	-0.79149	0.0282793	8	22594.9	22879.1	24467.6	10636.4	14812.7	15481.9
ffh	A0A0K0HMW6	Signal recognition particle protein	-0.797912	0.0115783	29	132058	139468	145455	83146	68089.7	90045.5
BN1044_00465	A0A1C6YW61	DUF2594 family protein	-0.800975	0.011445	4	69267.4	70336.4	86179.7	41831.7	47545.4	39916.1
BN1044_00682	A0A1C6YWG8	Putative glucose-6-phosphate 1-epimerase	-0.806454	0.00257453	10	108995	97947.2	99466.2	62174.5	59037.7	54079.3
selU	A0A1C6YWL7	tRNA 2-selenouridine synthase	-0.810003	0.0142508	12	7794.94	9670.33	8333.43	4595.93	4504.83	5630.14
rplB	A0A0K0HLW1	Large ribosomal subunit protein uL2	-0.813101	0.0253582	22	1035530	1110420	1191140	701542	505614	711934
fdoG	A0A0K0HQ93	Formate dehydrogenase (Quinone-dependent) catalytic subunit	-0.817923	0.0154916	8	40236.2	43646.5	41900.1	21967.6	21215.2	28820.1
prmA	A0A0K0HT90	Ribosomal protein L11 methyltransferase	-0.823367	0.0130034	15	26952.4	29493.9	36005.3	17798.7	15984.3	18156.8
sucA	A0A1C6YZU7	oxoglutarate dehydrogenase (succinyl-transferring)	-0.824989	0.0104661	53	604266	684688	731236	387332	334327	420228
BN1044_00183	A0A1C6YVG0	Universal stress protein	-0.827927	0.0386231	9	19737.9	15364.2	16209.9	11977.4	9290.18	7897.86
dxr	A0A1C6Z4G4	1-deoxy-D-xylulose 5-phosphate reductoisomerase	-0.831006	0.0232906	17	15415.9	13438.1	16367	6927.82	8940.07	9724.42
ribF	A0A0K0HTX7	Riboflavin biosynthesis protein	-0.835254	0.0440859	15	16655.2	17859.2	19405.3	7544.51	11169.6	12060.2
wecG	A0A1C6YZK6	UDP-N-acetyl-D-mannosaminuronic acid transferase	-0.835969	0.00976036	18	33365.9	39547.9	34433.5	22849.5	18239.5	19167.5
BN1044_03950	A0A1C6Z5U8	UDP-glucose 6-dehydrogenase	-0.836679	0.013956	19	120115	137224	144058	87524.6	66729.6	71370.3
zapD	A0A1C6Z5I9	Cell division protein ZapD	-0.838191	0.0153605	9	45571.4	47915.8	34904.3	24613.3	22577.5	24001.8
mltA	A0A1C6Z458	Membrane-bound lytic murein transglycosylase A	-0.838699	0.0178324	12	30809	37976.4	27488	16356.4	19483	17642.9
BN1044_03943	A0A1C6Z5G4	Glycosyltransferase involved in cell wall bisynthesis	-0.84226	0.00773732	14	13144.5	11797.7	14367.3	7756.22	6509.81	7657.02
BN1044_01613	A0A1C6YZ49	Transcriptional regulator, IclR family	-0.842397	0.0144351	5	3762.07	4823.37	4059.92	2099.76	2298.5	2648.01
glmU	A0A1C6YYJ1	Bifunctional protein GlmU	-0.845715	0.00142343	24	253921	272791	247562	146411	134340	150202
BN1044_01892	A0A1C6Z068	Phosphoesterase	-0.85461	0.039813	8	21438.7	21673.9	14603.2	11335.2	11217	9025.86
pth	A0A1C6YWF6	Peptidyl-tRNA hydrolase	-0.859119	0.00773732	12	42291.5	38600.8	49534.2	25514.2	22459.6	23643.3
pyrH	A0A0K0HMH6	Uridylate kinase	-0.874044	0.00327545	13	124068	117304	134706	74976.5	65530.6	64811.5
ptsG	A0A1C6Z0K5	PTS system glucose-specific EIICB component	-0.874659	0.00501562	15	18542.9	23174.8	22060.7	11909	11755.8	10984.8
cds1	A0A1C6Z0J9	L-cysteine desulfhydrase Cds1	-0.875482	0.0337974	14	4526.13	5346.5	3609.12	2431.59	2801.9	2075.95
thyA	A0A0M2N8A1	Thymidylate synthase	-0.888906	0.0199915	13	70521.5	78620.7	81312.1	49477.5	42427.2	33822
BN1044_01843	A0A1C6YZR3	Succinate dehydrogenase cytochrome b556 subunit	-0.890586	0.0309415	6	38317.8	44968	39424.7	16980.9	24038.4	26117.3
pdxY	A0A1C6Z390	Pyridoxal kinase PdxY	-0.893099	0.0214138	7	12875.2	11699.3	9627.61	7258.51	5619.15	5550.93
trxC	A0A0M2MZF3	Thioredoxin	-0.902306	0.0339441	7	12234.1	14062.5	17459.2	8123.41	6302.66	8985.27
bepA	A0A1C6Z768	Beta-barrel assembly-enhancing protease	-0.914545	0.0128307	11	18226.8	15923	18063	10455.5	7658.25	9775.34
BN1044_01657	A0A1C6YZB9	Glutathionylspermidine amidase/synthetase	-0.91595	0.00597026	22	23181.2	19898.5	23684.2	13050.9	11673.3	10675.7
trmJ	A0A1C6Z3N3	tRNA (cytidine/uridine-2'-O-)-methyltransferase TrmJ	-0.927553	0.0498343	8	5885.94	4475.6	3412.13	2312.6	2068.23	2731.06
tssB	A0A0K0HSF4	Type VI secretion system contractile sheath small subunit	-0.934773	0.0260581	11	24352.3	21189.4	21913.9	14591.5	9260.78	11979.7
BN1044_01584	A0A1C6YYW9	Transcriptional regulator, LacI family	-0.935324	0.0399794	11	15316.5	15589.4	11830.4	7240.03	9474.27	5888.73
clpA	A0A0K0HS55	ATP-dependent Clp protease ATP-binding subunit ClpA	-0.937901	0.0144351	47	186904	201263	214597	128337	91337.8	97947.4
rapA	A0A1C6Z5E8	RNA polymerase-associated protein RapA	-0.945684	0.00243499	43	55119.8	65978.7	65418.6	31785.6	31638.9	33107.4
rplP	A0A0K0HNH4	Large ribosomal subunit protein uL16	-0.946852	0.000417472	4	516324	551468	512856	277193	261522	281226
BN1044_03460	A0A1C6Z489	FAD:protein FMN transferase	-0.947596	0.0311507	14	12816.9	8078.35	10602.1	5309.93	6036.63	4773.62
recR	A0A0K0HS67	Recombination protein RecR	-0.947907	0.0111207	8	7256.6	8818.04	7664.98	4539.55	4353.4	3457.24
hemB	A0A1C6Z0Z5	Delta-aminolevulinic acid dehydratase	-0.952233	0.00481057	16	176129	154976	144775	90171.5	79906.1	75716.2
BN1044_01505	A0A1C6YYW2	Putative acetyltransferase	-0.953333	0.0161224	3	604.152	698.266	528.959	263.72	338.955	343.842
rlmI	A0A1C6YVR4	Ribosomal RNA large subunit methyltransferase I	-0.955322	0.035091	19	31819.9	38707	40791.5	25147.7	16478.6	16630.2
aspA	A0A1C6YXQ8	Aspartate ammonia-lyase	-0.956287	0.00842122	28	462186	378580	407085	221511	185448	237372
BN1044_01065	A0A1C6YXS3	Heme chaperone HemW	-0.961015	0.0109965	12	3779.83	4499.39	3897.74	2095.14	2414.65	1776.18
nuoE	A0A0K0HNP5	NADH-quinone oxidoreductase subunit E	-0.966803	0.0375392	9	35740.6	35842.6	45781.6	25912.6	15870.1	19100.8
wecC	A0A1C6YZS6	UDP-N-acetyl-D-mannosamine dehydrogenase	-0.970512	0.00155804	26	141952	147487	159026	82711.3	73279.5	73005.8
bioB	A0A1C6YYR1	Biotin synthase	-0.978425	0.0447702	17	32128.5	35694.2	42842.8	25102.5	14707.5	17398.2
BN1044_04065	A0A1C6Z649	Type I restriction enzyme R protein N-terminal domain-containing protein	-0.979618	0.0052427	26	98885.2	103245	88360	55337.4	43797.9	48540.1
papH	A0A0K0HPA9	PAP fimbrial minor pilin protein	-0.986205	0.0316844	5	3913.64	3066.4	2861.02	2100.96	1503.91	1397.85
BN1044_00824	A0A1C6YWX2	Inositol-1-monophosphatase	-0.991313	0.00708802	28	97722.5	93671.4	101684	57212.4	49160.7	42121.2
fadR	A0A0K0HTT3	Fatty acid metabolism regulator protein	-0.993412	0.0194103	12	11709.5	13612.5	13792.2	5135.7	7356.38	7374
BN1044_03749	A0A1C6Z5T2	Uncharacterized protein	-0.997777	0.0374419	10	10437.3	11875.5	10867.3	4057.97	7145.48	5833.63
rsmJ	A0A1C6Z0Z4	Ribosomal RNA small subunit methyltransferase J	-1.01623	0.0107921	11	5759	4138.55	4537.2	2215.98	2285.22	2580.75
tatD	A0A1C6Z144	3'-5' ssDNA/RNA exonuclease TatD	-1.01652	0.0174154	8	2657.44	3100.17	3272.66	1517.55	1779.57	1205.83
BN1044_02869	A0A1C6Z2N3	Leucine-rich repeat (LRR) protein	-1.02062	0.0462589	8	3697.67	3401.64	3334.99	1341.33	2469.16	1516.75
eutB	A0A0K0HNX5	Ethanolamine ammonia-lyase large subunit	-1.02171	0.0160111	3	2770.97	3350.71	3763.03	1869.15	1374.85	1624.48
BN1044_02948	A0A1C6Z2M2	Predicted nuclease of the RNAse H fold, HicB family	-1.02533	0.00138129	5	16394.4	16218.2	14873.8	7719.91	8401.78	7230.54
ybeD	A0A0K0HQW2	UPF0250 protein BN1044_02497	-1.0406	0.00597931	4	18759.8	21273.6	21034.7	11469.7	9709.15	8659.98
BN1044_01596	A0A1C6YZD3	Dihydrolipoamide dehydrogenase	-1.04219	0.00204445	16	13453.1	12444.3	12955.5	6216.01	6995.29	5711.34
BN1044_04119	A0A1C6Z5Y0	Siderophore synthetase component	-1.04317	0.000492033	38	339128	305685	336107	163470	153903	158254
BN1044_01374	A0A1C6YYF9	Putative NADPH-quinone reductase (Modulator of drug activity B)	-1.04477	0.00980996	7	2373.12	2740.29	3159.05	1478.19	1356.69	1166.65
hutU	A0A1C6Z177	Urocanate hydratase	-1.04674	0.00169497	32	541419	503041	520675	281476	237735	240364
proS	A0A0K0HQV1	Proline--tRNA ligase	-1.04857	0.000624184	42	274259	292744	291312	148282	134591	132420
BN1044_02965	A0A1C6Z2P2	Formate dehydrogenase major subunit/formate dehydrogenase-N, alpha subunit	-1.05255	0.00709107	38	84910.8	72984.4	77335	42003.1	31782.7	40229.8
BN1044_03080	A0A1C6Z3E4	ATP-binding cassette, subfamily F, member 3	-1.05434	0.00617822	20	23717.1	25254.4	28571.1	11917.1	11166.3	14357.5
tppB	A0A1C6Z321	Dipeptide and tripeptide permease B	-1.0598	0.0468799	5	1221.77	908.056	731.455	569.993	365.596	429.857
udk	A0A1C6Z5T0	Uridine kinase	-1.06032	0.0070069	14	24446.5	25469.9	25729.2	9976.5	13148.5	13466.5
aat	A0A1C6Z2L4	Leucyl/phenylalanyl-tRNA--protein transferase	-1.06071	0.0227591	3	524.312	805.709	802.111	320.115	364.161	320.249
rbsA	A0A1C6YYI3	Ribose ABC transporter ATP-binding protein	-1.06312	0.0446153	8	590.788	459.93	312.862	198.33	198.449	236.781
BN1044_03911	A0A0K0HTN6	DUF1456 family protein	-1.06453	0.00336802	11	50173.6	48189.9	50946.6	20745.1	24246.5	26768.1
BN1044_03902	A0A1C6Z690	Blue copper oxidase	-1.06651	0.00814432	22	34080.1	41095.7	39514.8	21154.8	15694.1	18145
BN1044_03904	A0A1C6Z5P5	Hypoxanthine phosphoribosyltransferase	-1.06892	0.00171946	16	49733	60307.6	58486.1	26653.7	27043.2	26358.8
fbp	A0A0K0HP88	Fructose-1,6-bisphosphatase class 1	-1.07438	0.00950696	16	177214	152231	148625	84408.4	62514.4	81369
rlmH	A0A0K0HQW6	Ribosomal RNA large subunit methyltransferase H	-1.07578	0.0179843	8	6891.71	5495.8	6195.2	2294.01	3277.42	3332.43
BN1044_01615	A0A1C6YZ75	HNH endonuclease	-1.07976	0.00201977	11	4934.86	4977.09	4746.19	2038.65	2426.33	2495.66
metJ	A0A0K0HVU7	Met repressor	-1.08455	0.0475975	7	11491.1	13187.5	13440.7	8503.43	4303.38	5835.67
mnmG	A0A1C6YYS0	tRNA uridine 5-carboxymethylaminomethyl modification enzyme MnmG	-1.09013	0.0381734	24	23124.7	29695.6	27706.5	9015.69	13599.5	16082.1
fhs	A0A1C6Z3X5	Formate--tetrahydrofolate ligase	-1.09037	0.00652291	24	35681.2	38224.2	41690.6	20545.7	18736.3	15300.7
BN1044_03937	A0A1C6Z5S2	Methionyl-tRNA formyltransferase	-1.09636	0.00138758	21	100792	98653.9	115262	50617.8	50233.6	46112.5
BN1044_01773	A0A1C6YZL2	dTDP-glucose 4,6-dehydratase	-1.09641	0.00397258	18	73264.7	77919.8	91321	41669	35663.6	35885.9
BN1044_00593	A0A1C6YWC9	YtxH domain-containing protein	-1.10347	0.0216307	9	23417.1	20015	19786.6	10329.7	12100.1	7479.16
BN1044_03425	A0A1C6Z4F0	Lysine decarboxylase	-1.11051	0.0138821	43	573753	405127	419537	216500	188246	237691
BN1044_00030	A0A0K0HL61	DUF416 family protein	-1.11079	0.0258357	6	15639.3	18419	17256.7	8709.04	9739.38	5818.33
rnk	A0A0K0HN04	Regulator of nucleoside diphosphate kinase	-1.11169	0.000417472	7	32783.6	32751.8	30968.1	15414.9	13942.8	15330.5
BN1044_03059	A0A1C6Z3G8	6-phospho-beta-glucosidase	-1.11345	0.0035236	7	289.69	307.56	254.74	139.806	137.623	116.467
truA	A0A1C6Z015	tRNA pseudouridine synthase A	-1.11446	0.010539	10	4527.39	5544.95	5321.92	2860.28	2262.02	2034.45
BN1044_02362	A0A1C6Z1F8	Dipeptidase E	-1.13157	0.000529269	12	86779.8	79495.2	84017.9	40491.4	37589.5	36207.2
BN1044_03003	A0A1C6Z3E0	HTH-type transcriptional regulator / antitoxin MqsA	-1.14183	0.00357373	4	791.789	663.614	685.419	313.455	363.793	293.954
BN1044_03515	A0A1C6Z4H0	Coproporphyrinogen-III oxidase	-1.14227	0.00352542	21	26233.8	33392.2	32836.9	13598	14685.3	13394.9
BN1044_03877	A0A1C6Z5L6	8-oxo-dGTP diphosphatase	-1.1654	0.000596213	8	16407.3	16371	17162.3	7933.73	6862.58	7503.39
BN1044_04022	A0A1C6Z605	Glycerol-3-phosphate dehydrogenase	-1.17624	0.0284353	28	80920.5	46282	76951.3	27785.2	29646.6	30314.6
gsk	A0A1C6Z0P2	Guanosine-inosine kinase	-1.17833	0.00560672	22	27449.6	32267.8	32569.6	14532.1	14945.6	11458.8
nadA	A0A1C6YYN6	Quinolinate synthase	-1.1795	0.0364042	5	8284.71	9232.79	5815.97	2544.43	3767.91	3993.45
mrdB	A0A1C6Z1L3	Peptidoglycan glycosyltransferase MrdB	-1.17978	0.00567715	6	4255.51	4520.96	3865.35	1674.98	1717.32	2223.64
BN1044_04013	A0A1C6Z621	Putative acetyltransferase	-1.18567	0.023043	7	10427.7	12506.1	12603.5	7006.21	4173.94	4775.35
ackA	A0A1C6Z043	Acetate kinase	-1.19465	0.0012338	21	798865	771106	877321	388807	347131	333922
wecF	A0A1C6YZN9	TDP-N-acetylfucosamine:lipid II N-acetylfucosaminyltransferase	-1.19596	0.00480146	18	14777.6	14020.5	14051.8	6887.54	5150.49	6825.31
BN1044_00491	A0A1C6YVX9	DUF2501 domain-containing protein	-1.19823	0.00278815	3	8268.41	9587.2	10578.2	3939.97	3990.78	4414.31
BN1044_01269	A0A1C6YYC0	EAL domain, c-di-GMP-specific phosphodiesterase class I (Or its enzymatically inactive variant)	-1.20813	0.00481057	9	8243.52	8353.15	10701.9	4190.74	3554.89	4011.05
BN1044_03741	A0A0M2KHN3	DNA-binding protein	-1.21959	0.038258	3	1148.61	1518.18	1113.9	407.597	762.858	494.617
dctA	A0A1C6Z2J0	C4-dicarboxylate transport protein	-1.22661	0.00323182	8	3181.64	3927.48	3747.18	1380.6	1574.88	1680.41
pyrF	A0A1C6Z106	Orotidine 5'-phosphate decarboxylase	-1.23381	0.0103444	11	40257.3	48329.5	44646	22894.8	19187.3	15200
cheY	A0A0K0HP22	Chemotaxis protein CheY	-1.25773	0.0305116	3	2702.78	2697.53	2478.18	777.498	1530.61	1110.46
BN1044_03769	A0A1C6Z579	Probable metal-binding protein	-1.26398	0.0113112	3	4472.87	5012.98	5782.85	2648.13	1815.63	1947.03
ispH	A0A1C6Z5C1	4-hydroxy-3-methylbut-2-enyl diphosphate reductase	-1.27247	0.0220276	16	16331.3	17934.7	18703.4	8488.7	8830.29	5184.03
mutS	A0A1C6Z658	DNA mismatch repair protein MutS	-1.28383	0.0280704	37	86634.4	86939.1	54370.4	24075.7	34125.1	34530.3
uvrY	A0A0K0HLC1	Response regulator uvrY	-1.29033	0.00420324	9	16979.7	17279.2	16810.1	7243.52	5763.37	8074.54
recG	A0A1C6YYX2	ATP-dependent DNA helicase RecG	-1.29175	0.0200696	17	2638.12	2678.27	2218.82	740.009	1194.42	1208.69
BN1044_01817	A0A0K0HQ68	LexA regulated protein	-1.29625	0.0251313	3	1241.68	1461.89	2070.68	793.353	575.516	555.758
pta	A0A1C6Z076	Phosphate acetyltransferase	-1.30518	0.00183643	38	851496	895954	860926	355997	307721	397313
BN1044_03193	A0A1C6Z3U5	Cyclopropane-fatty-acyl-phospholipid synthase	-1.30609	0.0374794	15	18364.1	20780.3	21435.8	11633.3	5494.76	8464.38
BN1044_00098	A0A1C6YUV4	AraC-type DNA-binding protein	-1.30926	0.00183643	12	5151.1	4910.89	5399.86	1912.31	1961.95	2392.31
rsd	A0A1C6YUP9	Regulator of sigma D	-1.31818	0.0106132	9	26150.1	29120	34149.7	14637	9766.7	11733.1
coaD	A0A1C6YZ73	Phosphopantetheine adenylyltransferase	-1.32007	0.0191311	7	7855.73	5325.95	4655.51	2345.88	2623.31	2033.57
trmB	A0A1C6YXR0	tRNA (guanine-N(7)-)-methyltransferase	-1.3393	0.0376785	8	17119.5	18977.9	19716.5	9555.54	8818.98	4692.38
coaE	A0A1C6Z5M9	Dephospho-CoA kinase	-1.35417	0.0456154	9	2997.54	2610.77	4695.95	1183.69	1827.37	1016.84
BN1044_02776	A0A1C6Z268	DNA-binding transcriptional regulator, LysR family	-1.36252	0.0469192	7	1008.29	1958.68	1472.13	410.614	727.137	572.75
BN1044_00055	A0A0M2NE41	1-acyl-sn-glycerol-3-phosphate acyltransferase	-1.36259	0.0184134	7	26017.1	28600.9	26501.5	7450.83	13105.1	11877.4
BN1044_02344	A0A1C6Z0X7	Fructose 6-phosphate aldolase	-1.37559	0.0315478	4	858.153	535.723	536.442	208.451	328.092	206.417
feoB	A0A1C6Z3D9	Ferrous iron transport protein B	-1.38586	0.0170609	21	34969.9	29757.7	31122.4	10272.9	10349.4	17068.6
lipA	A0A1C6Z1F3	Lipoyl synthase	-1.38866	0.000113507	19	125488	127589	132995	49790.4	50823.7	46876.4
fdhE	A0A0K0HQF9	Protein FdhE homolog	-1.39407	0.00039019	14	36109.1	32188.9	36691.2	12859.6	13788	13249
BN1044_03945	A0A1C6Z5G3	Rhamnosyl/mannosyltransferase	-1.40242	0.0178431	11	14842.3	16521	19515.8	8040.03	4679.26	6886.16
BN1044_02160	A0A1C6Z0I5	Putative ABC transport system ATP-binding protein	-1.41272	0.00397258	6	9126.71	8142.83	6639.66	2984.83	3243.09	2701.14
pyrG	A0A0K0HWZ2	CTP synthase	-1.41748	0.00179178	33	437442	509869	544163	202845	171214	183356
ubiG	A0A1C6Z2F2	Ubiquinone biosynthesis O-methyltransferase	-1.43902	0.00220908	12	22906	21364.5	23824.2	9633.53	8403.59	7225.21
sdaA	A0A0K0HTU3	L-serine dehydratase	-1.46024	0.0113987	12	20278.7	22871.4	14966.2	8249.85	6866.68	5882
BN1044_02420	A0A1C6Z1B1	Type I restriction enzyme, S subunit	-1.48239	0.0248896	22	25326.3	29424.1	29155	6570	12308.7	12316.3
BN1044_03735	A0A1C6Z546	HD family hydrolase	-1.51955	0.0409903	6	2664.8	5871.48	5176.48	1402.59	1878.5	1304.41
wecD	A0A1C6YZT9	dTDP-fucosamine acetyltransferase	-1.52243	0.00249574	10	9205.88	10858.2	11714.9	3335.68	3539.97	4182.98
BN1044_02729	A0A1C6Z2M5	DNA translocase FtsK	-1.53933	0.0017642	35	29601.4	36844.6	32213	9992.2	12021	11911.2
yeiP	A0A0K0HRY0	Elongation factor P-like protein	-1.55428	0.00445307	7	42465.9	39885.8	34990.3	15993.1	13330.2	10974.4
BN1044_02625	A0A1C6Z1S2	Predicted phospholipase, patatin/cPLA2 family	-1.56265	0.0107506	17	7067.13	4454.62	5444.97	2294.26	1662.72	1743.31
BN1044_01574	A0A1C6YYV7	Fructose-1,6-bisphosphatase	-1.57971	0.0102232	22	61854.6	58035.2	68261.4	28383.2	19408.9	16655.5
BN1044_03963	A0A1C6Z5R4	Mlc titration factor A	-1.59213	0.0154736	5	1305.13	970.925	966.546	255.1	433.482	404.149
BN1044_03073	A0A1C6Z3L1	AB hydrolase-1 domain-containing protein	-1.60248	0.0046211	6	1277.82	891.322	1261.58	387.239	336.111	394.252
BN1044_00885	A0A1C6YX31	Pertussis toxin subunit 1	-1.60605	0.030478	14	26832.2	40820.8	61665.5	15333.6	11756.1	13282.2
rpmA	A0A0K0HR24	Large ribosomal subunit protein bL27	-1.60943	0.00141512	5	242081	256359	255300	83206.9	70983.9	94423.8
BN1044_01698	A0A1C6YZ76	5-oxopent-3-ene-1,2,5-tricarboxylate decarboxylase / 2-hydroxyhepta-2,4-diene-1,7-dioate isomerase	-1.64226	0.0332774	4	1023.15	944.478	903.446	245.74	518.301	225.353
BN1044_00442	A0A1C6YVZ2	Uncharacterized protein	-1.64582	0.0373328	5	2178.87	2062.13	2005.29	753.972	999.574	390.15
BN1044_02027	A0A1C6Z034	ATP-binding cassette, subfamily B, multidrug efflux pump	-1.66416	0.0483896	11	5330.64	2553.08	6292.61	1038.93	1573.88	1645.26
BN1044_03280	A0A1C6Z406	Leucyl aminopeptidase	-1.68558	0.000964524	12	8301.5	8234	8112	2903.3	2228.15	2575.31
moaA	A0A1C6Z4Y8	GTP 3',8-cyclase	-1.7175	0.0281703	14	3762.28	4646.79	6577.84	984.163	1728.81	1900.29
pyrE	A0A0K0HUF2	Orotate phosphoribosyltransferase	-1.72689	0.000766771	19	104681	121606	124970	36159	37674.3	32198.1
BN1044_01659	A0A1C6YZJ3	site-specific DNA-methyltransferase (adenine-specific)	-1.73212	0.000177448	36	60157.2	58353.4	64679.3	19200.5	18631.8	17309.9
mrpA	A0A0K0HP76	Major MR/P fimbria protein	-1.74331	0.00640329	5	9819.88	7876.62	5760.06	2344.33	2212.86	2288.41
rimI	A0A1C6Z2C1	[Ribosomal protein bS18]-alanine N-acetyltransferase	-1.75377	0.005185	5	2504.84	3042.75	3168.7	698.087	1081.05	834.366
hcpA_4	A0A0K0HSF9	Hcp family type VI secretion system effector	-1.76642	0.00233151	11	160396	126591	120031	44625.8	39046.2	35521.2
BN1044_03707	A0A1C6Z573	UPF0434 protein BN1044_03707	-1.76681	0.00809917	7	22283.6	26476.5	33914.6	9893.97	6552.2	7832.26
BN1044_03067	A0A1C6Z314	LysR family transcriptional regulator, tdc operon transcriptional activator	-1.79526	0.0035034	7	2212.82	2434.64	1893.86	561.103	561.78	774.166
panZ	A0A1C6Z2Q7	PanD regulatory factor	-1.79558	0.016187	6	10716.2	8530.93	8068.38	3850.7	1934.01	2367.29
BN1044_01711	A0A1C6YZF9	Amino acid transporter	-1.82319	0.0360065	7	9354.29	7112.18	9644.03	1366.57	3379.59	3135.22
BN1044_01247	A0A1C6YY93	Lipoprotein	-1.82721	0.00123351	10	10594.2	11586.9	10575.2	2826.29	3651.85	2814.88
BN1044_02944	A0A1C6Z379	Phosphate transporter	-1.83587	0.00249574	13	27372.6	32949.2	37777	10509.3	8475.88	8407.65
BN1044_02485	A0A1C6Z1E8	3-oxoacyl-[acyl-carrier protein] reductase	-1.84356	0.0268109	8	612.682	1413.98	703.214	274.131	243.16	197.702
BN1044_00289	A0A1C6YVL5	Signal peptide peptidase SppA	-1.85026	0.0201378	5	2044.49	2562.7	4108.19	601.985	787.612	968.463
hemG	A0A1C6Z102	Protoporphyrinogen IX dehydrogenase [quinone]	-1.85767	0.0007034	11	6496.35	6684.54	7624.17	2139.56	1823.34	1782.78
BN1044_01170	A0A1C6YXU7	Mannosyl-glycoprotein endo-beta-N-acetylglucosaminidase	-1.86033	0.00195186	11	696.43	881.17	625.939	203.915	183.777	214.13
hutH	A0A1C6Z1L1	Histidine ammonia-lyase	-1.87609	0.00155804	30	433500	447462	429323	127289	97445.7	135738
BN1044_00434	A0A1C6YVW4	Uncharacterized protein	-1.88576	0.0182661	8	1638.73	1449.46	1302.19	281.641	351.64	618.85
acpS	A0A1C6YY04	Holo-[acyl-carrier-protein] synthase	-1.89281	0.0380649	3	2227.53	2338.03	2321.36	781.655	928.058	325.425
ratA	A0A0K0HMI3	Ribosome association toxin PasT (RatA) of the RatAB toxin-antitoxin module	-1.89369	0.0162289	8	6332.05	11119.3	6177.02	2653.36	1693.39	1886.57
BN1044_01988	A0A1C6Z0C4	Beta-glucosidase	-1.93138	0.0106459	8	1650.39	2256.05	1521.98	334.816	541.121	563.678
rpsL	A0A0K0HLX1	Small ribosomal subunit protein uS12	-1.94605	0.00438571	10	244286	248622	262878	53127.8	59934.4	87646.9
y0319	A0A0K0HTK4	Glutaredoxin-family domain-containing protein	-1.97169	0.00118824	13	12695.9	15060.1	14627	3219.15	3415.41	4215.53
BN1044_00606	A0A1C6YWF0	Uncharacterized protein	-1.98333	0.00407785	9	9202.71	9874.96	9669.69	1926.97	2295.26	3213.88
BN1044_00378	A0A1C6YVV4	Type VI secretion system protein ImpK	-1.99514	0.0341507	7	1098.38	816.551	372.544	175.322	156.863	191.766
glpC	A0A0K0HRW5	Anaerobic glycerol-3-phosphate dehydrogenase subunit C	-2.00067	0.00783807	17	11705.9	9806.45	8634.62	3161.7	1794.37	2726.13
BN1044_01240	A0A1C6YY15	Rad50/SbcC-type AAA domain-containing protein	-2.01511	0.00154208	9	4000.17	2981.31	3217.81	745.787	932.982	835.083
BN1044_01662	A0A1C6YZG2	DUF262 domain-containing protein	-2.01717	0.0171801	21	2020.01	2733.99	2665.85	873.66	389.883	651.668
dus_3	A0A0M2N006	tRNA-dihydrouridine synthase B	-2.02426	0.013956	10	1266.6	1776.71	1465.84	302.104	288.06	563.137
BN1044_00587	A0A1C6YWA3	Regulator of sirC expression, contains transglutaminase-like and TPR domains	-2.02469	0.004832	5	2989.32	2620.85	2383.49	834.291	495.438	670.574
cspA	A0A0K0HQF5	Cold-shock DNA-binding protein family	-2.02614	0.00237517	3	40878.2	43738.1	50424.4	12499.1	8803.04	12125.3
yihI	A0A1C6Z4G8	Der GTPase-activating protein YihI	-2.06173	0.0014317	8	11446.1	10016.6	13704.6	2808.31	3075.61	2500
pyrB	A0A1C6Z5Y2	Aspartate carbamoyltransferase	-2.0724	0.000259737	22	99184.1	84939.7	95939.2	23124.9	22727.8	20670.4
BN1044_01944	A0A1C6Z017	Transglutaminase-like superfamily protein	-2.09264	0.0388439	10	1727.62	2014.58	1885.84	213.925	608.205	650.109
tdh	A0A0K0HUI6	L-threonine 3-dehydrogenase	-2.09761	0.00922763	13	83057.6	78038.1	88023.9	26295.5	13000.1	21287.7
yifE	A0A0K0HP69	UPF0438 protein YifE	-2.16069	0.000575023	7	20570.2	24412.3	26953.2	5189.47	5567.85	5240.22
clpS	A0A1C6Z2L0	ATP-dependent Clp protease adapter protein ClpS	-2.20694	0.00109189	5	10953.8	11988.9	10753.9	2267.15	2961.8	2137
hemA	A0A0K0HV97	Glutamyl-tRNA reductase	-2.22775	0.0262161	10	1489.57	2173.8	2397.29	247.727	690.103	441.829
codB	A0A1C6Z333	Cytosine permease	-2.23389	0.00325926	4	2409.2	2334.62	3606	502.678	631.893	613.454
bioF	A0A1C6YYH2	8-amino-7-oxononanoate synthase	-2.30653	0.00249574	12	3232.16	3565.86	5216.25	748.85	823.954	804.844
trmL	A0A1C6YZ21	tRNA (cytidine(34)-2'-O)-methyltransferase	-2.36993	0.0263424	8	2466.63	2827.51	3027.46	267.501	731.141	781.626
kbl	A0A1C6YZ50	2-amino-3-ketobutyrate coenzyme A ligase	-2.4131	0.000259737	23	400076	387417	421236	80810.3	80346.3	66553
rlmN	A0A1C6Z1X2	Dual-specificity RNA methyltransferase RlmN	-2.42122	0.00352542	15	34163.6	21769.6	24309.2	5868.36	3997.23	5015.7
BN1044_02894	A0A1C6Z316	Zn-binding Pro-Ala-Ala-Arg (PAAR) domain-containing protein, incolved in TypeVI secretion	-2.43693	0.00501785	7	1893.25	1643.69	1575.17	224.03	315.018	437.466
tatE	A0A0K0HQ43	Probable Sec-independent protein translocase protein TatE	-2.45458	0.0184023	4	3982.66	4731.38	4593.05	1475.88	690.502	515.628
BN1044_01162	A0A1C6YXV9	Type VI secretion system protein ImpC (Fragment)	-2.45578	0.0284486	3	9244.75	3244.95	2858.83	745.243	907.247	768.211
BN1044_01148	A0A1C6YXT0	Uncharacterized alpha/beta hydrolase domain (DUF2235)	-2.46118	0.000810661	10	991.266	865.118	1111.3	154.124	185.915	199.179
BN1044_00625	A0A1C6YWF5	Male sterility protein	-2.46128	0.011384	12	7733.31	8892.32	4364.17	1545.76	903.871	1286.11
mdcC	A0A1C6YYE5	Malonate decarboxylase acyl carrier protein	-2.46284	0.0010435	3	15101.4	17072.1	16013.5	3625.88	2550.98	2663.81
BN1044_00897	A0A1C6YXJ5	Phage coat protein	-2.46348	0.00655785	19	22762.5	35897.5	41621.6	7328.63	4711.07	5871.13
BN1044_03535	A0A1C6Z4J0	Uncharacterized protein YPO0702	-2.47862	0.00176132	8	2302.39	2675.08	3279.19	434.477	453.525	591.972
gcvT	A0A1C6Z1S8	Aminomethyltransferase	-2.49464	0.000582938	22	383353	475802	451179	86939	68318.8	77399.1
gntK	A0A1C6Z131	Gluconokinase	-2.49785	0.00151339	3	1240.27	1668.29	1302.01	276.515	202.585	266.862
BN1044_01468	A0A1C6YYJ5	Haloacid dehalogenase superfamily, subfamily IA, variant 3 with third motif having DD or ED	-2.50594	0.00182707	7	8214.41	8343.74	8954.87	1845.24	1140.26	1591.66
gcvH	A0A0K0HPQ9	Glycine cleavage system H protein	-2.54544	0.00378715	5	140484	142345	159399	17422.8	31208.7	29464.4
BN1044_04017	A0A1C6Z6J0	Trehalose-6-phosphate hydrolase	-2.56276	0.00118824	29	180328	169510	174913	34600	23114.5	32412.9
pyrI	A0A1C6Z644	Aspartate carbamoyltransferase regulatory chain	-2.57228	0.000404014	14	101074	82743.8	87522.9	17146	14283.7	14206.7
BN1044_00658	A0A1C6YWG9	UPF0260 protein BN1044_00658	-2.57997	0.00196435	5	4173.98	5051.1	4881.4	717.99	1035.06	647.812
BN1044_02210	A0A1C6Z0N8	DNA-damage-inducible protein I	-2.63463	0.00104929	5	1747.23	2044.66	1535.13	292.387	328.251	238.586
BN1044_01113	A0A1C6YXS7	MFS transporter, OFA family, oxalate/formate antiporter	-2.70546	0.00171946	3	1208.17	1762.48	1212.62	220.381	237.67	177.647
BN1044_00105	A0A1C6YUY6	DUF535 domain-containing protein	-2.71882	0.00150501	10	6377.88	7149.63	7307.8	805.838	1121.74	1292.01
BN1044_04177	A0A1C6Z6G1	Uncharacterized protein	-2.71889	0.00165206	6	10875.6	8591.3	11375.2	1977.67	1333.93	1411.83
BN1044_01987	A0A1C6YZZ6	PTS system, cellobiose-specific IIA component	-2.73661	0.00131434	4	4759.29	4842.86	4954.51	961.954	626.856	639.616
BN1044_03027	A0A1C6Z2X5	Ferrous iron transport protein A	-2.74414	0.00309877	4	10132.4	7400.1	14218.9	1523.94	1469.08	1583.41
BN1044_03736	A0A1C6Z580	Uncharacterized conserved protein YfdQ, DUF2303 family	-2.78577	0.00490465	18	42801.1	68859.6	91926.1	10252.7	8693.93	9268.43
BN1044_01707	A0A0K0HXJ7	DUF2116 family Zn-ribbon domain-containing protein	-2.81028	0.00026215	6	22550.1	22677.4	24662.6	3424.35	3707.52	2878.63
bglJ	A0A1C6YY40	DNA-binding response regulator, NarL/FixJ family, contains REC and HTH domains	-2.90423	0.000664326	11	12851.9	15230.3	10620.9	1760.45	1827.25	1540.39
BN1044_00904	A0A1C6YX34	Ig-like domain-containing protein	-2.92283	0.00207985	5	2751.91	4209.4	4852.24	550.087	463.192	505.855
BN1044_04018	A0A1C6Z5N7	PTS system, trehalose-specific IIC component	-3.02065	0.000280926	7	39199.9	38784.6	41438.3	5370.55	5314.04	4130.32
BN1044_02888	A0A1C6Z2X4	L-serine dehydratase	-3.06291	0.00448608	14	36551.3	40054.7	44067.4	3138.47	7105.91	4957.4
trhO	A0A1C6Z0M8	tRNA uridine(34) hydroxylase	-3.07604	2.36949e-05	20	22764.1	24983.2	24292.4	2727.45	2853.67	2959.81
BN1044_00886	A0A1C6YX35	Uncharacterized protein	-3.08407	0.00333214	6	107474	175721	197848	22851.5	15520.4	17276.1
gcvP	A0A1C6Z1L0	Glycine dehydrogenase (decarboxylating)	-3.10993	3.86726e-05	51	856029	955410	893925	111413	101319	100648
fis	A0A0K0HS97	DNA-binding protein Fis	-3.39477	0.000342769	3	77125.5	83738	98240.5	7358.02	7771.99	9535.37
BN1044_04071	A0A1C6Z618	DUF2002 family protein	-3.56629	0.00519442	5	3850.37	6072.46	5383.96	716.836	311.806	338.829
BN1044_01267	A0A1C6YYB5	FaeA-like protein	-3.64001	0.000237299	7	41490.6	37189.8	32467	3346.22	2944.59	2624.09
YPO1466	A0A1C6YVN9	Type VI secretion system protein ImpC	-3.76934	0.0026139	17	63711.5	46908.9	76058.2	3860.43	3474.72	6683.63
BN1044_00229	A0A1C6YVA4	Serine transporter	-3.84827	0.000360893	5	5231.04	6675.22	7844.5	444.928	481.599	427.871
BN1044_02889	A0A1C6Z2Q2	Serine transporter	-4.21738	0.000639382	7	28719.5	35100	37117.7	2193.36	1347.81	1966.29
BN1044_01703	A0A1C6YZD2	Putative hydrolase of the HAD superfamily	-4.40806	0.000106471	6	10653.3	12978.7	13006.5	647.921	522.129	555.521
cspE	A0A0K0HU91	Cold shock protein (Beta-ribbon, CspA family)	-4.96102	0.000752218	4	429931	502840	544906	17667.8	20494.8	10766.6
bioD	A0A1C6YYJ0	ATP-dependent dethiobiotin synthetase BioD	-5.88829	0.000195727	7	12483.9	13987.7	13236.6	293.973	214.364	176.506
BN1044_01725	A0A1C6YZI1	Alpha-glucosidase	-6.39222	4.65832e-05	6	102.415	79.3218	72.9448	0	0	0
BN1044_02023	A0A1C6Z0N6	DNA-binding transcriptional regulator SgrR of sgrS sRNA, contains a MarR-type HTH domain and a solute-binding domain	-6.50453	3.57698e-06	5	88.2063	87.9414	96.4899	0	0	0
BN1044_03432	A0A1C6Z4E7	Ribosome-associated protein	-6.71131	1.849e-05	3	120.557	98.3824	97.0075	0	0	0
BN1044_03776	A0A1C6Z582	Microcin C transport system ATP-binding protein	-6.74273	1.62249e-05	4	121.639	103.694	97.3799	0	0	0
BN1044_00911	A0A1C6YXC7	MoaD/ThiS family protein	-6.86906	2.30079e-05	3	99.7467	125.131	127.972	0	0	0
BN1044_00102	A0A1C6YUZ4	Virulence effector protein	-6.91779	1.04398e-06	5	119.714	124.979	118.143	0	0	0
mglA	A0A1C6Z2S3	Ribose/galactose/methyl galactoside import ATP-binding protein	-6.92666	1.62249e-05	4	127.393	132.761	106.458	0	0	0
BN1044_00892	A0A1C6YX41	DUF1073 domain-containing protein	-6.92688	0.00014879	5	92.4984	119.282	163.262	0	0	0
BN1044_03899	A0A1C6Z5K7	Uncharacterized membrane protein YebE, DUF533 family	-6.97772	3.04078e-05	3	105.019	143.672	132.7	0	0	0
BN1044_01182	A0A1C6YXX9	Zn-binding Pro-Ala-Ala-Arg (PAAR) domain-containing protein, incolved in TypeVI secretion	-7.09546	3.04078e-05	3	129.466	119.891	164.775	0	0	0
BN1044_02116	A0A1C6Z0G1	histidine kinase	-7.1073	0.000278782	3	106.03	207.412	119.197	0	0	0
ade	A0A1C6YYX9	Adenine deaminase	-7.11576	0.00179178	5	85.3932	312.042	100.123	0	0	0
BN1044_01692	A0A1C6YZI4	2-oxo-hept-3-ene-1,7-dioate hydratase	-7.12833	0.000118004	4	102.627	166.098	160.657	0	0	0
tmcA	A0A1C6Z7S3	tRNA(Met) cytidine acetyltransferase TmcA	-7.22208	1.00489e-05	5	164.947	148.395	135.965	0	0	0
BN1044_01176	A0A1C6YXW3	Type VI secretion system protein ImpG	-7.28135	4.21201e-05	5	190.232	153.242	129.139	0	0	0
BN1044_03165	A0A1C6Z3D3	LysR family transcriptional regulator, cyn operon transcriptional activator	-7.29047	4.72078e-05	6	152.059	194.242	129.895	0	0	0
BN1044_00910	A0A1C6YX39	NlpC/P60 family protein	-7.34541	0.000114699	4	180.801	119.126	199.69	0	0	0
BN1044_02879	A0A1C6Z2P3	Alkyldihydroxyacetonephosphate synthase	-7.35571	8.04152e-05	4	208.473	128.515	164.008	0	0	0
emtA_2	A0A0M2N8F5	peptidoglycan lytic exotransglycosylase	-7.37019	1.87524e-05	5	154.456	151.672	193.301	0	0	0
malF	A0A1C6YUV8	Maltose/maltodextrin transport system permease protein	-7.41444	4.65832e-05	3	212.78	142.025	164.291	0	0	0
BN1044_02201	A0A1C6Z0J4	GntR family transcriptional regulator / MocR family aminotransferase	-7.42173	1.61658e-05	4	172.045	193.719	151.244	0	0	0
BN1044_00907	A0A1C6YXK4	Tail length tape measure protein	-7.43307	3.38891e-05	8	142.592	204.149	177.292	0	0	0
BN1044_02840	A0A1C6Z2B4	2-dehydro-3-deoxy-phosphogluconate aldolase	-7.49626	0.000344485	4	152.645	134.19	287.34	0	0	0
napF	A0A1C6Z7C9	Ferredoxin-type protein NapF	-7.50698	0.000136715	3	128.83	217.829	214.461	0	0	0
btuD	A0A1C6YVE1	Vitamin B12 import ATP-binding protein BtuD	-7.53639	1.00489e-05	5	208.883	171.986	178.091	0	0	0
BN1044_01286	A0A1C6YYC6	Precorrin-6A/cobalt-precorrin-6A reductase	-7.59148	2.98166e-05	5	234.794	167.928	181.961	0	0	0
BN1044_03743	A0A1C6Z551	Phage antirepressor protein YoqD, KilAC domain	-7.72174	6.10948e-06	5	200.701	202.911	230.978	0	0	0
BN1044_00742	A0A1C6YX63	Uncharacterized protein	-7.7458	0.00333214	6	636.5	145.942	106.457	0	0	0
BN1044_03768	A0A1C6Z5D1	DNA repair protein RadD	-7.97345	3.57698e-06	7	251.601	265.555	237.618	0	0	0
BN1044_04546	A0A1C6Z7C3	Uncharacterized protein	-8.01031	0.0025253	6	722.34	172.918	137.231	0	0	0
BN1044_04074	A0A1C6Z625	DNA-binding transcriptional regulator, LysR family	-8.01359	3.5428e-05	6	243.792	322.102	219.778	0	0	0
BN1044_00929	A0A1C6YX43	Flagellar hook-length control protein FliK	-8.02598	0.000106471	3	187.473	324.211	291.353	0	0	0
BN1044_03720	A0A1C6Z584	Uncharacterized conserved protein YcbK, DUF882 family	-8.03365	8.151e-06	5	234.672	276.73	277.073	0	0	0
BN1044_02802	A0A1C6Z2V2	Putrescine importer	-8.07476	7.52224e-06	3	300.143	254.946	256.13	0	0	0
BN1044_04217	A0A1C6Z6J4	Hydrogenase maturation factor HypB	-8.12328	0.00148475	6	617.247	253.807	138.385	0	0	0
BN1044_03656	A0A1C6Z4W9	Pantothenate kinase	-8.13288	0.000461417	4	167.142	294.768	448.912	0	0	0
BN1044_03838	A0A1C6Z5K5	tRNA pseudouridine32 synthase / 23S rRNA pseudouridine746 synthase	-8.14378	2.95278e-05	6	256.323	350.507	251.814	0	0	0
BN1044_03704	A0A1C6Z559	Winged helix-turn-helix domain-containing protein	-8.15141	0.000492641	7	486.654	266.637	177.139	0	0	0
mtgA	A0A1C6Z1W2	Biosynthetic peptidoglycan transglycosylase	-8.15973	5.00111e-05	4	262.888	371.282	239.604	0	0	0
BN1044_00307	A0A1C6YVI6	Phage-related tail fibre protein	-8.17312	5.79538e-05	5	233.676	273.965	375.622	0	0	0
rpmE2	A0A1C6Z0L4	Large ribosomal subunit protein bL31B	-8.224	9.02663e-05	3	218.389	325.368	376.19	0	0	0
BN1044_00872	A0A1C6YX25	Phage protein	-8.23133	0.000264363	3	198.224	305.288	448.505	0	0	0
BN1044_00912	A0A1C6YX57	Tail spike TSP1/Gp66 N-terminal domain-containing protein	-8.24823	7.0433e-05	6	225.067	353.034	353.809	0	0	0
BN1044_01439	A0A1C6YYU9	D-ribose pyranase	-8.28876	0.00171946	3	204.5	188.169	794.794	0	0	0
BN1044_00391	A0A1C6YVP7	Type VI secretion system protein ImpL	-8.32043	0.000344485	5	511.29	307.835	207.545	0	0	0
BN1044_02329	A0A1C6Z115	DUF4056 domain-containing protein	-8.42502	2.84824e-06	6	361.747	343.941	326.338	0	0	0
BN1044_00082	A0A1C6YUT4	[Citrate [pro-3S]-lyase] ligase	-8.43787	0.00139719	10	785.773	307.156	172.783	0	0	0
fucU	A0A1C6YXR7	L-fucose mutarotase	-8.72204	1.78794e-05	3	411.605	366.704	498.872	0	0	0
BN1044_01934	A0A1C6Z006	Glutamate decarboxylase	-8.72957	8.48116e-06	5	478.547	388.974	410.903	0	0	0
BN1044_01901	A0A1C6YZR1	Uncharacterized protein	-8.74373	0.000457086	3	238.531	671.131	492.064	0	0	0
frdD	A0A1C6YXI8	Fumarate reductase subunit D	-8.88078	0.000110789	3	683.781	370.605	413.345	0	0	0
BN1044_03854	A0A1C6Z5J4	Long-chain acyl-CoA synthetase	-8.90789	1.55733e-05	6	406.801	535.752	508.489	0	0	0
BN1044_03035	A0A1C6Z2W4	Putative hydrolase of the HAD superfamily	-8.93706	0.000920555	6	231.689	909.743	558.663	0	0	0
BN1044_00995	A0A1C6YXK7	histidine kinase	-8.95284	5.6548e-06	10	448.054	521.994	520.262	0	0	0
BN1044_02302	A0A1C6Z1B5	DNA helicase	-8.96715	1.04398e-06	8	507.092	515.295	479.734	0	0	0
BN1044_01405	A0A1C6YYU8	N-acetylmuramoyl-L-alanine amidase	-8.99827	2.12666e-05	5	430.406	607.005	511.888	0	0	0
BN1044_00432	A0A1C6YVY3	Phage antirepressor protein KilAC domain-containing protein	-9.32016	0.000136301	5	431.795	673.384	898.267	0	0	0
BN1044_02270	A0A1C6Z0Z6	3'-5' exoribonuclease Rv2179c-like domain-containing protein	-9.407	0.00010187	5	585.598	996.159	536.337	0	0	0
BN1044_00970	A0A1C6YX95	UPF0597 protein BN1044_00970	-9.50947	2.30079e-05	6	719.335	888.059	606.088	0	0	0
BN1044_02935	A0A1C6Z2L6	DNA-binding response regulator, NarL/FixJ family, contains REC and HTH domains	-9.54784	0.000370116	3	414.521	864.612	1170.03	0	0	0
BN1044_02221	A0A1C6Z0L6	Uncharacterized conserved protein YcfJ, contains glycine zipper 2TM domain	-9.56537	8.48116e-06	3	665.514	835.586	782.063	0	0	0
BN1044_02073	A0A1C6Z0T7	GntR family transcriptional regulator, histidine utilization repressor	-9.58769	2.85428e-05	7	961.74	631.146	750.511	0	0	0
BN1044_03397	A0A1C6Z3Y4	tRNA pseudouridine65 synthase	-9.7093	2.30079e-05	7	669.041	935.45	937.347	0	0	0
BN1044_00665	A0A1C6YWJ5	Uncharacterized protein	-9.73062	0.00039019	3	820.79	496.809	1503.84	0	0	0
soxS_2	A0A0K0HV03	AraC-type DNA-binding protein	-9.73865	6.47141e-06	3	807.334	803.878	960.793	0	0	0
BN1044_01067	A0A1C6YXT2	UPF0235 protein BN1044_01067	-9.76414	7.52224e-06	3	962.449	884.683	772.2	0	0	0
BN1044_03737	A0A1C6Z5A7	Phage protein	-9.87861	1.07904e-05	3	800.87	987.112	1055.23	0	0	0
BN1044_01285	A0A1C6YY41	Sirohydrochlorin cobaltochelatase	-9.9306	1.00489e-05	9	831.752	1067.22	1047.08	0	0	0
mzrA	A0A1C6Z220	Modulator protein MzrA	-9.95837	1.00489e-05	3	990.871	1148.29	865.437	0	0	0
BN1044_00860	A0A1C6YX00	Uncharacterized protein	-9.966	0.000291101	5	576.414	1098.18	1580.46	0	0	0
BN1044_00854	A0A1C6YWZ9	Recombination protein RecT	-9.97277	2.22956e-05	7	815.959	1037.71	1198.28	0	0	0
psuG	A0A1C6Z665	Pseudouridine-5'-phosphate glycosidase	-9.98362	4.21201e-05	3	1211.11	1148.76	745.926	0	0	0
BN1044_03734	A0A1C6Z594	Uncharacterized protein	-10.1035	0.000179623	5	672.092	1264.38	1566.99	0	0	0
BN1044_01321	A0A1C6YY99	DUF2913 family protein	-10.1466	1.04398e-06	5	1092.9	1118.2	1191.86	0	0	0
BN1044_03271	A0A1C6Z3N7	Cyclopropane-fatty-acyl-phospholipid synthase	-10.4797	1.08889e-05	9	1494.02	1202.63	1620.28	0	0	0
BN1044_00383	A0A0M2NAW9	DUF4123 domain-containing protein	-10.5108	4.02992e-05	5	1998.05	1210.23	1284.58	0	0	0

## Sheet: B. aurantiacum
Gene	Accession	Description	Log2 fold change	q value (≤0.05)	#Unique peptides (≥3)	B. aurantiacum in iron-limited monoculture			B. aurantiacum in iron-limited coculture
BAURA86_03624	A0A2H1KX79	Putative ABC transport system ATP-binding protein	16.3108	9.38999e-06	6	0	0	0	73320.9	79608.8	92032.2
BAURA86_03189	A0A2H1KRT2	Transcriptional regulator PadR-like family protein	15.8911	1.2607e-05	4	0	0	0	67783.5	51658.1	64101.6
BAUR920_01759	A0A2A3ZKV6	Acetyl esterase	14.4235	0.0461036	7	223.98	0	0	144228	114075	144431
BAURA86_03554	A0A2H1KW97	Putative peptidoglycan lipid II flippase	13.7543	3.31635e-06	3	0	0	0	14725.5	13799.7	12985.6
BAURA86_01177	A0A2H1J1Q2	Peptide/nickel transport system permease protein	12.7777	0.000292437	5	0	0	0	10042.3	4683.32	7362.01
BAURA86_02487	A0A2H1K7R4	SagB-type dehydrogenase domain-containing protein	11.6964	0.000292437	3	0	0	0	2269.43	3639.01	4425.56
BAURA86_02544	A0A2A3Z7F1	FMN-binding glutamate synthase family protein	11.3475	0.0242556	7	480.257	70.4633	3068.3	869251	1297580	1628910
BAURA86_01877	A0A2A3ZER2	Uncharacterized protein	11.1712	0.00019755	3	0	0	0	3182.79	2110.71	1825.56
secE	A0A1D7W1I7	Protein translocase subunit SecE	11.1479	0.00329535	3	0	0	0	1961.83	1067.97	5576.58
BAURA86_01112	A0A2H1IZR8	ABC transporter ATP-binding protein	11.0997	0.000132242	4	0	0	0	2777.99	1716.33	2216.57
BAURA63_02734	A0A1D7W5Q5	ATP-dependent DNA helicase RecG	8.17253	0.0278526	20	3846.79	7657.51	1371.01	3693600	621110	422806
BAURA86_02036	A0A2H1JU70	Superfamily II DNA or RNA helicase, SNF2 family	8.11603	0.00247637	11	922.324	895.331	363.589	179319	174608	204785
BAUR9175_02855	A0A2A3Z959	Integral membrane protein	7.97777	0.000956111	4	2439.16	2228.16	1538.07	598020	382811	584927
BAURA86_00913	A0A2H1IRU7	Predicted P-loop ATPase, KAP-like	7.73933	0.0209886	7	224.204	490.807	2530	144936	132031	141950
BAURA86_01852	A0A2H1JMB0	FtsX-like permease family protein	7.40417	0.00376247	4	100.223	157.994	286.773	36810.8	28541.4	21005.4
BAURA86_02616	A0A2H1KB10	Protein kinase	7.07593	0.0283213	7	488.673	190.876	240.844	12335.8	126323	35404.5
thiM	A0A2H1J793	Hydroxyethylthiazole kinase	6.96753	0.0202566	6	3375.05	4982.5	1363.99	172757	276887	939959
BAURA86_02455	A0A2A3ZM66	Alkane 1-monooxygenase	6.71747	0.00452941	10	15514.8	36473.1	19616	3503160	1661960	2221900
BAURA86_03511	A0A2H1KW79	DNA helicase	6.63679	0.00717497	14	1985.94	1230.52	4581.73	216753	182158	279440
BAURA86_00990	A0A1D7W930	Transcriptional attenuator, LytR family	6.54423	0.011797	15	4389.76	5228.74	1311.58	326685	199447	375579
BAURA86_03647	A0A2H1KXD2	GAF domain-containing protein	6.5205	0.0137152	18	8833.87	15429.2	2797.1	540156	801309	681530
BAURA86_03191	A0A2A3X421	Putative drug exporter of the RND superfamily	6.47556	0.0241224	9	4765.45	22045.9	4096.23	1251000	418413	579387
BAURA86_00845	A0A2H1IQ85	Peptide/nickel transport system ATP-binding protein	6.33928	0.0228559	15	2216.94	1950.2	578.678	48080.1	140134	197108
acnA	A0A2A3X6Y1	Aconitate hydratase A	6.29189	0.00610907	8	1262.8	1714.59	569.588	86333.9	64425	106651
BAURA86_02991	A0A2A3X0K8	MFS transporter	6.25855	0.00178785	8	6126.51	12436.6	8122.7	675348	607130	677390
BAUR9175_00519	A0A1D7W959	ABC transporter ATP-binding protein	6.18136	0.00765812	9	952.463	1088.77	445.146	82540.9	33640	63545.8
BAURA86_03955	A0A2H1KZD0	Peptide/nickel transport system ATP-binding protein	6.14076	0.00346361	11	585.21	816.582	1157.45	72520.9	39466.9	67886.3
BAURA86_00795	A0A2H1IP93	non-specific serine/threonine protein kinase	6.07442	0.0263887	7	2190.16	2332.01	1652.89	49346.1	133211	393006
BAUR9175_01601	A0A2H1IQJ8	Acyl-CoA hydrolase	6.01149	0.0125271	13	31959.4	12076.2	6566.58	942258	865682	834178
BAURA86_02938	A0A2H1KL50	Putative GTP pyrophosphokinase	6.00582	0.00595647	8	3751.31	5532.19	9093.35	393393	243660	522381
BAURA86_02800	A0A2H1KGG7	Biotin transport system permease protein	5.86435	0.00512472	4	979.151	2313.62	1370.2	59006.4	101533	102437
menD	A0A2H1KK70	2-succinyl-5-enolpyruvyl-6-hydroxy-3-cyclohexene-1-carboxylate synthase	5.85437	0.00170018	17	20019.1	21458.9	12233.5	918734	967323	1145150
BAURA86_03184	A0A2A3ZA24	TetR/AcrR family transcriptional regulator	5.70392	0.00124733	8	1368.29	1115.06	796.09	58269.7	50505.8	58453
BAURA86_02858	A0A2H1KIE6	Bifunctional folate synthesis protein	5.65926	0.00329535	4	936.627	585.711	414.983	29693.2	28501.2	34719.9
BAUR9175_01145	A0A2A3YVG9	ArsR family transcriptional regulator	5.62215	0.0239177	4	1722.52	1413.59	315.272	49969.4	37820.5	48534.6
BAUR9175_01918	A0A1D7W368	D-alanyl-D-alanine carboxypeptidase	5.28089	0.0106501	7	2158.98	814.388	2225.05	72278.6	43684.4	72812.2
lepB	A0A1D7W5M8	Signal peptidase I	5.26364	0.0107732	6	7969.47	8047.98	6033.7	571847	179675	213539
BAUR9175_00047	A0A2H1HRY6	ABC-2 type transport system ATP-binding protein	5.151	0.0125096	5	3478.16	2689.04	1116.89	83532.5	103934	53971
BAUR920_03549	A0A2H1KSI1	Uncharacterized protein	5.08813	0.00285352	8	4278.26	2717.76	4228.82	129637	95972.6	155549
BAURA63_03019	A0A2H1KV38	DNA-binding response regulator	5.05513	0.00931152	8	6691.91	7328.15	3275.57	253646	118913	195709
BAUR920_02543	A0A2A3ZA65	Phenylacetate-coenzyme A ligase	5.05385	0.0209875	20	14635.1	10727.3	11060.6	163362	538780	723071
BAURA86_01324	A0A2H1J5L5	Glycosyl transferase	4.96351	0.012098	14	7664.87	14530.3	4243.83	281568	203286	250811
BAURA86_01868	A0A2H1JM89	DUF3800 domain-containing protein	4.94341	0.00512472	14	4674.54	6690.89	2735.86	138933	133215	134682
BAUR9175_02145	A0A2A3X8F1	CRP/FNR family transcriptional regulator, anaerobic regulatory protein	4.88982	0.013811	13	4630.22	1841.11	3271.35	142896	94410.2	53866.6
BAURA86_03892	A0A2H1KYZ7	Putative hydro-lyase BAURA86_03892	4.8424	0.038554	5	1834.66	12639	5568.3	142172	142239	150757
ligA	A0A1D7W5X8	DNA ligase	4.80731	0.0408872	39	54656.6	30106.6	58281.4	2300540	448214	2041530
BAUR9175_01775	A0A1D7W348	Magnesium transporter	4.72407	0.00217185	13	16362.2	15434.7	11325.5	362588	306731	474772
BAUR9175_00593	A0A1D7W7D5	FAD-binding oxidoreductase	4.68959	0.00469598	14	1690.11	1923.42	1270.73	47006	27778	54363.9
BAUR9175_02397	A0A2A3Z5I3	Aminopyrimidine aminohydrolase	4.56921	0.00981889	10	30170.6	49032.8	72186.4	1472610	792898	1223570
BAUR9175_02585	A0A2H1KUF6	DNA-binding transcriptional regulator, MarR family	4.56217	0.00338257	12	16514.8	18432.3	17789.6	613945	352272	330112
BAURA86_04071	A0A2H1L0R1	Transposase (Fragment)	4.52513	0.0312849	6	5622.53	11406.5	2260.68	145797	96021.3	126416
znuC	A0A2H1KPI9	ABC transporter ATP-binding protein	4.48083	0.00346361	12	34135.6	18227.9	24903.6	493869	528996	660287
BAURA86_01787	A0A2H1JKA1	DNA-binding transcriptional regulator, MarR family	4.47845	0.0312849	4	2610.23	783.83	763.635	28478.8	15961.9	38073.4
BAURA86_02369	A0A2A3X2Z5	23S rRNA (Uracil(747)-C(5))-methyltransferase	4.47557	0.0279348	11	2894.98	2951.06	11247.2	99414.4	120845	88070.1
BAURA86_02590	A0A2H1KA91	Dipeptidyl aminopeptidase/acylaminoacyl peptidase	4.37078	0.013811	35	41547.7	80392.2	32019.8	1435000	681244	968801
BAURA86_00994	A0A2H1IUK8	Transcriptional regulator, TetR family	4.3455	0.0279348	8	1649.79	4578.59	1137.4	53487	31026.3	43498.5
BAURA86_01067	A0A2H1IWF5	Uncharacterized protein YPO0396	4.28006	0.00637924	40	7122.06	8288.32	4101.24	138717	93628.6	136687
BAUR9175_01559	A0A2H1KEN9	Acetolactate synthase large subunit	4.2002	0.0151122	17	10645.6	11220.6	3975.19	138524	165341	128765
ribH	A0A2A3ZIX1	6,7-dimethyl-8-ribityllumazine synthase	4.19288	0.0277652	8	19747.7	11748.4	6076.06	306998	127693	219968
BAUR9175_01318	A0A1D7W0R7	TIGR03085 family protein	4.15924	0.0212104	15	38050.2	59267.8	16141.1	629985	528831	623201
ccsB	A0A2H1KKF1	C-type cytochrome biogenesis protein CcsB	4.12195	0.0297355	6	4546.51	7811.95	19470.1	133694	153929	177363
BAUR9175_01622	A0A1D7W883	DNA-binding response regulator	4.09262	0.00210849	9	19602.2	21088.9	29665	440040	345633	400401
BAURA86_00562	A0A2H1IET3	NADP-dependent 3-hydroxy acid dehydrogenase YdfG	4.06727	0.00520469	14	26684.7	35134.5	17308.9	373676	439652	465341
BAUR9175_01308	A0A1D7W0Q7	ABC transporter ATP-binding protein	4.0415	0.00550064	10	23339.3	17055.2	35749	371304	441916	387234
BAUR920_02153	A0A1D7W189	DUF4229 domain-containing protein	3.99004	0.0179588	4	2164.27	6309.57	3499.38	78300.1	46365.7	52809.5
BAURA86_03953	A0A2H1KZF9	NAD(P)H-dependent FMN reductase	3.94151	0.0124207	5	1313.03	626.895	521.796	11663	9725.61	13733.5
BAURA86_01648	A0A1D7VYK0	Putative transporter	3.92013	0.00355555	10	10870.7	7697.65	14154.3	170092	155261	155594
BAUR920_01030	A0A2H1IGU6	L-lactate dehydrogenase complex protein LldF	3.89147	0.00285352	19	5485.03	3548.2	3529.52	67141.5	55478.4	60274.2
BAUR9175_01945	A0A2H1JNQ2	ATP/GTP-binding protein	3.87522	0.0121868	4	1147.96	524.57	517.613	12485.4	8298.64	9505.94
BAURA86_00956	A0A2H1IT67	Glyceraldehyde-3-phosphate dehydrogenase	3.86291	0.00132203	24	41738	44911.9	35677.1	657566	491907	636822
BAUR9175_01314	A0A1D7W0W4	ArsR family transcriptional regulator	3.85799	0.0322072	5	2791.26	5766.61	10667.6	66400.3	72042.9	109431
BAURA63_02000	A0A2H1J7V4	N-carbamoyl-L-amino-acid hydrolase	3.83412	0.00351663	17	3653.17	5153.91	3322.01	68400.5	46480.3	57073.1
nrdR	A0A1D7W4R6	Transcriptional repressor NrdR	3.75938	0.0179655	9	5801.1	6272.34	2364.36	49687.6	62431.4	68874.4
BAURA63_00920	A0A2A3YYP1	GntR family transcriptional regulator	3.7516	0.00637924	6	3393.87	3535.32	2273.82	47378.5	28955.5	48595.5
BAURA63_02052	A0A2A3ZM86	Aminomethyl transferase family protein	3.72487	0.0118485	7	695.336	493.986	298.264	6236.08	5052.34	7516.21
BAURA86_02449	A0A2H1K6C1	DUF1684 domain-containing protein	3.71797	0.0143429	14	102254	149787	261392	2361420	1622360	2381120
BAURA86_00831	A0A2H1IPX5	Uncharacterized membrane protein YgaE, UPF0421/DUF939 family	3.70858	0.0448133	10	10744.5	10492.1	2753.45	79858.7	86824.3	100034
galK	A0A1D7W5J4	Galactokinase	3.69296	0.029687	15	6148.1	5202.95	2079.03	36268.3	68091.5	58251.6
BAUR9175_02255	A0A1D7W922	2-haloacid dehalogenase	3.64175	0.00302018	6	14992.2	17256.9	16314.3	256031	154537	207442
BAUR9175_03040	A0A2A3ZUN5	Helix-turn-helix domain-containing protein	3.61261	0.04582	6	3465.99	13053.3	3313.72	67772.3	61052.3	66315.9
BAURA86_02136	A0A2H1JW80	Membrane proteinase PrsW, cleaves anti-sigma factor RsiW, M82 family	3.61199	0.00292207	6	7193.3	4843.74	5584.45	85194.9	64747.7	64476.9
BAURA86_01549	A0A2H1JCJ2	NAD(P)/FAD-dependent oxidoreductase	3.60551	0.00565096	7	848.588	1161.94	616.003	10473	11701.6	8938.16
BAURA63_01952	A0A2H1J6Z8	Helicase conserved C-terminal domain-containing protein	3.59618	0.0409307	42	52639	64221.2	41284.8	297068	694662	1196250
manB	A0A2A3YYR9	Phosphomannomutase	3.58473	0.012098	15	16866.9	39347.2	30894.3	370937	278465	342836
BAURA86_01680	A0A2H1JH40	Dihydrolipoamide acetyltransferase component of pyruvate dehydrogenase complex	3.56368	0.0121587	16	17366.5	8530.04	12786	200462	113376	137775
BAUR9175_02927	A0A1D7VZ30	Multidrug transporter	3.54768	0.0163493	12	6008.46	15675.5	8545.66	124810	88231.9	116878
BAURA86_03663	A0A2H1KXL1	UDP-N-acetylmuramyl pentapeptide phosphotransferase/UDP-N-acetylglucosamine-1-phosphate transferase	3.54556	0.0451054	4	748.828	2833.33	1020.07	10885	16217.7	19518.8
BAURA86_01174	A0A2A3Z9N7	ABC transporter ATP-binding protein	3.54548	0.00302018	6	376.511	305.077	229.748	3651.93	3579.31	3213.72
BAURA86_03493	A0A2H1KW30	ABC-2 type transport system ATP-binding protein	3.53986	0.00645767	10	2851.64	1884.13	2157.5	20172	25115.3	35998.2
BAURA63_00898	A0A2A3ZCF6	LytR family transcriptional regulator	3.53556	0.012098	10	846.173	962.374	424.648	8249.62	9013.99	7251.24
BAURA86_02377	A0A2A3X4C9	ABC transporter	3.53214	0.00595647	8	4778.73	4199.88	3376.18	53509.9	33589.6	58368.5
BAUR9175_03460	A0A1D7W840	DUF3375 domain-containing protein	3.51632	0.0439523	8	2832.02	3198.52	10567.4	44808.9	54918.1	58276.1
BAUR9175_01356	A0A1D7W2C4	4-hydroxyphenyl-beta-ketoacyl-CoA hydrolase	3.50795	0.0132563	9	4390.57	5468.53	2503.56	44657.3	34628.7	57228.5
BAUR9175_00652	A0A1D7W7J7	Lipolytic enzyme	3.47222	0.0452433	13	45293.1	119731	31016.8	588694	479166	815055
BAURA63_02502	A0A2H1JPC5	Replication region DNA-binding N-term	3.4405	0.0324969	10	12501.9	4570.3	4067.5	81827.5	54790.9	66332.7
BAURA86_02175	A0A2A3ZP87	Cell filamentation protein Fic	3.43319	0.00468069	8	4726.98	3835.33	4773.27	57322.4	34864.9	54571.8
BAURA86_00393	A0A1D7W3R7	Lrp/AsnC family transcriptional regulator	3.42691	0.00247637	3	472.213	430.435	491.918	4730.42	4150.05	6335.67
BAUR9175_01285	A0A1D7W0L8	ABC-type dipeptide transport system, periplasmic component	3.42047	0.00113675	34	98258.8	122888	91008.5	1163710	1044070	1110130
BAURA86_03686	A0A2H1KY16	Uncharacterized protein	3.41568	0.0125096	31	26027.8	42842.4	19413.3	348258	233840	323038
BAUR9175_00258	A0A2A3X9B3	Cell division protein FtsI (Penicillin-binding protein 3)	3.41439	0.0176084	15	3691.68	7080.68	2680.82	41974.4	39845.6	50781.5
BAURA86_01770	A0A2H1JJI2	KAP family P-loop domain-containing protein	3.4096	0.0451054	12	2097.98	686.168	894.737	19075.6	9623.06	8419.93
BAURA86_03673	A0A2H1KXN3	Peptide/nickel transport system ATP-binding protein	3.37995	0.0039611	20	3942.56	5883.13	4732.81	50918.7	40762.5	59671.4
BAUR9175_02101	A0A2A3ZV45	Cytochrome bc1 complex cytochrome c subunit	3.37314	0.0446535	11	37594.6	25720	28352	514670	142670	415301
BAURA86_02275	A0A2H1K0A6	Betaine-aldehyde dehydrogenase	3.37134	0.00240171	19	84879	77047.9	108175	865348	843329	1074290
BAURA86_03104	A0A2H1KPU0	Transcriptional regulator, TetR family	3.36335	0.00542734	8	2860.71	4194.85	2420.23	33229.5	26921.1	35386.4
BAURA86_02962	A0A2H1KKZ2	Uncharacterized protein	3.33712	0.0212196	6	7207.99	17903.1	7424.85	116766	96742.5	87541.3
BAURA86_01358	A0A2H1J6P6	histidine kinase	3.28706	0.000496139	14	16963.1	16421.4	13628.1	155975	150076	150832
BAUR9175_01048	A0A2A3ZEX3	16S rRNA (Guanine(966)-N(2))-methyltransferase RsmD	3.26847	0.00843234	7	5963.26	10749.5	11332.8	91297.1	79240.6	89852
BAURA86_00329	A0A2H1I8F5	Cytochrome bc1 complex cytochrome b subunit	3.22124	0.0283213	21	77082	51466.4	25121.4	411858	405752	483706
BAUR9175_02866	A0A2H1IGV4	L-lactate dehydrogenase complex protein LldG	3.20387	0.0118558	7	10350.9	5050.97	5408.97	58499.9	56706.2	66690.2
BAUR9175_02662	A0A2A3ZCJ5	Aldehyde dehydrogenase	3.19371	0.00931152	17	26797	18592.4	14130.6	204968	143307	183583
BAURA86_03325	A0A2H1KUA2	Transcriptional regulator, XRE family with cupin sensor	3.19366	0.00732902	8	5838.13	6022.56	3393.02	40391.4	45128.7	50126.5
BAUR9175_03070	A0A2H1K3G9	Cystathionine gamma-synthase	3.17215	0.00946308	9	8069.29	14749.3	10116.5	118943	78122.6	94898.9
BAURA63_01329	A0A2A3YRG6	Cytoplasmic protein	3.16395	0.0390496	15	14673	17674.7	11943.8	96622.4	262626	87887.6
BAUR9175_00250	A0A1D7W4S7	Cell division FtsQ-like protein	3.14318	0.0451054	6	6711.38	15559.6	4883.94	84524.2	49481.4	84088.4
BAUR9175_01284	A0A1D7W0T6	ABC transporter permease	3.10976	0.00686122	6	9987.59	6292.46	5424.8	58705.4	64333.8	58068.8
BAURA86_03102	A0A2A3ZG64	Glucose-6-phosphate 1-dehydrogenase	3.09479	0.0349203	12	9415.92	11580.1	4397.21	47459.3	71262.8	88398.8
panC	A0A2H1KH45	Pantothenate synthetase	3.08139	0.0342268	9	8277.08	17321.5	20187.8	80422.7	143604	151978
BAUR920_02020	A0A1D7W8X1	Class I SAM-dependent methyltransferase	3.0791	0.0237944	9	6979.36	6049.78	3699.68	65343.2	30020.5	48062.3
BAUR920_00194	A0A1D7W546	Phosphatidylinositol kinase	3.04699	0.00373064	9	5054.46	4287.7	3828.21	28720.3	42013.9	38816.8
BAURA86_00816	A0A1D7W7H3	histidine kinase	3.03287	0.00783817	16	17465.5	18256.5	11665	155740	100649	130085
prfC	A0A2A3YXY1	Peptide chain release factor 3	3.01445	0.0118747	39	106506	110621	58223.5	699961	632050	818088
BAURA86_01404	A0A2H1J896	Transcriptional regulator, TetR family	2.98172	0.0440839	6	6799.22	4653.71	3504.13	69092.4	24790.3	31907
BAURA86_03027	A0A2H1KNP3	Methionine synthase	2.98137	0.0327104	8	5792.68	10410.6	4078.7	56116.1	34799	62040
BAURA63_02115	A0A2H1K6R1	GntR family transcriptional regulator	2.91357	0.0121868	10	24039.5	13319.4	13700.4	139202	100700	133869
sepF	A0A1D7W4R1	Cell division protein SepF	2.908	0.0259483	8	10049.3	20018.1	26526.1	133899	124181	135701
BAUR9175_02560	A0A1D7W115	Glyoxalase-like domain-containing protein	2.90411	0.0179655	8	13060.1	11902.7	9531.45	76826.7	60389.4	133953
BAURA86_02738	A0A2H1KFK3	Thymidine phosphorylase	2.90165	0.0125019	16	48103	78147.8	65550.3	334169	537586	572406
BAUR9175_01459	A0A1D7W208	Antitoxin	2.86735	0.0102011	16	1431480	1288930	846800	10700000	7491610	7573720
pknB	A0A1D7VYE7	non-specific serine/threonine protein kinase	2.8418	0.0412404	22	29310.7	77591	29246.6	247012	292590	339108
BAURA86_00651	A0A2H1IKS9	Putative ABC transport system ATP-binding protein	2.79817	0.0106556	11	88229.5	104913	87962.9	854580	452924	707886
BAUR920_03606	A0A2H1KV83	GTP pyrophosphokinase	2.79196	0.00285352	15	4043.56	3379.72	3015.55	25469	20686.8	25983.3
BAURA86_03734	A0A2H1KZE3	Formate dehydrogenase iron-sulfur subunit	2.76037	0.00732902	9	3070.59	2079.89	2608.37	13714.3	17800.5	21227
BAURA63_03332	A0A2H1KH44	N-acetyltransferase	2.7411	0.0469859	12	53685.9	113780	89889.3	792934	327436	632022
BAUR9175_01642	A0A1D7W8A7	Uncharacterized protein	2.73707	0.0472966	3	2913.58	1594.58	954.517	13472.9	8701.62	11210.3
BAURA63_01490	A0A2H1I279	Growth inhibitor PemK	2.71416	0.0346607	11	32300.4	47583.2	17564.7	234074	178325	182755
BAUR9175_00184	A0A1D7W4K6	Deoxyguanosinetriphosphate triphosphohydrolase-like protein	2.71277	0.0124207	20	16420	29349	16743.6	147942	113331	135598
BAUR9175_00211	A0A2H1IR69	Uncharacterized protein Q1 colocalized with Q	2.69483	0.0118558	6	14564.2	16343.2	9499.73	95549.2	68558.4	93696
BAURA86_01849	A0A1D7W8Z5	DUF445 domain-containing protein	2.69151	0.04582	13	25543.5	26876.7	32041.8	102475	180945	319802
BAURA86_03170	A0A2H1KRG1	D-lactate dehydrogenase	2.66182	0.0472584	40	7469.93	10866.2	21235.7	100607	66087.9	65700.8
purU	A0A2H1KVS1	Formyltetrahydrofolate deformylase	2.63586	0.00913884	12	31458.4	31181.7	27459.6	172768	145511	257268
BAUR9175_03020	A0A1D7W3C2	DNA-invertase	2.62439	0.0189366	3	247.333	131.446	239.957	1488.06	1015.87	1209.93
prfB	A0A1D7W6J1	Peptide chain release factor 2	2.61926	0.00178785	17	46671.2	42794.7	38616.1	243355	245208	299820
tdk	A0A1D7W318	Thymidine kinase	2.6021	0.019682	7	12703.7	9469.67	5894.98	47062	57870.4	58283.9
BAURA86_02081	A0A2H1JUA7	NTP pyrophosphatase, house-cleaning of non-canonical NTPs	2.60187	0.00488072	3	7105.45	6856.17	10390.6	48506.4	46990.6	49685.3
BAUR920_03152	A0A2H1KFV1	Glutamate dehydrogenase	2.59193	0.0159685	32	853104	743845	1302070	4360840	5990480	6931570
BAUR9175_03343	A0A1D7W038	Aminomethyltransferase	2.58875	0.0124207	9	8138.77	10337.3	8277.41	71771	38549.8	54797.8
BAURA86_01180	A0A2A3X6V8	DNA-binding transcriptional regulator, LysR family	2.57509	0.00990122	6	703.557	477.248	583.924	2957.55	4542.53	3088.24
gltD	A0A1D7W492	Glutamate synthase (NADH) small subunit	2.53254	0.00236441	22	10834.5	11200.3	13526	70556.3	60327.3	74690.4
BAURA63_01875	A0A2H1J498	Acetolactate synthase	2.52475	0.0209875	14	29267	31014.3	16000.4	167480	120347	137324
rnc	A0A1D7W5P9	Ribonuclease 3	2.52347	0.0451054	10	39708.5	70603.5	24205.3	256847	223363	224830
BAURA86_03736	A0A2A3X1U6	Dehydrogenase	2.50104	0.00240171	9	9681.25	9300.96	8122.25	59328.6	48788.9	45837
BAURA86_01186	A0A2A3ZFE6	DNA repair exonuclease	2.48645	0.0183295	11	24941.1	30515.2	45913.4	142607	205736	209609
BAURA86_02625	A0A2H1KBQ4	MFS transporter, MHS family, proline/betaine transporter	2.48394	0.0302791	6	9426.34	9278.51	4615.64	43737.1	33137.9	48763.8
BAURA86_02442	A0A2H1K676	DUF255 domain-containing protein	2.46486	0.0106556	15	11380.7	16234.6	9430.95	70978.8	57816	71445.4
BAUR9175_01044	A0A2H1JYI8	DUF3515 domain-containing protein	2.45383	0.0251719	10	4413.41	7612.03	3467.39	29126.8	23476.2	28014.9
BAURA86_02135	A0A2H1JWA5	Colicin V production protein	2.45274	0.0176084	8	1561.48	3143.57	2644.29	13484.9	12320.6	12818.2
BAURA86_02592	A0A2H1KAN3	histidine kinase	2.42926	0.0434093	19	25174.9	26429.3	11001.3	115309	90743.5	109311
BAURA86_03719	A0A2H1KXP3	Acetolactate synthase-1/2/3 large subunit	2.4193	0.0034369	17	5031.91	4784.01	4984.43	22985.1	32516.9	24571.5
BAUR920_00769	A0A2A3YZV7	Ferredoxin	2.41777	0.0221014	3	16216.8	11012.3	19931.5	99052.7	61149.2	89658.5
BAURA86_00598	A0A2H1IJA1	Purine nucleoside phosphorylase	2.39416	0.0278526	10	20951.7	13462.6	12019	72324.4	61402.4	110889
BAURA86_03823	A0A1D7W6N2	DNA-binding transcriptional regulator, GntR family	2.37427	0.0449143	12	36348.7	39132.7	19801.8	109556	215342	166400
BAUR9175_03047	A0A2H1K2U2	Amino acid ABC transporter membrane protein 2, PAAT family	2.36343	0.0483815	4	1564.39	1097.15	2764.64	7972.2	7198.19	11267.8
BAUR9175_01505	A0A2H1IMK4	DNA-binding transcriptional regulator LsrR, DeoR family	2.3411	0.00946749	8	1839.83	2404.87	1426.49	8724.22	9183.77	10247.5
BAURA86_00725	A0A1D7W765	NAD-dependent succinate-semialdehyde dehydrogenase	2.33249	0.0034369	22	28404.9	38555.6	31854.4	176182	148354	170545
BAUR9175_02923	A0A2H1JXW6	NAD-dependent dehydratase	2.32545	0.00537298	10	10762	13472.6	10791.7	69487.1	49014.8	57849
argD	A0A2H1JUZ3	Acetylornithine aminotransferase	2.30797	0.00633964	15	12486.1	12053.9	11505.5	61748.2	46544.5	73159.6
BAURA86_02341	A0A2H1K2H4	Aspartyl-tRNA(Asn)/glutamyl-tRNA(Gln) amidotransferase subunit A	2.30581	0.00176383	10	2203.72	2048.66	1886.38	9110.61	10033	11262.2
BAURA86_02907	A0A1D7W174	Acetoin utilization protein AcuC	2.29316	0.0483815	17	11866.7	14434.3	5709.64	45052.2	44907.2	56916.2
radA	A0A1D7W126	DNA repair protein RadA	2.28491	0.0412404	21	19671.7	40820.9	16991.9	116161	115293	117920
BAURA86_03313	A0A2H1KU41	ATP-dependent Clp protease ATP-binding subunit ClpC	2.26375	0.0483815	42	49103.6	60411.9	103015	281078	257092	468370
BAURA86_03655	A0A2H1KX76	Acetoacetyl-CoA synthetase	2.2615	0.0390496	8	10566.5	8817.23	5591.29	45436.7	26794.6	47169.1
BAURA86_03399	A0A2H1KUX9	TPM domain-containing protein	2.25754	0.0102011	4	203.101	122.593	183.149	820.833	749.872	810.033
BAUR920_03051	A0A2H1KCF6	DUF3145 domain-containing protein	2.22636	0.0283213	3	1039.21	1314.5	702.005	3692.72	4468.29	5955.54
BAUR920_01933	A0A2H1I6K3	Sporulation and spore germination	2.22044	0.0322072	13	7053.62	8082.37	3863.64	24045.1	29914.3	30995.7
lipA	A0A1D7W3R3	Lipoyl synthase	2.19837	0.0125019	22	46929.9	55659.1	70358.5	313870	208658	271298
BAURA86_02110	A0A2A3YRE0	Malate dehydrogenase (Oxaloacetate-decarboxylating)	2.19715	0.0125271	6	634.497	1011.92	642.985	2978.72	3545.82	3769.21
BAURA86_01322	A0A2A3Z5U6	Coenzyme F420-0:L-glutamate ligase / coenzyme F420-1:gamma-L-glutamate ligase	2.18238	0.0364151	17	9048.81	8708.73	4583.67	36530.2	25803	35836.2
BAURA86_02041	A0A2H1JT56	RNA methyltransferase, TrmH family	2.1429	0.012098	11	4166.81	4870.64	3111.22	18419.3	19956.4	14797.8
BAURA86_03688	A0A2A3YTI4	Glycosyltransferase	2.14163	0.0163895	10	4331.41	3247.02	2941.77	12501.3	14254.2	19948.5
purK	A0A2H1J5Q1	N5-carboxyaminoimidazole ribonucleotide synthase	2.12419	0.0143429	18	43786.6	40604.7	26031.9	173941	153016	144085
rplC	A0A1D7W1N9	Large ribosomal subunit protein uL3	2.10606	0.00931152	12	35671.1	50447.8	53744.2	183208	222155	189605
BAUR9175_03115	A0A1D7W8L7	Transcriptional regulatory protein	2.08195	0.0498427	11	13570.9	24421.3	10191.8	71001.5	54715.1	65984
BAURA86_03684	A0A2H1KXK5	CDP-Glycerol:Poly(Glycerophosphate) glycerophosphotransferase	2.07986	0.0340655	19	14050.8	14514.2	7972.5	42472.6	63430.5	45602.1
BAUR9175_00288	A0A2A3ZBK1	3-oxoacyl-[acyl-carrier protein] reductase	2.05276	0.00468069	14	33208.7	35357.7	30232.6	113774	154909	143852
BAURA86_00321	A0A2H1I8F6	1-acyl-sn-glycerol-3-phosphate acyltransferase	2.03199	0.0448795	14	38179.3	39135.7	19311.3	111780	117000	150915
miaA	A0A2H1JSS4	tRNA dimethylallyltransferase	2.03133	0.0123529	11	2176.69	1480.25	1512.44	5822.97	7474.92	7647.81
BAUR9175_03045	A0A1D7W3K5	ABC transporter substrate-binding protein	2.03056	0.0361864	24	200668	334536	208819	1329390	765840	939038
BAUR9175_02049	A0A1D7W426	Proteasome accessory factor A	2.02628	0.0159685	25	45241.4	75043.4	69692.5	222378	271024	265365
dnaB	A0A2A3ZRR5	Replicative DNA helicase	1.98065	0.0324969	14	17086	32354.2	16865.2	82466.6	80942.4	85865.2
BAUR9175_03044	A0A2A3Z5P7	Amino acid ABC transporter ATP-binding protein	1.96194	0.0352498	15	35016.4	68894.8	37624	193269	164756	168550
BAURA86_02196	A0A1D7W0C4	Arginine decarboxylase	1.94032	0.0324969	54	69881.4	140332	100963	407624	336561	407982
tatC	A0A2A3XA27	Sec-independent protein translocase protein TatC	1.91875	0.00628122	3	1402.66	1084.78	1147.76	4160.91	4260.41	5324.88
aroK	A0A2A3ZDQ5	Shikimate kinase	1.89106	0.0383031	12	13365.9	10603.9	6419.93	34485.8	37635.7	35772.4
BAURA86_04044	A0A2A3Z0D9	Maleylpyruvate isomerase family mycothiol-dependent enzyme	1.88852	0.00686122	4	951.271	751.238	777.411	2727.09	3605.96	2867.59
BAURA86_03909	A0A2H1KZD1	MerR HTH family regulatory protein	1.88084	0.0247817	4	469.195	485.742	631.044	1422.74	2078.17	2429.83
BAURA86_03720	A0A2H1KXY1	N-carbamoyl-L-amino-acid hydrolase	1.85261	0.00941231	14	4272.69	4370.36	4217.89	18810.8	12295.9	16040.4
BAURA86_01055	A0A1D7W874	Integral membrane protein	1.81675	0.0220988	4	10569.5	11813.1	17903.5	51338.4	41909.3	45424.2
BAUR920_03641	A0A1D7W196	ATP-binding protein	1.80733	0.0125271	6	726.578	656.703	520.963	2541.02	2295.47	1827.1
BAUR9175_02102	A0A2A3ZD47	Cytochrome bc1 complex Rieske iron-sulfur subunit	1.79432	0.0278526	10	107864	78827.4	114848	260913	374828	416663
BAURA86_00664	A0A2H1IL60	Protein-tyrosine-phosphatase	1.73687	0.0183295	6	6622.38	4104.92	5579.91	20017.4	16258.8	17258.4
BAURA86_03691	A0A2A3YTB9	CDP-glycerol glycerophosphotransferase, TagB/SpsB family	1.66967	0.0254406	14	60036.3	40882.1	35929.4	150406	125746	150141
rplL	A0A1D7W1U9	Large ribosomal subunit protein bL12	1.65516	0.0179655	15	816605	594485	759572	2692130	1855420	2306440
BAUR9175_01350	A0A1D7W396	PaaX family transcriptional regulator	1.626	0.000623689	8	3836	3900.05	4045.24	12946.7	11751.3	11697
ctaD	A0A2H1HUK7	Cytochrome c oxidase subunit 1	1.57692	0.0034369	12	97017.7	89019	85039.3	299950	245251	265089
BAURA86_03653	A0A2H1KXI1	Ornithine cyclodeaminase	1.56048	0.0309035	3	911.474	703.924	786.527	1776.71	2479.75	2939.12
BAURA86_01525	A0A2H1JBS2	Peptide/nickel transport system substrate-binding protein	1.49663	0.0451054	48	1285060	1275350	2231160	4351230	4338440	4352440
thrB	A0A2H1JA80	Homoserine kinase	1.47561	0.00732902	12	33228.2	30196.7	38242.5	91437.1	85989.1	104968
BAUR920_02684	A0A2A3Z970	Divalent metal cation transporter	1.47428	0.0137993	7	3375.82	4066.82	3076.99	9460.94	8478.92	11295.2
BAURA86_03585	A0A2H1KY73	DUF3151 domain-containing protein	1.44305	0.0390496	6	31987	23979.1	23440.4	92806.6	59924.4	64982
katG	A0A2H1KVC1	Catalase-peroxidase	1.41878	0.0197089	32	87835.8	105720	69523.1	250789	222870	220742
BAUR9175_03232	A0A1D7W0U4	Regulator of protease activity HflC, stomatin/prohibitin superfamily	1.41249	0.0326959	26	49134	38032.5	52396.3	122307	151138	99912.5
BAURA86_01765	A0A2H1JJL0	Succinate-semialdehyde dehydrogenase / glutarate-semialdehyde dehydrogenase	1.37205	0.0312849	35	477050	419337	304437	1101590	1060110	904348
BAURA86_03767	A0A2H1KY12	PH domain-containing protein	1.34993	0.0324969	7	4376.56	2743.88	2959.46	7967.63	8447.52	8744.95
BAUR920_01124	A0A2A3ZV64	ABC transporter permease	1.34562	0.0234666	12	24857.2	23814	21037.2	67273.7	46456.7	65402.6
BAUR9175_00970	A0A1D7W2N2	MoxR family ATPase	1.34466	0.0189366	14	45274.5	39102	56919.5	124206	107145	124037
BAURA86_03758	A0A2A3X196	Putative spermidine/putrescine transport system ATP-binding protein	1.31116	0.0324969	3	365.968	257.148	237.782	730.132	630.032	743.255
BAUR9175_00310	A0A2A3ZBU5	Copper transport outer membrane protein, MctB	1.24407	0.0451054	16	19440.5	19284.5	23297.8	59187.9	52913.2	37063
BAURA86_01337	A0A2A3ZNX1	Glycerophosphoryl diester phosphodiesterase membrane domain-containing protein	1.24118	0.00542734	3	1084.33	951.637	913.817	2459.82	2375.51	2131.69
def	A0A2H1KMS2	Peptide deformylase	1.16434	0.0412404	11	5102.84	6566.71	6100.28	13673.1	10631.6	15832.3
BAUR920_00486	A0A1D7W0I9	IclR family transcriptional regulator	1.13613	0.0242441	13	18815.7	23632	24744.8	44057.2	47365.6	55982.9
mca	A0A2H1J775	Mycothiol S-conjugate amidase	1.12954	0.0448795	16	107641	89358.5	83522.2	253301	170515	194800
BAUR920_02549	A0A1D7VYP8	Alkyldihydroxyacetonephosphate synthase	1.12289	0.00437804	22	11078.1	11730.3	12378.2	24414.1	24387.1	27906.4
nadA	A0A1D7W7S2	Quinolinate synthase	1.09787	0.0461036	16	9110.13	7647.77	9917.52	18503.3	15715.4	23300.3
acpP	A0A1D7W3Q7	Acyl carrier protein	0.895082	0.0209886	9	408583	378092	356383	728883	616395	788165
BAURA86_01528	A0A2H1JC88	2,4-dienoyl-CoA reductase	0.888298	0.0143644	7	10388.9	10082.9	8565.67	18514.1	16492	18636.1
BAURA86_01821	A0A2H1JLL3	Beta sliding clamp	0.616813	0.0154423	20	307388	292457	287424	475521	474786	412704
gcvT	A0A2H1K579	Aminomethyltransferase	-1.116	0.0438236	14	83723.7	66165.5	100711	41965.9	38253.8	34130.1
BAURA86_03439	A0A1D7W8Z0	ABC transporter substrate-binding protein	-1.19681	0.0425163	13	39541.1	56508.5	43940.5	24389.8	18710.3	17861
BAUR920_00517	A0A2A3ZGM4	Glyoxalase-like domain-containing protein	-1.21144	0.0495758	5	37218.9	34447.7	23212.9	13772.4	12047.9	14444.3
BAUR9175_02853	A0A2H1KNA2	Cysteine desulfurase	-1.2579	0.0137993	13	62364	80028.6	60819.6	30451.3	25790	28259.7
BAUR9175_01729	A0A2A3ZJJ9	Polyketide cyclase	-1.33178	0.0124207	8	33226.2	26422.3	24825	10092	11744.8	11529.2
recR	A0A1D7W0T9	Recombination protein RecR	-1.42267	0.0143908	9	9025.24	7836.5	11261.2	3293.61	3306.32	3796.2
BAURA86_02065	A0A2H1JTU9	Ubiquinone biosynthesis protein	-1.45732	0.0408872	16	38476.4	55915.5	34251.5	13771.7	18184.9	14210.6
BAURA86_03785	A0A2A3YS14	Lipoprotein	-1.52468	0.00595647	20	371880	381031	405646	135663	115716	153722
BAURA86_01518	A0A2H1JBM9	N-acetyltransferase	-1.64917	0.0278526	13	30253.5	48381.1	40858.3	10900.7	15064.1	11802.9
BAUR9175_01311	A0A1D7W0L4	ABC transporter substrate-binding protein	-1.90906	0.0124207	7	176075	212078	156044	50197.8	38584.1	56792.9
BAURA86_02750	A0A2H1KH10	6-phosphogluconate dehydrogenase, decarboxylating	-2.79105	0.0118747	18	64679.1	99226.2	130258	13130.7	14093.4	13624.6
poxB	A0A1D7W890	Pyruvate dehydrogenase [ubiquinone]	-3.27576	0.0312849	38	1960800	5247410	5396970	464166	410881	320507
BAURA86_03142	A0A2H1KSA3	Acetylornithine deacetylase/Succinyl-diaminopimelate desuccinylase	-7.39287	0.000956111	5	216.943	115.882	188.829	0	0	0
nrdF	A0A2A3Z0U4	ribonucleoside-diphosphate reductase	-7.44286	0.00194737	7	261.631	108.254	185.968	0	0	0
BAUR9175_00882	A0A2H1I352	Two component transcriptional regulator, LuxR family	-7.5006	0.00112961	3	273.691	143.293	151.436	0	0	0
BAURA86_01345	A0A2H1J6E3	Signal transduction histidine kinase	-7.96654	0.00482791	4	315.132	438.953	113.134	0	0	0
BAUR920_01066	A0A2H1II05	ATP-binding cassette, subfamily B	-7.97688	0.000311136	7	190.756	304.433	275.339	0	0	0
BAURA86_03932	A0A2H1L0T5	Predicted DNA-binding transcriptional regulator YafY, contains an HTH and WYL domains	-8.07896	0.0025701	3	495.04	230.574	173.213	0	0	0
BAURA63_01800	A0A2H1J2K6	ABC transporter ATP-binding protein	-8.1834	0.000148401	4	363.482	257.994	261.973	0	0	0
BAURA86_03386	A0A2A3YUJ3	histidine kinase	-8.2396	0.0034369	8	339.101	531.548	153.188	0	0	0
BAURA86_02237	A0A2H1JZ29	Uncharacterized membrane protein YjjP, DUF1212 family	-8.30604	3.12206e-05	3	336.287	282.168	334.102	0	0	0
BAURA86_00452	A0A2A3X7X1	Uncharacterized protein	-8.38119	0.00210849	13	434.195	465.529	183.375	0	0	0
BAURA86_01581	A0A2H1JDF1	Glycine oxidase	-8.39189	9.38999e-06	5	318.419	329.372	361.362	0	0	0
BAURA86_03147	A0A2H1KQX1	GntR family transcriptional regulator	-8.40602	0.0057831	6	774.023	329.57	152.999	0	0	0
BAURA86_01768	A0A2H1JK05	7-cyano-7-deazaguanine synthase (Queuosine biosynthesis)	-8.55988	0.00202766	4	312.957	678.957	252.939	0	0	0
BAURA86_00681	A0A2H1ILQ1	Uncharacterized protein	-8.56315	0.00596384	6	860.243	392.16	160.402	0	0	0
BAURA63_01901	A0A2H1KE71	Transcriptional regulator	-8.67351	0.00437804	4	809.614	186.787	450.124	0	0	0
BAURA86_01064	A0A2A3Z0F4	DEAD/DEAH box helicase	-8.78464	0.00493601	7	826.791	571.06	181.651	0	0	0
BAUR9175_00887	A0A2H1J4I1	Dihydrolipoamide dehydrogenase	-8.88858	0.00291974	8	946.639	278.595	403.673	0	0	0
thiG	A0A2A3Z1N7	Thiazole synthase	-8.95364	0.00537298	3	336.997	280.146	1291.03	0	0	0
anmK	A0A2H1ISF9	Anhydro-N-acetylmuramic acid kinase	-8.97267	0.00437804	3	841.384	717.844	209.946	0	0	0
BAUR9175_00883	A0A2H1I399	Signal transduction histidine kinase	-9.14645	0.00292207	4	693.42	273.754	958.771	0	0	0
tadA	A0A1D7W0M6	tRNA-specific adenosine deaminase	-9.28815	0.00865173	4	1124.34	1165.11	186.542	0	0	0
BAURA86_03652	A0A2H1KX73	Short-chain fatty acids transporter	-9.35419	0.0136504	5	318.206	2861.54	307.868	0	0	0
BAURA63_01811	A0A2H1J2A3	Ribosomal-protein-alanine N-acetyltransferase	-9.36831	0.00512472	4	1263.23	914.121	249.998	0	0	0
BAUR9175_02775	A0A2H1KHA0	1,4-butanediol diacrylate esterase	-9.42137	0.0124207	3	264.399	2763.25	441.231	0	0	0
mutM	A0A1D7W5N2	Formamidopyrimidine-DNA glycosylase	-9.45493	0.00450052	9	1251.86	996.224	277.167	0	0	0
BAURA86_01694	A0A2H1JHX9	FCD domain-containing protein	-9.46062	0.00637924	4	1131.71	1320.32	234.089	0	0	0
BAURA63_01904	A0A2H1J4X2	Histidine phosphatase family protein	-9.55335	0.00105815	4	891.742	1047.53	454.076	0	0	0
BAURA86_00410	A0A2H1IAS0	Major Facilitator Superfamily protein	-9.73228	0.00806702	4	1158.4	2057.63	258.164	0	0	0
def	A0A2H1KHX4	Peptide deformylase	-9.73809	4.84092e-05	5	931.557	719.152	929.705	0	0	0
BAUR9175_02432	A0A2H1JZY4	4-hydroxythreonine-4-phosphate dehydrogenase	-9.96807	0.00329535	8	1750.8	1337.43	429.099	0	0	0
BAURA86_02319	A0A2A3YX93	DNA-binding transcriptional regulator, MerR family	-10.1335	0.000491107	9	1423.64	1350.12	737.391	0	0	0
glsA	A0A2H1KP05	Glutaminase	-10.135	0.00169724	8	2153.1	795.235	830.311	0	0	0
yidC	A0A1D7W0Q6	Membrane protein insertase YidC	-10.2507	0.00170018	6	843.541	905.529	2367.33	0	0	0
BAUR920_00541	A0A2A3X5Q4	Iron ABC transporter permease	-10.5131	0.000132242	3	1253.99	1902.53	1308.06	0	0	0
BAUR920_01827	A0A1D7W6S3	Cysteine desulfurase	-10.6571	0.0049229	11	1434.8	4428.74	662.613	0	0	0
BAUR9175_01168	A0A2A3YVD3	SseB protein N-terminal domain-containing protein	-11.0231	0.00398553	7	732.264	3243.66	3794.35	0	0	0
BAUR9175_01920	A0A2H1JAX5	Methionine ABC transporter ATP-binding protein	-11.2712	0.000292437	6	2015.08	3627.65	2065.49	0	0	0
clpS	A0A1D7W234	ATP-dependent Clp protease adapter protein ClpS	-11.4601	0.00806702	3	1386.09	12080	1335.54	0	0	0
BAURA63_01778	A0A2H1J193	DNA-binding transcriptional regulator, LysR family	-12.011	0.013811	4	710.443	19218.1	5149.9	0	0	0
