# Supplementary material for: Iron limitation promotes metabolic cross-feeding between cheese ripening bacteria
Source: ISME J. 2026 Apr 24;20(1):wrag100. doi: 10.1093/ismejo/wrag100 (PMC13198182; doi:10.1093/ismejo/wrag100)
Supplement: Supplementary-Material_wrag100 [file supplementary-material_wrag100.zip › Supplementary_Table_S3_wrag100(1).xlsx]

## Sheet: Sheet1
Metabolite	Sample	Average Area	Standard Deviation	Precursor
2-Pentanone	H. alvei	63178.8	19802.3	Fatty acid
	B. aurantiacum	174879	19276.2
	Coculture	184699	46357
2-ethylhexanol	Coculture	246100	14474.9
	H. alvei	0	0
	B. aurantiacum	0	0
2-Tridecanone	H. alvei	0	0
	B. aurantiacum	0	0
	Coculture	427174	70721.3
2-Methylbutanal	H. alvei	1.61943e+06	201516	Isoleucine
	B. aurantiacum	0	0
	Coculture	2.25387e+06	254791
3-Methylbutanal	H. alvei	8.84786e+06	1.8536e+06	Leucine
	B. aurantiacum	0	0
	Coculture	0	0
3-Methylbutanol	H. alvei	2.03736e+07	2.29701e+06
	B. aurantiacum	0	0
	Coculture	2.29433e+07	1.25743e+06
Dimethyltrisulfide	H. alvei	0	0	Methionine
	B. aurantiacum	0	0
	Coculture	178214	80629.1
Dimethyldisulfide	H. alvei	595110	73919.9
	B. aurantiacum	0	0
	Coculture	895061	88853.1
2-Phenylalcohol	H. alvei	0	0	Phenylalanine
	B. aurantiacum	0	0
	Coculture	141822	39953.9
Styrene	H. alvei	0	0
	B. aurantiacum	241752	51254
	Coculture	0	0
Benzaldehyde	H. alvei	0	0
	B. aurantiacum	1.85488e+06	215652
	Coculture	482907	60735.9
2-Hydroxybenzaldehyde	H. alvei	0	0
	B. aurantiacum	798924	113850
	Coculture	2.43416e+06	461507
Hydroxyacetone	H. alvei	99138.7	7971.12	Pyruvate
	B. aurantiacum	0	0
	Coculture	0	0
2,3-Pentanedione	H. alvei	0	0
	B. aurantiacum	183029	54312
	Coculture	0	0
1-Butanol	H. alvei	0	0
	B. aurantiacum	433928	99949.3
	Coculture	0	0
2-Butanone	H. alvei	700936	145859
	B. aurantiacum	0	0
	Coculture	1.17695e+06	142716
Acetone	H. alvei	0	0
	B. aurantiacum	1.11131e+06	622071
	Coculture	584099	196177
3-Hydroxy-2-butanone	H. alvei	1.34481e+06	135491
	B. aurantiacum	551966	76391.4
	Coculture	2.37629e+06	341927
2,3-Butanedione	H. alvei	738919	226985
	B. aurantiacum	2.65578e+06	393672
	Coculture	952502	110145
1-Propanol	H. alvei	225163	14227.4	Thr
	B. aurantiacum	0	0
	Coculture	0	0
2-Methylpropanal	H. alvei	2.65377e+06	914110	Val
	B. aurantiacum	0	0
	Coculture	0	0
2,5-dimethyl-2,5-Hexanediol	H. alvei	48802.5	0	Various
	B. aurantiacum	89676.9	40708.6
	Coculture	0	0
2-Methoxypropylacetate	H. alvei	1.19604e+06	0
	B. aurantiacum	1.95508e+06	1.04562e+06
	Coculture	0	0
